# Supplementary material for: A highly efficient method for genomic deletion across diverse lengths in thermophilic Parageobacillus thermoglucosidasius
Source: Synth Syst Biotechnol. 2024 May 17;9(4):658–66. doi: 10.1016/j.synbio.2024.05.009 (PMC11137367; doi:10.1016/j.synbio.2024.05.009)
Supplement: Multimedia component 2 [file mmc2.xlsx]

## Sheet: Sheet1
>WP_048623498.1 Ku protein [Bacillus smithii]		WP_151866944.1
MHTIWKGSISFGLVNIPIKLHAATEDKDISLRSLHKVCHTPIKYEKVCPVCETELKPEDIVKGYEVAKGKFVVLENHELEELKKQTEEKAVEIIDFIQLSDIDPIYFNKSYYMSPNEGGAKAYTLLRKALLESEKAGLAKIVMRSKEQLAVIRVYNHTLLMETIHYPDEVRNAEEVPNVPVKDNITKKELDTALLLIDQLTTPFEPEKYEDEYRNRLMELIESKRTGEDFVTPTTKEPRGNVTDLMAALQASIDRTKPKTATPKRKRAAAKKKA		WP_010172107.1
>WP_003354978.1 Ku protein [Bacillus smithii]		WP_049672978.1
MHTIWKGSISFGLVNIPIKLHAATEDKDISLRSLHKVCHTPIKYEKVCPVCETELKPEDIVKGYEVAKGKFVVLEDHELEELKKQTEEKAVEIIDFIQLSDIDPIYFNKSYYMSPNEGGAKAYTLLRKALLESEKAGLAKIVMRSKEQLAVIRVYNHTLLMETIHYPDEVRNAEEVPNVPVKDNITKKELDTALLLIDQLTTPFEPEKYEDEYRNRLMELIESKRTGEDLVTPTTKEPRGNVTDLMAALQASIDRTKPKTATPKRKRAAAKKKA		WP_057988295.1
>MBE3569674.1 Ku protein [Bacillales bacterium]		WP_203086371.1
MHTIWKGSISFGLVNIPIRLHAATEDKDISLRSLHKACHTPIKYEKVCPVCEMELKPEDIVKGYEVAKGKFVVLENDELDELKKQTEEKAVEIIDFIQLSDIDPIYFHKSYYMSPNEGGAKAYTLLRKALVESEKAGLAKIVMRSKEQLAVIRVYHQTLLMETIHYPDEVRNAEEVPNVPLKDNITKKELDTALLLIDQLTTPFEPEKYEDEYRNRLMELIESKRTGEDLVTPAPKEARANVTDLMAALQASIDRTKPKTAAPKRKRAAAKKKA		MBO8177342.1
>WP_212945187.1 Ku protein [Heyndrickxia oleronia]		RKO62220.1
MHTIWKGSISFGLVNIPIKLHAATEDKDIKLRSLHKKCHTPIKYEKRCPVCETELSMNEIVKGYEIAKGKYVILEDEELEDLKKATEEKAVEIIDFIKMEEIDPIYYNRSYYMSPNEGGMKAYGLLRKALIESKKSGLAKIVMRSKEQLAVIRVYENTLVMETIHFPDEVRNVGDVPNVPVEDQVTKKEIDTAILLIDQLTTPFEPEKYTDEYRSKLMELIESKRTGKEMVTPKEKIPTANVTDLMAALQASIDKTKPKVEKKAPTRRRKSPGKEKKVQ		WP_100397949.1
>WP_058004343.1 MULTISPECIES: Ku protein [Bacillaceae]		WP_146938550.1
MHTIWKGSISFGLVNIPIKLHAATEDKDIKLRSLHKKCHTPIKYEKRCPVCEMELSMNEIVKGYEIAKGKYVILEDEELEDLKKATEEKAVEIIDFIKMEEIDPIYYNRSYYMSPNEGGMKAYGLLRKALIESKKSGLAKIVMRSKEQLAVIRVYENTLLMETIHFPDEVRNVGDVPNVPAEDQVTKKEIDTAILLIDQLTTPFEPEKYTDEYRSKLMELIESKRTGKEMVTPKEKIPTANVTDLMAALQASIDKTKPKVEKKAPTRRRKSPGKEKKVQ		WP_067838635.1
>WP_066263055.1 Ku protein [Bacillus acidicola]		WP_114375624.1
MHTIWKGSISFGLVNIPIKLHAATEDKDIKLRSLHKECHTPIKYEKICPICEKELAMDEIVKGYEIAKGKFVILEDSELEELKKASEEKAVEIIDFIKMEEIDPIYFNRSYYMSPNEGGLKAYGLLRKALLESNKVGLAKIVMRSKEQLAVLRVFENTLVMETIHYPDEVRKAADVPNVPLENEVTQKEIDTAIMLIDQLTTDFKPEKYTDDYRTQLMNLIESKRTGKELVTPKAKDRTVNVTDLMAALQASIDRTKPVQDKKPPAKRKRSTAAKKAQ		WP_144580801.1
>WP_114745437.1 Ku protein [Falsibacillus pallidus]		WP_181349322.1
MHTIWKGSISFGLVNIPIKLHAATEDKDIKLRSLHKKCHTPIKYEKICPVCEEELSPDDIVKGYEATKGKFIVLEDEELNELKKATEEKAVEIVDFIKMTEIDPIYFNRSYYMSPNDTGLKAYSLLREALTETKKAGIAKIVMRSKEQLAVIRVYNNTLLMETIHFPDEVRSVEDVPNVPEKSDVSKKELETAILLIDQLTTKFEPEKYEDEYRSKLLKLIESKQAGKEVVTPKPKEKKTNVSDLMSALQASIDQSKPKNTKKPAAKRKTTGKKKAE		WP_212945187.1
>WP_038535636.1 Ku protein [Bacillus sp. X1(2014)]		BAB05927.1
MHTMWKGSISFGLVNIPIKLHSATEDKDIKLRTLHKKCHAPIRYEKICSVCEEEVKPEDIVKAYEYTKGKFVVLDNEELEKLRKENEDKAVEIIDFVKIEEIDPIYFDRSYYMSPNEGGGKAYSLLRKALQESGKVGIAKIIIRSKEQLAVIRVYENTLVMETIHFPDEVRNAEDVPNIPSDDKVTKKELDTAILLIDQLTTTFKPEKYHDEYRSALLELIESKRQGQETVTAATKEPATNVTDLMAALQASIDRTKPKKAASRTKKKAASRVKKEA		REJ22354.1
>WP_163183288.1 Ku protein [Neobacillus sedimentimangrovi]		WP_036198278.1
MHTMWKGSISFGLVNIPIKLHSATEDKDIKLRTLHKKCHAPIRYEKICSVCEEEVKPEDIVKAYEYTKGKFVVLDNEELEKLRKENEDKAVEIIDFVKIEEIDPIYFDRSYYMSPNEGGGKAYSLLRKALQESGKVGIAKIIIRSKEQLAVIRVYENTLVMETIHFPDEVRNAEDVPNIPSDDKVTKKELDTAILLIDQLTSTFKPEKYHDEYRSALLELIESKRQGQETVTAATKEPATNVTDLMAALQASIDRTKPKKAASRTKKKAASRVKKEA		WP_062356685.1
>WP_066229811.1 Ku protein [Heyndrickxia sporothermodurans]		WP_101640871.1
MHTIWKGSISFGLVNIPIKLHAATEDKDIKLRTLHKKCHTPIKYEKICPVCETELAMDDIVKGYEITKGKFIILDESELDELKKATEEKAVEIIDFIKIEEIDPIYFNRSYYMSPNEGGMKAYGLLRKALLETEKAGLAKIIMRSKEQLAIIRVYENTLLMETIHFPDEVRNVGDVPNVPADDQVSKKEIDTAILLIEQLTTKFEPEKYTDEYRTKLMELINSKQVGKQAVTPKEKAPTTNVTDLMAALQASIDKTKPKEEKKAPTRRKKAPAKAKKAQ		WP_188377171.1
>WP_213093501.1 Ku protein [Bacillus sp. FJAT-49736]		WP_205165045.1
MHTIWKGSISFGLVNIPIKLHAATEDKDIKLRSLHKKCHTPIKYEKMCPVCEEELAMDDIVKGYEIAKGKYVILEDEELNELKRTSEEKAVEIIDFIKMEEIDPIYYDRSYYMSPNEGGIKAYGLLRKALIESKKAGLAKIVMRSKEQLAVIRVLENTLLMETIHYPDEVRSTADVPNVPAEDHVSKKEIDTAILLIDQLTTTFEPEKYTDEYRSRLMDLIESKRTGKELVTPKETKQAANVTDLMAALQASIDKTKAKTEEKPKTKRKTTRTKKAQ		WP_027963988.1
>WP_101658689.1 Ku protein [Bacillus sp. V3-13]		WP_097157688.1
MHTIWKGSISFGLVNIPIKLHAATEDKDVKLRTLHKECKSPIKYEKVCPVCEKEVKSEDIVKAFEYTKGKFVVLDDDDLEKLKKENEDKAVEIIDFVRISEIDPIYYSRSYYMSPGDGGGKAYSLLRRALDESEKVGIAKIVIRSKEQLAVVRVYKNTLVMETIHYPDEVRGAIDVPNVPAEDKVTKKELDTAIMLIDQLTTEFEPEKYTDDYRNALLELIEAKRTGKETVAPAEKEPKSNVTDLMAALQASIDKTKPKKAPARRKRATTRTKKEA		WP_098176335.1
>WP_166239973.1 MULTISPECIES: Ku protein [Bacillaceae]		WP_161920055.1
MHTMWKGSISFGLVNIPIKLHTATEDKDIKLRTLHNKCHAPIKYEKTCSVCGEEVKPEEIVKAYEYTKGKFVVLDNDDLEKLRKENEEKAVEIIDFVKIEEIDPIYFDRSYYMSPNEGGGKAYSLLRKALEESQKVGLAKIIIRSKEQMAVIRVYENTLVMETIHFPDEVRKAGDVPNVPSEDKVTKRELDTAILLIDQLTTTFEPEKYTDEYRTALLELIESKRSGKETVTAATKEPASNVTDLMAALQASIDRTKPKKASAPRKKAATKMKKEA		WP_213138845.1
>WP_042355405.1 Ku protein [Bacillus rubiinfantis]		WP_217225013.1
MHTMWKGSISFGLVNIPIKLHAATEDKDIKLRTLHNKCHAPIKYEKVCSVCEEEVKPEDIVKAYEYTKGKFIVLDDEELEKLRKENEEKAVEIIDFVKIEEIDPIYFDRSYYMSPNDGGSKAYSLLRKALLESQKVGLAKIVIRSKEQLAVIRVYENTLVMETIHYPDEVRKAADVPNVPSEDKVTKKELDTAILLIDQLTSLFEPEKYTDEYRTALLELIESKRQGKETVTAKVKEAAAANVTDLMAALQASIDRTKPKKASATRKKTGAKTTKVKKEA		WP_041902628.1
>WP_040208633.1 MULTISPECIES: Ku protein [Bacillaceae]		WP_078390895.1
MHTMWKGSISFGLVNIPIKLHTATEDKDIKLRTLHNKCHAPIKYEKICSVCEEEVKPEDIVKAYEYTKGKFVILDNEELEKLRKENEEKAVEIIDFVKIKEIDPIYFDKTYYMSPNEGGSKAYSLLRKALQESQKVGLAKIIIRSKEQLAVIRVYENTLVMETIHYPDEVRKAGDVPNVPSEDKVTKRELDTAILLIDQLTTVFEPEKYTDEYRTALLELIESKRTGKETVTASTKEVTSNVTDLMAALQASIDRTKPKTKKAATSRKKAAVKVKKEA		WP_093136894.1
>WP_151681444.1 MULTISPECIES: Ku protein [unclassified Bacillus (in: Bacteria)]		WP_125554453.1
MHTIWKGTISFGLVNIPIKLHAATEDKDIKLRSLHKKCHSPIQYEKICPVCGEEVEAGDIVKGYEITKGKFVVLEQDKLEDLRKTTEEKAVEIMDFIDMREIDPIYFNRSYYMSPNEGGVKAYGLLRKALTESKKVGLARIVMRSKEQLAVIRVFENTLLMETIHYPDEVRNSADVPNVPADDEVSKKEIETAILLIDQLTTSFEPEKYTDEYRSSLMELIESKRTGKDLVTAKVKVPENNVTDLMAALQASIDRTQPAKKMAKRTKKPAAKTKAKEA		WP_077307035.1
>WP_205180944.1 Ku protein [Neobacillus cucumis]		WP_120379688.1
MHTMWKGSISFGLVNIPIKLHTATEDKDIKLRTLHNKCHAPIKYEKICTVCEEEVKPEDIVKAYEYTKGKFVVLDNEELEKLRKENEEKAVEIIDFVKINEIDPIYFDRTYYMSPNEGGSKAYSLLRKALQESEKVGLAKIIIRSKEQLGVIRVYKNTLVMETIHYPDEVRKAEDVPNVPAEDKVTDRELETAILLIDQLTTTFEPEKYTDEYRNALLELIESKRTGQETVTAATKEVASNVTDLMAALQASIDRTKPAKPAATSALKTSTADLPKPKKATSAPRKKAPSKVKKEA		WP_163102722.1
>WP_192651445.1 Ku protein [Bacillus sp. OAE578]		KMK70950.1
MHTMWKGSISFGLVNIPIKLHTATEDKDIKLRTLHNKCHAPIKYEKICTVCEEEVKPEDIVKAYEYTKGKFVVLDHEDLEKLRKENEEKAVEIIDFVKMEEIDPIYFDRSYYMSPNEGGGKAYSLLRKALQESQKVGLAKIIIRSKEQMAVIRVYDNTLVMETIHYPDEVRKAADVPNVPADDKVTDKELDTAIMLIDQLTTEFEPEKYTDEYRTALLELIESKRTGQETVTPTAKETLSNVTDLMAALQASIDRTKPRNESVVKKETAAVKRETAIKKETAIKKETIVKKPAAPRKKSAPKVKKEA		WP_091661340.1
>WP_025730956.1 Ku protein [Weizmannia ginsengihum]		WP_214482040.1
MHTIWKGSISFGLVNIPIKLHAATEDKDIKLRSLHKKCHTPIKYEKKCPVCEEEITADEIVKGYEIASGKFVILEDAELEQLKKATEEKAVEIIDFMKMEEIDPIYYNRSYYMSPNEGGMKAYGLLRKALVESNKVGLAKIVMRSKEQLAIIRVYQNTLLMETIHFPDEVRNVEEVPNVPAEDQTSEKELDTAILLIDQLTTTFQPEKYTDDYRSKLMEIIDSKRTGQEMVTVAEKKPTNVTDLMAALQASIDRTKPVEEKKTTRKRKATTKTKKAQ		WP_090852853.1
>WP_202780401.1 Ku protein [Heyndrickxia vini]		WP_117328064.1
MHTIWKGSISFGLVNIPIKLHAATEDKDIKLRSLHKKCHTPIKYEKICPVCETELSMDDIVKGYEVAKGKFIVLDETELNELKKVAEEKAVEIIDFIKIEEIDPIYFNRSYYMSPNEGGMKAYGLLRKALAETDKAGLAKIVMRSKEQLAIIRVYENTLLMETIHFPDEVRNVGDVPNVPADDQVSKKEIDTAILLIEQLTTFFEPEKYTDEYRTKLMDLINNKQVSKQTVTPKEKISSTNVTDLMAALQASIDKTKPKEEKKAPARRKKAPSKAKKVQ		WP_156644531.1
>WP_075981973.1 Ku protein [Bacillus massilionigeriensis]		WP_174614987.1
MHTMWKGSISFGLVNIPIKLHAATEDKDVKLRTLHKKCHAPIKYEKICSACEEEVKPDEIVKAYEYTKGKFVVLDEEDLEKLKKENEDKAVEIIDFVKMEQIDPIYYDKSYYMSPHEGGGKAYSLLRKALEESEKVGLAKIIIRAKEQLAVIRVYNNTLVMETIHYPDEVRSAGDVPNVPSEDKVTKKELDTAILLIDQLTTDFEPEKYTDDYRTALLELIEAKRTGNEVVTSAEKEVKSNVTDLMAALQASIDRTKPQKETKTRKRTTAKTKERKQA		WP_110938290.1
>WP_213145328.1 Ku protein [Bacillus sp. FJAT-50051]		WP_191811239.1
MHTMWKGSISFGLVNIPIKLHTATEDKDIKLRTLHKKCHAPIKYEKVCTVCEEEVKPEEIVRAYEYTKGKFVVLDEEDLEKLRKENEEKAVEIIDFVKIEEIDPIYFERSYYMSPNEGGGKAYSLLRKALEESQKVGIAKIVIRSKEQLAVIRVYENTLVMETIHYPDEVRKAADVPNVPSEDKVTKKELDTAILLIDQLTSAFEPEKYTDEYRTALLELIESKRQGKDTVTAATKEVATNVTDLMAALQASIDRTKPKKTAAAPPRKKTATKVKKEA		WP_148938462.1
>WP_148952873.1 Ku protein [Rossellomorea vietnamensis]		WP_198257330.1
MHTIWKGSISFGLVNIPIKLHAATEDKDIKMRSLHRECHTPIKYEKICPVCEKDLEYEDIVKGYEIAKGKFVVIEDEEIKELRDNSEEKAVEIVDFIKIEEIDPIYFNRSYFISPNEGGKKAYSLLRKALVESNKVGIAKIVMRSKEQLAVVRIYQNTMVMETIHFPDEVRQTSDVPNVPAEDEVGQKELDTAIMLIDQLSTEFEPEKYEDDYRKKLMDLIQSKQTGEKFVTPKEKAPAANVTDLMSALQASIDNTKPKTEKEQAAQKAPAAKVPKKKRTTKKVKAQ		WP_123920119.1
>WP_148938462.1 Ku protein [Rossellomorea vietnamensis]		WP_125905700.1
MHTIWKGSISFGLVNIPIKLHAATEDKDIKMRSLHRECHTPIKYEKICPVCEKDLEYEDIVKGYEIAKGKFVVIEDEEIKELRDNSEEKAVEIVDFIKIEEIDPIYFNRSYFISPNEGGKKAYSLLRKALVESNKVGIAKIVMRSKEQLAVVRIYQNTMVMETIHFPDEVRQTGDVPNVPAEDEVGQKELDTAIMLIDQLSTEFEPEKYEDDYRKKLMELIQSKQTGEKFVTPKEKAPAANVTDLMSALQASIDNTKPKIEKEASEKAPASKITKKKRTTKRLKAQ		WP_121620376.1
>WP_018662240.1 Ku protein [Weizmannia acidiproducens]		GAK01100.1
MHTIWKGTISFGLVNIPIKLHAATEDKDIKLRTLHKKCHSPIQYEKICPVCGEEVAPKDIVKGYEITKGKFVVLENEEIEELRKKTEEKAVEIMDFVEMQEIDPIYFNRSYFMSPNEGGVKAYGLLRKALTDSKKVGLARIVMRSKEQLAVIRVFENTLLMETIHYPDEVRKAADVPNVPADDEVSKKEIDTAILLIDQLTTRFKPEKYTDEYRASLIKLIESKRSGKAAVTPKVKEPEKNVTDLMAALQASIDRTKPPKKTTKRAAKKPAGKKAAKQA		WP_204671887.1
>WP_102263200.1 Ku protein [Mesobacillus jeotgali]		WP_003464032.1
MHTIWKGSISFGLVNIPIKLHAATEDRDIKLRTLHKECHSPIKYEKTCPVCDVEVKNEDIVKAYEYTKGKFVVLEDEDLEALRKENEDKAVEIIDFVKISEIDPIYFQRSYFMSPNEGGGKAYSLLRKALEESQKVGIAKIIIRAKEQLAVVRVYNNTLVMETIHFPDEVRNAVDVPNVPEEDKVTEKELDTAIMLIDQLTTEFEPEKYKDDYRTALLELIEAKRTGKELVTPTEKEPVSNVTDLMAALQASIDRTKPEKKKETAPAAKKKKTAAKPKAKEKKQA		WP_095290305.1
>WP_098529366.1 MULTISPECIES: Ku protein [unclassified Bacillus (in: Bacteria)]		WP_036815890.1
MHTMWKGSISFGLVNIPIKLHTATEDKDIKLRTLHNKCHAPIKYEKICTVCEEEVKPEDIVKAYEYTKGKFVVLDNEELEKLRKENEEKAVEIIDFVKMEEIDPIYFDRTYYMSPNEGGSKAYSLLRKALQESQKVGLAKIIIRSKEQLAVIRVYENTLVMETIHYPDEVRKAGDVPNVPAEDKVTDRELDTAIMLIDQLTTNFEPEKYTDEYRTALLELIESKRTGQETVTAATKEITSNVTDLMAALQASIDRTKPNKTTAPALKPAATEKAKPKKTAAAPRKKAPAKVKKEA		WP_078554119.1
>WP_121680893.1 Ku protein [Falsibacillus albus]		WP_096189667.1
MHTIWKGSISFGLVNIPIKLHAATEDKDIKLRSLHKKCHTPIKYEKICPVCDEELSMEDIVKGYEVTKGKFIVLEDEEMKELKNAAEEKSVEIVDFIKLNEIDPIYFNRSYYMSPNETGVKAYSLLREALMESGKAGIAKIVMRSKEQLAVIRVYENTLLMETIHYPDEVRSVEDVPSVPKEHEVSKKELDTAILLIDQLTTAFEPEKYHDDYRSKLMDLIESKQTGKEVVTPKPKEEKTNVTDLMSALQASIDQTKPKPGKKTTSKKKATRKRKKAETS		WP_066150810.1
>WP_119112390.1 Ku protein [Mesobacillus zeae]		WP_093046927.1
MHTMWKGSISFGLVNIPVKLHAATEDKDIKLRTLHKDCHTPLKYEKVCPVCDREIKTEEIVKAYEYTKGKFVVLDEEELENLRKENEEKAVEIIDFVKMEQIDPIYFNRGYYMSPNEGGGKAYSLLRKALEESHKVGIAKIVIRAKEQLAVIRVYENTLVMETIHFPDEVRKAADVPNVPSEDKVTKKELDTAIMLIDQLTAEFDPEKYKDDYRAALMELIESKRTGKETVTAAEREPVSNVTDLMAALQASIDRTKPKKEPAKRKRTSAVKPKKEA		WP_191157856.1
>WP_160721105.1 Ku protein [Bacillus sp. USDA818B3_A]		WP_066420472.1
MHTMWKGSISFGLVNIPIKLHTATEDKDIKLRTLHNKCHAPIKYEKICTVCEEEVKPEDIVKAYEYTKGKFVVLDNDELEKLRKENEEKAVEIIDFVKIEEIDPIYFDRTYYMSPNEGGSKAYSLLRKALQDSQKVGLAKIIIRSKEQLAVIRVYENTLVMETIHYPDEVRKAGDVPNVPAEDKVTDRELETAILLIDQLTTKFEPEKYTDEYRTALLELIESKRTGQETVTAAAKEPASNVTDLMAALQASIDRTKPSKTPAPALKNAATDVAKPKKAAVPRKKAPAKVKKEA		SDD79247.1
>WP_113929270.1 Ku protein [Bacillus sp. P14.5]		WP_072581884.1
MHTIWKGSISFGLVNIPIKLHAATEDKDIKMRSLHRECHTPIKYEKICPVCEKDLEYEDIVKGYEIAKGKFVVIEDEEIKELRDNSEEKAVEIVDFIKIEEIDPIYFNRSYFISPNEGGKKAYSLLRKALVESNKVGIAKIVMRSKEQLAVVRIYQNTMVMETIHFPDEVRQTSDVPNVPAEDEVGQKELDTAIMLIDQLSTEFEPEKYEDDYRKKLMDLIQSKQTGDKFVTPKEKAPAANVTDLMSALQASIDNTKPKTEKEQAAQKAPAAKVPKKKRTTKKVKAQ		WP_192651445.1
>WP_045524044.1 Ku protein [Neobacillus niacini]		WP_099354125.1
MHTMWKGSISFGLVNIPIKLHTATEDKDIKLRTLHNKCHAPIKYEKICSVCEEEVKPDDIVKAYEYTKGKFVVLDHEDLEKLRKENEEKAVEIIDFVKMDEIDPIYFERSYYMSPNEGGGKAYSLLRKALQESQKVGLAKIIIRSKEQMAVIRVYENTLVMETIHFPDEVRRAADVPNVPADEKVTDKELDTAIMLIDQLTTEFEPEKYKDEYRTALLELIESKRSGQETVTPTAKETPTNVTDLMAALQASIDRTKPKSDTAGRKEPALKKETGAKKDTIAKKPAAPRKKAAPKVKKEA		WP_186575904.1
>WP_212963091.1 Ku protein [Bacillus fordii]		WP_080479544.1
MHTMWKGSISFGLVNIPIKLHAATEDKDVKFRSLHNECHTPIKYEKVCPTCEKEIGVKDIVKGYEVTKGKFVVVEEDELNGLKEAVEEKAVEIIDFIKLEEIDPIYFNRSYYMSPDGGNKAYGLLRKALTDSEKAGLAKIIIRSKEQLAVIRVYQDTLIMETIHYPDEVRNAADVPNVPSEDNVTKKEIDTAILLIDQLTTTFDPEKYKDEYRTKVLELIEAKRTGKDLVTVKEKEPAVQMTDLMAALQASIDRTKPKTKRPAKGKKTASKTSAAGGKK		WP_004436989.1
>WP_015594411.1 Ku protein [Bacillus sp. 1NLA3E]		EAR66493.1
MHTIWKGSISFGLVNIPIKLHTATEDKDIKLRTLHKECHSPIQYEKICPVCKVELKAEDIVRAFEYTKGKFVVLEDKDFEKLKKENEERAVEIIDFVKMEQIDPIYYDKTYYMSPSEGGVKAYSLLRKALEESSKVGLAKIIIRSKEQLALLRVYENTLVMETIHFPDEVRKTSDVPNVPAESNVSKKELDTAIMLIDQLTTEFKPEKYNDEYRSALMELIESKRTGQDIVTPTAKDNVSNVTDLMAALQASIDRTKPQKTTEKKKRVTPKIRREA
>WP_144562879.1 Ku protein [Neobacillus bataviensis]
MHTMWKGSISFGLVNIPIKLHTATEDKDIKLRTLHNKCHAPIKYEKICTVCEEEVKPEDIVKAYEYTKGKFVVLDNEELEKLRKENEEKAVEIIDFVKMEEIDPIYFDRTYYMSPNEGGSKAYSLLRKALQESQKVGLAKIIIRSKEQLAVIRVYENTLVMETIHYPDEVRKAGDVPNVPAEDKVTDRELDTAIMLIDQLTTNFEPEKYTDEYRTALLELIESKRTGQETVTAATKEITSNVTDLMAALQASIDRTKPNKTTSPALKPVATEKAKPKKTAAAPRKKAPAKVKKEA
>WP_136830465.1 Ku protein [Bacillus kyonggiensis]
MHTIWKGSISFGLVNIPIKLHTATEDKDIKLRNLHKKCHSPVKYEKVCPVCNVEISNEDIVRAYEYAKGKFVVLEDEELEGLKKENEEKAVEILDFVKMDTIDPIYYNRSYFMSPNEGGSKAYSLLRKALEESGKVGLAKIIIRSKEQMAVIRVYENTLVMETIHFPDEVRSAGDVPNVPAEDNITKKELDTAILLIDQLTTEFEPTKYTDEYRIALFELIESKRTGKEVVTPTAANEPKSNVTDLMAALQASIDRTKPDDALAPVRKKRAVTKTKTKAKKEA
>WP_071459839.1 Ku protein [Bacillus mediterraneensis]
MHTMWKGSISFGLVNIPIKLHAATEDKDIKLRTLHKECHTPLKYEKVCPACDREIKAEDIVKAYEYTKGKFVVLDNKELENLRKENEEKAVEIIDFVNMEEIDPIYFNKGYYMSPNEGGGKAYSLLRKALQESKKVGIAKIIIRAKEQLAVIRVYENTLVMETIHFPDEVRKTADIPNVPPDDKVTQKELDTAILLIDQLTAEFEPRKYRDDYRASLMELIEAKRSGKEIVSVADREPVSNVTDLMAALQASIDRTKPKKQPAKRKRTTAAKKEA
>WP_066400673.1 Ku protein [Neobacillus mesonae]
MHTMWKGSISFGLVNIPIKLHTATEDKDIKLRTLHNKCHAPIKYEKVCSVCEEEVKPEDIVKAYEYTKGKFVVLENDDLEKLKKENEDKAVEIIDFVKMEEIDPIYFDRSYYMSPNEGGGKAYSLLRKALEETEKVGLAKIVIRSKEQMAVIRVYENTLIMETIHYPDEVRKAGDVPNVPAEDKVTKKELDTAILLIDQLTTEFEPEKYNDEYRTALLELIESKRQGKETVTAAMKEPAASNVTDLMAALQASIDRTKPKTAAASPKLAAAPKKAAAPRKKAPAKVKKEA
>WP_163251458.1 Ku protein [Neobacillus thermocopriae]
MHTIWKGSISFGLVNIPIKLHSATEDKDIKLRTLHKKCHAPIRYEKICSVCEEEVKPEDIVKAYEYTKGKFVVLDNEELEKLRKENEDKAVEIIDFVKIEEIDPIYFDRSYYMSPNESGGKAYSLLRKALQESGKVGIAKIIIRSKEQLAVIRVYENTLVLETIHFPDEVRNAEDVPNIPSDDKVTKKELDTAILLIDQLTTTFKPEKYHDEYRSALLELIESKRQGQETVTAATKEPATNVTDLMAALQASIDRTKPKKAATRTKKKAASRVKKEA
>WP_041968299.1 Ku protein [Mesobacillus selenatarsenatis]
MHTIWKGSISFGLVNIPIKLHAATEDRDIKLRTLHKECHSPIKYEKTCPVCDVEVKNEDIVKAYEYTKGKFVVLEDEDLEALRKENEDKAVEIIDFVKINEIDPIYFQRSYFMSPNEGGGKAYSLLRKALEESQKVGIAKIIIRAKEQLAVVRVYNNTLVMETIHFPDEVRNAVDVPNVPEEDKVTEKELDTAIMLIDQLTTEFEPEKYKDDYRTALLELIEAKRTGKELVTPTEKEPVSNVTDLMAALQASIDRTKPEKKKETATAAKKKKTAAKPKAKEKKQA
>WP_127487810.1 Ku protein [Neobacillus mesonae]
MHTMWKGSISFGLVNIPIKLHTATEDKDIKLRTLHNKCHAPIKYEKVCSVCEEEVKPEDIVKAYEYTKGKFVVLENDDLEKLKKENEDKAVEIIDFVKMEEIDPIYFDRSYYMSPNEGGGKAYSLLRKALEETEKVGLAKIVIRSKEQMAVIRVYENTLVMETIHYPDEVRKAGDVPNVPAEDKVTKKELDTAILLIDQLTTEFEPEKYNDEYRTALLELIESKRQGKETVTAAMKEPAASNVTDLMAALQASIDRTKPKTAAASPKLAAAPKKAAAPRKKAPAKVKKEA
>WP_101353175.1 MULTISPECIES: Ku protein [Bacillaceae]
MHTIWKGSISFGLVNIPIKLHAATEDKDIKLRSLHKKCHTPIKYEKMCPVCEEELSMGDIVKGYEIAKGKFVILEEEELNELKRTTEEKAVEIIDFIKMEEIDPIYYDRSYYMSPNEGGIKAYGLLRKALIESKKAGLAKIVMRSKEQLAVIRVLENTLLMETIHFPDEVRNAADVPNVPAEDQVSKKEIDTAILLIDQLTTTFEPEKYTDEYRSKLMELIESKRTGKELVTPKEKKQAANVTDLMAALQASIDKTKGTTEEKPKPKRRTTRTKKAQ
>WP_004436989.1 Ku protein [Bacillus methanolicus]
MHTIWKGSISFGLVNIPIKLHAATEDKDVKLRNLHKECKSPIKYEKVCPVCDVEVKNEDIVKAYEYTKGKFVVLDEEDLENLKRENEDKAVEIIDFVKMEQIDPIYYDRSYYMSPGDGGGKAYSLLRKALEESEKVGIAKIIIRSKEQLAVIRVYENTLVMETIHYPDEVRSAADVPNVPAENKVTKKEIDTAILLIDQLTTDFQPEKYTDDYRTALLELIEAKRTGKEVVTPAEKEPVSNVTDLMAALQASIDRTKPKKTETRKKRTATKTKREA
>WP_214736367.1 Ku protein [Bacillus sp. ISL-41]
MHTIWKGSISFGLVNIPIKLHAATEDRDIKLRTLHKECHSPIKYEKTCPVCDVEVKNEDIVKAYEYTKGKFVVLEDEDLEALRKENEDKAVEIIDFVKITEIDPIYFQRSYFMSPNEGGGKAYSLLRKALEESQKVGIAKIIIRAKEQLAVVRVYNNTLVMETIHFPDEVRNAVDVPNVPEEDKVTEKELDTAIMLIDQLTTEFEPEKYKDDYRTALLELIEAKRTGKELVTPTEKEPVSNVTDLMAALQASIDRTKPEKKKEPASASAKKKKTAAKPKAKEKKQA
>WP_148946094.1 Ku protein [Rossellomorea vietnamensis]
MHTIWKGSISFGLVNIPIKLHAATEDKDIKMRSLHRECHTPIKYEKICPVCEKDLEYEDIVKGYEIAKGKFVVIEDEEIKELRDNSEEKAVEIVDFIKIEEIDPIYFNRSYFISPNEGGKKAYSLLRKALVESNKVGIAKIVMRSKEQLAVVRIYQNTMVMETIHFPDEVRQTGDVPNVPAEDEVGQKELDTAIMLIDQLSTEFDPEKYEDDYRKKLMDLIQSKQTGEKFVTPKEKAPAANVTDLMSALQASIDNTKPKIDKEASEKVPASKITKKKRTTKKLKAQ
>WP_179596098.1 Ku protein [Neobacillus niacini]
MHTMWKGSISFGLVNIPIKLHTATEDKDIKLRTLHNKCHAPIKYEKICTVCEQEVKPEDIVKAYEYTKGKFVVLDQEDLEKLRKENEEKAVEIIDFVKMEEIDPIYFDRSYYMSPNEGGGKAYSLLRKALQESQKVGIAKIIIRSKEQMAVIRVYENTLVMETIHFPDEVRRAGDVPNVPADDKVTEKELATAIMLIDQLTTEFEPEKYTDEYRTALLELIEAKRTGQETVTPTAKETPSNVTDLMAALQASIDRTKPKSEGTGRKEPALKKESAIKRETTAKKPAAPRKKAAPKVKKEA
>WP_214911382.1 Ku protein [Bacillus sp. ISL-55]
MHTIWKGSISFGLVNIPIKLHAATEDRDIKLRTLHKECHSPIKYEKTCPVCDVEVKNEDIVKAYEYTKGKFVVLEEEDLEALRKENEDKAVEIIDFVKINEIDPIYFQRSYFMSPNEGGGKAYSLLRKALEESQKVGIAKIIIRAKEQLAVVRVYNNTLVMETIHFPDEVRNAVDVPNVPEEDKVTEKELDTAIMLIDQLTTEFEPEKYKDDYRTALLELIEAKRTGKELVTPTEKEPVSNVTDLMAALQASIDRTKPEKKKETAPAAKKKKTAAKPKAKEKKQA
>WP_066061503.1 Ku protein [Neobacillus soli]
MHTMWKGSISFGLVNIPIKLHTATEDKDIKLRTLHNKCHAPIKYEKVCSVCEEEVKPEDIVKAYEYTKGKFVVLDNDELEKLRKENEEKAVEIIDFVKMEQIDPIYYERSYYMSPNEGGGKAYSLLRKALLESQKVGLAKIIIRSKEQLAVIRVYENVLVMETIHYPDEVRKAGDVPAVPSEDKVTKRELDTAILLIDQLTTEFEPEKYTDEYRTALLELIESKRNGQETVTSATKEVASNVTDLMAALQASIDRTKPKKAASPRKKAAAKVKKEA
>WP_098262071.1 Ku protein [Bacillus sp. AFS006103]
MHTMWKGSISFGLVNIPIKLHTATEDKDIKLRTLHNKCHAPIKYEKICSVCEEEVKPEDIVKAYEYTKGKFVVLDHDELEKLRKENEEKAVEIIDFVKMEQIDPIYYDRSYYMSPSEGGGKAYSLLRKALLESQKVGLAKIIIRSKEQLAVIRVYENILVMETIHYPDEVRKAGDVPSVPSEDKVTKRELDTAILLIDQLTTEFEPEKYTDEYRTALLELIESKRNGQETVSAATKEVASNVTDLMAALQASIDRTKPKKAVAPRKKVAPRVKKEA
>WP_090757684.1 Ku protein [Bacillus sp. OK048]
MHTMWKGSISFGLVNIPIKLHTATEDKDVKLRTLHNKCHAPIKYEKICTACEEEVKPEDIVKAYEYTKGKFVVLDQEDLEKLRKENEEKAVEIIDFVKIEEIDPIYFGRSYYMSPNEGGSKAYSLLRKALQESQKVGIAKIIIRSKEQMAVIRVYENTLVMETIHYPDEVRHAGDVPNVPADDKVTEKELVTAIMLIDQLTTEFEPEKYTDEYRTALLELIESKRSGQETVTPAAKETASNVTDLMAALQASIDRTKPRKGTMIKKETAAKKPAAPRKKAVSKIKKEA
>WP_095249614.1 Ku protein [Bacillus sp. 7884-1]
MHTMWKGSISFGLVNIPIKLHTATEDKDIKLRTLHNKCHAPIKYEKICTVCEEEVKPEDIVKAYEYTKGKFVVLDHEDIEKLRKENEEKAVEIIDFVKMEEIDPIYFDRSYYMSPNEGGSKAYSLLRKALQESQKVGIAKIIIRSKEQMAVIRVYDNTLVMETIHFPDEVRRAADVPNVPAEDKVTEKELVTAIMLIDQLTSEFEPEKYTDEYRTALLELIEAKRTGQEAVTPTAKETPSNVTDLMAALQASIDRTKPRSESAGRKEPALKKETPVKKETAAKKETIAKKPAAPRKKAAPKVKKEA
>WP_133367078.1 Ku protein [Rhodococcus qingshengii]
MHTMWKGSISFGLVNIPIKLHTATEDKDIKLRTLHNKCHAPIKYEKICTVCEEEVKPEDIVKAYEYTKGKFVVLDHEDLEKLRKENEEKAVEIIDFVKMEEIDPIYFDRSYYMSPNEGGSKAYSLLRKALQESQKVGIAKIIIRSKEQMAVIRVYDNTLVMETIHFPDEVRRAADVPNVPADDKVTDKELVTAIMLIDQLTSEFEPEKYTDEYRTALLELIEAKRTGQETVTPTAKETPSNVTDLMAALQASIDRTKPRNETAGRKEPALKKETAIKKETAAKKETIVKKPAAPRKKAAPKVKKEA
>WP_090636809.1 Ku protein [Neobacillus massiliamazoniensis]
MHTMWKGSISFGLVNIPIKLHAATEDKDIKLRTLHNKCHAPIKYEKICTVCEEEVKPEDIVKAYEYTKGKFVVLDNEDLEALKKENEEKAVEIIDFVKMEQIDPIYFDKSYYMSPHEGGGKAYSLLRKALQETQKVGLAKIVIRSKEQLAVIRVYENTLVMETIHYPDEVRNATDVPNVPSEDKVTKKELDTAILLIDQLTTEFEPEKYTDEYRTALLELIESKRTGKETVTPSEKEAVSNVTDLMAALQASIDRTKPKKTTGTRKKTTAKVKKEA
>WP_018707262.1 MULTISPECIES: Ku protein [Bacillaceae]
MHTMWKGSISFGLVNIPIKLHAATEDKDVKFRSLHNECHTPIKYEKVCPTCEKEIGVKDIVKGYEVTKGKFVVVEEDELNGLKEAVEEKAVEIIDFIKLEEIDPIYFNRSYYMSPDGGNKAYGLLRKALTDSEKVGLAKIIIRSKEQLAVIRVYQDTLIMETIHYPDEVRNAADVPNVPSEDNVTKKEIDTAILLIDQLTTTFDPEKYKDEYRTKVLELIEAKRTGKDLVTVKEKEPAVQMTDLMAALQASIDRTKPKTKRPAKGKKPASKTSAAGGKK
>WP_167833691.1 Ku protein [Mesobacillus selenatarsenatis]
MHTIWKGSISFGLVNIPIKLHAATEDRDIKLRTLHKECHSPIKYEKTCPVCDVEVKNEDLVKAYEYTKGKFVVLEDEDLEALRKENEDKAVEIIDFVKMTEIDPIYFQRSYFMSPNEGGGKAYSLLRKALQESQKVGIAKIIIRAKEQLAVVRVYNNTLVMETIHFPDEVRNTVDVPNVPAEDKVTEKELETAIMLIDQLTTEFEPEKYKDDYRTALLELIEAKRTGKEMVTPTEKEPVSNVTDLMAALQASIDRTKPEMKKDTAPAKKKKTAAKPKAKEKKQA
>WP_204554953.1 Ku protein [Bacillus ectoiniformans]
MHTIWKGSISFGLVNIPIKLHAATEEKDVSARSLHKKCHTPIKYEKVCPVCEVELKQEDIVKGYEVAKGKYVVIEEEELEQLKKISEEKMVEIVDFIKVEEIDPIYFNRSYFLSPNEGGTKAYSLLRKALTESGKAGLAKIVIRSKEQLAVVRVYENTLLMETIHYPDEVRKAADVPNVPEESQVSKKEIDTAILLIDQLSTPFEPDQYEDEYRKRLLELIQSKRTEETVTPKAKKEKTNVTDLMAALQASIDRTKPAEAKPAPRKKRAATRKKKA
>WP_101651363.1 Ku protein [Neobacillus cucumis]
MHTMWKGSISFGLVNIPIKLHTATEDKDIKLRTLHNKCHAPIKYEKICTVCEEEVKPEDIVKAYEYTKGKFVVLDNDELEKLRKENEEKAVEIIDFVKIEEIDPIYFDRTYYMSPNEGGSKAYSLLRKALQESQKVGLAKIIIRSKEQLAVIRVYENTLVMETIHFPDEVRKAGDVPNVPAEDKVTDRELETAILLIDQLTTKFEPAKYTDEYRTALLELIESKRTGQETVTATTKEVASNVTDLMAALQASIDRTKPNKTPAPALKTATTDISKPKKAKAPRKKTPSKVKKEA
>WP_148990863.1 Ku protein [Bacillus aquimaris]
MHTIWKGSISFGLVNIPIKLHAATEDKDIKMRSLHRECHTPIKYEKICPVCEKDLEYEDIVKGYEIAKGKFVVIQDEEIKELRDNSEEKAVEIVDFIKIEEIDPIYFNRSYFISPNEGGKKAYSLLRKALVESNKVGIAKIVMRSKEQLAVVRIYQNTMVMETIHFPDEVRQTGDVPNVPAEDEVGQKELDTAIMLIDQLSTEFDPEKYEDDYRKKLMDLIQSKQTGEKFVTPKEKAPAANVSDLMSALQASIDNTKPKIDKEASEKVPASKITKKKRTTKKLKAQ
>GIN88334.1 non-homologous end joining protein Ku [Heyndrickxia sporothermodurans]
MHTIWKGSISFGLVNIPIKLHAATEDKDIKLRSLHKKCHTPIKYEKRCPVCDMELSVEEIVKGYEVTKGKYIIIEETELEELKNANEEKAVEIIDFVKIEEIDPIYFNKSYYMSPNEGGMKAYGLLRKALVESEKAGLAKINMRSKEQLAIIRVFENTILMETIHYPDEVRNVGDVPNVPVGDQVSKKEIDTAILLIDQLTTTFEPTKYKDEYRSNLMELIESKRTGKEMVTPKEKAPAANVTDLMAALQASIDKTKPMEEKKPTTKRKRTISKTKKVQ
>WP_053363822.1 Ku protein [Bacillus sp. FJAT-27251]
MHTMWKGSISFGLVNIPIKLHTATEDKDIKLRTLHKKCHSPVKYEKVCSNCEEELKPEDIVKAYEYTKGKYVVLEDEELENLRKENEEKAVEIIDFVKMSDIDPIYYNRSYFMSPNEGGGKAYSLLRKALQETEKVGLAKIIIRAKEQLAIIRVYDNTLVMETIHYPDEVRKAADVPNVPAEDKVTDKELETAKMLIDQLTTDFEPEKYNDEYRTALLELIESKRTGKEIVTAKEKDPVANVTDLMAALQASIDRTKPEKAEKPKKESAKRKRVATKAKKEA
>WP_027321575.1 Ku protein [Bacillus sp. URHB0009]
MHTIWKGSISFGLVNIPIKLHAATEDKDIKLRTLHKECHSPIKYEKVCPVCEVEVKPEDIVKAYEYTKGKYVVLENEDLEKLKKENEDRAVEIIDFVKMEQIDPIYFDKTYFMSPHEGGSKAYSLLRKALQDSQKVGIARMIIRSKEQLGVIRVYENTLVMETIHYPDEVRKAADVPNVPAEDKVTDRELDTAILLIDQLTTEFEPGKYIDEYRNALLELIEAKRTGQEVVTPAAPKEAASNVTDLMAALQASIDRTKPDKAEKAPAPKKRAAVKTKKRA
>GIN21153.1 non-homologous end joining protein Ku [Bacillus fordii]
MLKWEAWASSKITPRLNFSCVVFPNLFILPKVYMFIYGDDGQKLKKNIKTKGDHMHTMWKGSISFGLVNIPIKLHAATEDKDVKFRSLHNECHTPIKYEKVCPTCEKEIGVKDIVKGYEVTKGKFVVVEEDELNGLKEAVEEKAVEIIDFIKLEEIDPIYFNRSYYMSPDGGNKAYGLLRKALTDSEKAGLAKIIIRSKEQLAVIRVYQDTLIMETIHYPDEVRNAADVPNVPSEDNVTKKEIDTAILLIDQLTTTFDPEKYKDEYRTKVLELIEAKRTGKDLVTVKEKEPAVQMTDLMAALQASIDRTKPKTKRPAKGKKTASKTSAAGGKK
>WP_205168365.1 Ku protein [Bacillus pakistanensis]
MHTIWKGSISFGLVNIPIKLHAATEDKDIKLRSLHKECHTPIKYEKVCPACEKELEYEEIVKGYEMTKGKFVVLEDEELKELKKGNEEKAVEIVDFIKMEEIDPVFYNRSYFISPNDGGKKAYSLLRKALTNSKKVGVAKIIMRSKEQLAVVRVFENTLLMETIHFPDEVRSSGDVPNVPAENEVTDKELDTAIMLIDQLTTEFEPEKYHDEYRNRLMKLIESKQTGEKFVTPKAKQPKENVTDLMAALQASIDKSKPKEETKKTKTTKKKKRTSAKKAQ
>WP_213123592.1 Ku protein [Bacillus sp. FJAT-49870]
MHTMWKGSISFGLVNIPIKLHAAIEDKDVKFRSLHQKCHTPIKYEKMCPACEQELDTKEIVRGYEVSKGKFVIVEDDELQELSSASGEKAVEMIDFIKLNEIDPIYFNKSYYMSPDGGGVKAYGLLRKALILSEKAGIAKIMIRSKEQLAVIRVYNDTLVMETIHYPDEVRKATDVPNVPADDQVSKKEIDTAILLIDQLTTTFQPEKYEDEYRNKVLQLIDAKRNGKELVTAKEREPAAPMTDLMAALQASIDRTKPTAKQPAKRKRASKKEA
>WP_006834792.1 Ku protein [Bacillus sp. SG-1]
MHTIWKGSISFGLVNIPIKLHAATEDKDIKLRSLHRECHTPIKYEKICPVCEKDLEYEDIVKGYEIAKGKFVVIEDEEIKELRDTSEEKAVEIVDFIKIEEIDPIYYNRSYFISPNEGGKKAYSLLRKALTESNKVGIAKIAMRSKEQLAVVRVYQNTMVMETIHFPDEVRSTGDVPNVPAEDEVSQKELDTAVLLIDQLSTEFEPEKYEDDYRKKLLKLIQSKQTGEKFVTPKEKAPAANVTDLMSALQASIDKSKPEPEKKPVTKAPAAKIPKKKRTVKKVEAQ
>WP_055739529.1 MULTISPECIES: Ku protein [Bacillaceae]
MHTIWKGSISFGLVNIPIKLHAATEDKDIKLRSLHKKCHTPIKYEKMCPVCEEELSIGDIVKGYEIAKGKFVILEEEELNELKRTTEEKAVEIIDFIKMEEIDPIYYDRSYYMSPNEGGIKAYGLLRKALIESKKAGLAKIVMRSKEQLAVIRVLENTLLMETIHFPDEVRNAADVPNVPAEDQVSKKEIDTAILLIDQLTTTFEPEKYTDEYRSKLMELIESKRTGKELVTPKEKKQAANVTDLMAALQASIDKTKMKTEEKPKPKKKATRTKKAQ
>WP_166023059.1 Ku protein [Bacillus sp. C11]
MHTIWKGSISFGLVNIPIKLHAATEDKDIKLRTLHKECHSPIKYEKVCPVCEVEVKPEDIVKAYEYTKGKYVVLENDDLDKLKKENEDRAVEIIDFVKMEQIDPIYFDKTYFMSPHEGGSKAYSLLRKALQDSQKVGIARMIIRSKEQLGVIRVYENTLVMETIHYPDEVRKAADVPNVPAEDKVTDRELDTAILLIDQLTTEFEPGKYIDEYRNALLELIEAKRTGQEVVTPAAPKEAASNVTDLMAALQASIDRTKPEKAEKAHAPKKRAAVKTKKRA
>WP_192470536.1 Ku protein [Bacillus sp. SBJS]
MHTIWKGSISFGLVNIPVKLHAATEDRDIKLRTLHKECHSPIKYEKTCPVCDVEVKNEDIVKAYEYTKGKFVVLEDEDLESLRKENEDKAVEIIDFVKITEIDPIYFQRSYFMSPNEGGGKAYSLLRKALEESQKVGIAKIIIRAKEQLAVVRVYNNTLVMETIHFPDEVRNAVDVPNVPEEDKVTEKELDTAIMLIDQLTTEFEPEKYKDDYRTALLELIEAKRTGKELVTPTEKEPVSNVTDLMAALQASIDRTKPEKKKEPAPAPAPASAKKKKTAAKPKAKEKKQA
>WP_218348630.1 Ku protein [Bacillus sp. sid0103]
MHTMWKGSISFGLVNIPIKLHTATEDKDIKLRTLHNKCNAPIKYEKICSVCEEEVKPEDIVKAYEYTKGKFVVLDNEELEKLRKENEDKAVEIIDFVKMEQIDPIYFDRSYYMSPSEGGGKAYSLLRKALMESQKVGLAKIIIRSKEQLAVIRVYDNVLVMETIHYPDEVRKAGDVPSVPSEDKVTKRELDTAIMLIDQLTTTFDPGKYTDDYRTALLELIESKRNGQEIVSAATKEVASNVTDLMAALQASIDRTKPQKTAAPRKKTALRVKKEA
>WP_126408930.1 Ku protein [Bacillus yapensis]
MHTIWKGSISFGLVNIPIKLHTATEDKDIKLRNLHKKCHSPVKYEKVCPVCDVEISNDDIVRAYEYAKGKFVVLEDDELEGLKKENEEKAVEILDFVKMDTIDPIYYNRSYFMSPNEGGSKAYSLLRKALEESGKVGLAKIVIRSKEQMAVLRVYENTLVMETIHFPDEVRSAGDVPNVPAEDNVTKKELDTAILLIDQLTTEFEPSKYTDDYRVALLELIESKRTGKEVVTPTAANEPKSNVTDLMAALQASIDRTKPDVTSAPVRKKRAATKTKTKAKKEA
>WP_215042873.1 Ku protein [Bacillus sp. ISL-18]
MHTMWKGSISFGLVNIPIKLHTATEDKDIKLRTLHNKCHAPIKYEKICTVCEEEVKPEDIVKAYEYTKGKFVVLDHEELEKLRKENEEKAVEIIDFVKIEEIDPIYFDRTYYMSPNEGGSKAYSLLRKALQESQKVGLAKIIIRSKEQLAVIRVYENTLVMETIHYPDEVRKAGDVPNVPVENKVTERELETAILLIDQLTTTFEPEKYTDEYRTALLELIESKRTGQETVTSASKEVASNVTDLMAALQASIDRTKPNKTTTSALKPSKPEITKPKKAAAAPRKKAPSKVKKEA
>WP_213121422.1 Ku protein [Bacillus sp. FJAT-49754]
MHTMWKGSISFGLVNIPIKLHAATEDKDVKFRSLHKECHTPIKYEKICPVCEKELDIKEIVKGYEITKGKFVIVEEDELKELSEATGERAVEIIDFIKLNEIDPIYFNRSYYMSPDGGGMKAYGLLRKALTESEKAGLAKIIIRSKEQLAVIRVFGGTLLMETIHFPDEVRKAADVPNVPAADEVSKKEIDTAILLIDQLTTTFNPEKYHDEYRSKLLELIEAKRSGQELVTVKEKAPAANMTDLMAALQASIDRTKPAAKKTVRRKTAKKEAQSK
>WP_215033516.1 Ku protein [Bacillus sp. ISL-37]
MHTIWKGSISFGLVNIPIKLHAATEDRDIKLRTLHKECHSPIKYEKTCPVCDVEVKNEDIVKAYEYTKGKFVVLEDEDLEALRKENEDKAVEIIDFVKITEIDPIYFQRSYFMSPNEGGGKAYSLLRKALEESQKVGIAKIIIRAKEQLAVVRVYNNTLVMETIHFPDEVRNAVDVPNVPEEDKVTEKELDTAIMLIDQLTTEFEPEKYKDDYRTALLDLIEAKRTGKELVTPTEKEPVSNVTDLMAALQASIDRTKPEKKKEPAPAAKKKKTAAKPKAKEKKQA
>WP_214781278.1 unnamed protein productMHTIWKGSISFGLVNIPVKLHAATEDRDIKLRTLHKECHSPIKYEKTCPVCDVEVKNEDIVKAYEYTKGKFVVLENEDLEALRKENEDKAVEIIDFVKITEIDPIYFQRSYFMSPNEGGGKAYSLLRKALEESQKVGIAKIIIRAKEQLAVVRVYNNTLVMETIHFPDEVRNAVDVPNVPEEDKVTEKELATAIMLIDQLTTEFDAEKYKDDYRTALLELIEAKRTGKEMVTPTEKEPVSNVTDLMAALQASIDRTKPEKKKEPAPASAKKKKTAAKPKAKEKKQA
>WP_101580617.1 Ku protein [Bacillus sp. T33-2]
MHTMWKGSISFGLVNIPIKLHTATEDKDIKLRNLHKKCHSPIKYEKVCPVCDVEIKSEEIVRAYEYTTGKFVVLEDEDLEKLKKENEDRAVEIIDFVKMEEIDPIYFSRAYYMSPNEGGGKAYSLLRKAMAESGRVGIAKIVIRSKEQLAVIRVFENTLVMETIHYPDEVRKALDVPNVPAEDKVTDKELQTAVMLIDQLTTKFDPAKYTDDYRTALIELIEAKRTGKELVTPAEKEPVSNVTDLMAALQASIDKTKPKKEPAKRKRAPVKKKQA
>WP_213097070.1 MULTISPECIES: Ku protein [unclassified Bacillus (in: Bacteria)]
MHTMWKGSISFGLVNIPIKLHAATEDKDVKFRSLHKECHTPIKYEKICPVCEKELDIKEIVKGYEITKGKFVIVEEDELKELSEATGERAVEIIDFIKLNEIDPIYFNRSYYMSPDGGGMKAYGLLRKALTESEKAGLAKIIIRSKEQLAVIRVFEGTLLMETIHFPDEVRKAADVPNVPAADEVSKKEIDTAILLIDQLTTTFNPEKYHDEYRSKLLELIEAKRSGQELVTVKEKAPAANMTDLMAALQASIDRTKPAAKKTVRRKTAKKEAQSK
>WP_213368003.1 Ku protein [Mesobacillus boroniphilus]
MHTIWKGSISFGLVNIPIKLHAATEDKDVKLRNLCKECHTPIKYEKVCPGCDKEVKNEDIVKAYEYTKGKFVILEDEDLEALRKENEDKAVEIIDFVKISEIDPIYFQRSYFMSPNEGGGKAYSLLRKALQESEKVGIAKIIIRAKEQLAVVRVYNNTLVMETIHFPDEVRNAVDVPNVPAEDKVTDKELETAIMLIDQLTTEFEPDKYKDDYRTALLELIEAKRTGKEVVTPTEKEPVSNVTDLMAALQASIDRTKPEKKKDAPPAKKKKTAAKPKAKEKKQA
>WP_022544068.1 MULTISPECIES: Ku protein [Bacillus]
MHTIWKGSISFGLVNIPIKLHAAIEDKDIKLRTLHKECHSPIKYEKICPVCETEVKPEDIVKAYEYTKGKFVVLEDEDLKKLKQANEDKAVEIIDFVKMAEIDPIYYDRSYYMSPGDGGGKAYSLLRKALEDSEKVGLAKIIIRSKEQLAVVRVFENTLIMETIHFPDEVRKAGDVPNVPSEDKVTNKELETAIMLIDQLTTAFEPDKYTDEYRSALLDLIEAKRTGKEVVTPAEKETKSNVTDLMAALQASIDNTKPEKPKKPAVRKKRAAARPKEKKEA
>WP_132006034.1 Ku protein [Mesobacillus foraminis]
MHTMWKGSISFGLVNIPVKLHTATEDKDIKLRTLHKECHSPVKYEKVCSVCEVELKPEDIVKAYEYTKGKYVVLEDEELENLRKENEDRAVEIIDFVKMDQIDPIYFNRSYFMSPNEGGGKAYSLLRKALEESKKVGLAKIIIRAKEQLAVIRVYENTLVMETIHFPDEVRKAADVPSVPSEDKVTEKELDTAIMLIEQLTTEFNPEKYTDDYRTALLDLIESKRTGQEVVTAKEKEPVTNVTDLMAALQASIDRTKPAAPAGKTKKETAKRKRAVPKAKKEA
>WP_159344038.1 Ku protein [Cytobacillus firmus]
MHTMWKGSISFGLVNIPIKLHSATEDKDIKLRNLHKECHSPIKYEKTCPVCEVEIKNEDIVKAYEYTKGKFVVLEDEDLEKLKQENEDKAVEIMDFVKIQEIDPIYYNRTYYMSPGDGGGKAYSLLRKALETSEKAGLAKIIIRSKEQLAVVRVYENTLVMETIHYPDEVRKAADVPNVPAEDKVTDKEIDTAIMLIDQLTTEFKPEKYNDDYRTALLELIEAKRTGKDIVTPVEKEPAANVTDLMAALQASIDKTKPADAETKRKPAAKKKRASTKTKAKKQA
>WP_213127911.1 Ku protein [Bacillus sp. FJAT-49711]
MHTMWKGSISFGLVNIPIKLHAAIEDKDVKFRSLHQKCHTPIKYEKICPACEQELDTKEIVKGYEVSKGKFVILEDDELQELSNASGERAVEMIDFIKLNEIDPIYFNRSYYMSPDGGGIKAYGLLRKALTLSEKAGIAKIMIRSKEQLAVIRVYNDTLVMETIHYPDEVRKASDVPNVPVEDQVSKKEIDTAIMLIDQLTTTFKPDHYEDEYRNKVLQLIEAKSNGKELVTAKEKEPAAQMTDLMAALQASIDRTKPAAKQPAKRKRATKKEAQSK
>WP_077215371.1 Ku protein [Bacillus dakarensis]
MHTIWKGSISFGLVNIPIKLHSATEDKDIKLRNLHKECHSPVKYEKICPVCEVEINNDDIVKAYEYAKGKFVVLDDEELENLKKENEEKAVEIIDFVKMEQIDPIYYNRSYYMSPSEGGGKAYSLLRKALEESEKVGLAKIIIRSKEQMAIIRVHENTLVMETIHYPDEVRKAGDVPNVPAEDKITKKELETAIMLIDQLTTDFEPEKYTDEYRTALLQLIEAKRNGQEVVTPVEKEQKSNVTDLMAALQASIDKTKPAQTEGKPAAKKKRSTTKTKTKIKKEA
>WP_191272074.1 Ku protein [Bacillus sp. LOB377]
MHTMWKGSISFGLVNIPIKLHTATEDKDIKLRTLHNKCHAPIKYDKVCSVCEEEVKPEEIVKAYEYTKGKFVVLDHEELEKLRKENEEKAVEIIDFVKIEEIDPIYFDRSYYMSPNEGGSKAYSLLRKALEETEKVGLAKIVIRSKEQMAVIRVYENTLVMETIHYPDEVRRAGDVPNVPAEDKVTKKELDTAILLIDQLTTEFEPEKYTDEYRTALLELIESKRKGKETVSAQTLEPAASNVTDLMAALQASIDRTKPKTAASAPAPKKAVAPRKKPAAKVKKEA
>WP_053434947.1 Ku protein [Sporosarcina globispora]
MHTMWKGSISFGLVNIPIKLHSATEDKDIKLRNLHKECHSPIKYEKTCPVCEVEIKNEDIVKAYEYSKGKFVVLEDEDLEKLKQENEDKAVEIMDFVKIQEIDPIYFNRSYYMSPGDGGGKAYSLLRKALETSEKVGLAKIIIRSKEQLAVVRVYENTLIMETIHYPDEVRQAADVPNVPAEDKVTDKEIDTAIMLIDQLTTEFNPDKYTDDYRTALLELIEAKRTGKDIVTPVEKEPAANVTDLMAALQASIDKTKPAGTAGTETKKKPPAKKKRASTKTKAKKQA
>WP_042457455.1 Ku protein [Bacillus dielmonensis]
MHTMWKGSISFGLVNIPIKLHTATEDKDIKLRTLHNKCHAPIKYEKVCTVCEEEVKPEDIVKAYEYTKGKFVVLDEEDLEKLRKENEDKAVEIIDFVKMEEIDPIYYERSYYMSPNEGGGKAYSLLRKALQESQKVGLAKIVIRSKEQLAVIRVYENTLVMETIHYPDEVRKASDVPNVPAEDKVTEKELDTAIMLIDQLTSEFEPEKYTDEYRTALLELIESKRQGKEFVTAAAKDTPSNVTDLMAALQASIDRTKPGKAASTEGRKVATGTDVPKAAAKPAKAAPRKKAPAKVKKEA
>WP_159870306.1 Ku protein [Bacillus sp. ZZV12-4809]
MHTMWKGSISFGLVNIPIKLHSATEDKDIKLRNLHKECHSPIKYEKTCPVCEVEIKNEDIVKAYEYTKGKFVVLEDEDLEKLKQENEDKAVEIMDFVKIQEIDPIYYNRTYYMSPGDGGGKAYSLLRKALETSEKVGLAKIIIRSKEQLAVVRVYENTLVMETIHYPDEVRKAADVPNVPAEDNVTDKEIDTAIMLIDQLTTEFKPEKYNDDYRTALLELIEAKRTGKDIVTPVEKEPAANVTDLMAALQASIDKTKPGDAATAKKPAAKKKRASTKTKVKKQA
>WP_075690214.1 Ku protein [Bacillus sp. MRMR6]
MHTMWKGSISFGLVNIPIKLHTATEDKDIKLRTLHNKCHAPIKYEKICSVCEEEVKPEDIVKAYEYTKGKFVVLDHEELEKLHKENEEKAVEIIDFVKIEEIDPIYFDRSYYMSPNESGGKAYSLLRKALQESQKVGLAKIIIRSKEQLAIIRVYENTLVMETIHYPDEVRRAGDVPNVPAEDKVTGKELDTAILLIDQLTSKFEPEKYTDEYRTALLELIESKRSGKETVSPATKEPAASNVTDLMAALQASIDRTKPGKTSAAAVPKKKTAVAPRKKAAAAKVKKEA
>WP_046524619.1 Ku protein [Mesobacillus campisalis]
MHTMWKGSISFGLVNIPIKLHTATEDKDIKLRTLHKKCHSPVKYEKVCSNCEEELKPEDIVKAYEYTKGKYVVLEDEELENLRKENEEKAVEIIDFVKMSEIDPIYYNRSYFMSPNEGGGKAYSLLRKALQETEKVGLAKIIIRAKEQLAIIRVYDNTLVMETIHYPDEVRKAADVPSVPAEDKVTDKELETAKMLIDQLTTDFEPEKYNDEYRTALLELIESKRTGKEIVTAKEKDPVANVTDLMAALQASIDRTKPEKAEKPKKESAKRKRVATKAKKEA
>WP_121612169.1 Ku protein [Mesobacillus foraminis]
MHTMWKGSISFGLVNIPVKLHTATEDKDIKLRTLHKECHSPVKYEKVCSVCEVELKPEDIVKAYEYTKGKYVVLEDEELENLRKENEDRAVEIIDFVKMDQIDPIYFNRSYFMSPNEGGGKAYSLLRKALEESKKVGLAKIIIRAKEQLAVIRVYENTLVMETIHFPDEVRKAADVPGVPSEDKVTEKELDTAIMLIEQLTTEFNPEKYTDDYRTALLNLIESKRTGQEVVTAKEKEPVTNVTDLMAALQASIDRTKPAAPAGKTKKETAKRKRAVPKAKKEA
>WP_019155830.1 Ku protein [Bacillus massiliosenegalensis]
MHTIWKGSISFGLVNIPIKLHAATEDKDIKLRNLHKECHSPIKYEKVCPVCEVEVKNEDIVKAYEYTKGKFVVLDDEELESLKKEKEDKAVEIIDFIKMAQIDPIFFNRSYFMSPSEGGGKAYSLLRKALEESEKVGLAKIIIRSKEQLAVIRVYKNTLVMETLHFPDEVRSAGDVPNVPNEEKVTDKELSTAILLIDQLTNDFEPEKYTDDYRTALLELIESKRTGKEIVTPNEKEKPSNVTDLMAALQASIDRTKPKEATAKKKRTTTKKKKEA
>WP_174733039.1 Ku protein [Mesobacillus harenae]
MHTMWKGSISFGLVNIPIKLHTATEDKDIKLRTLHKECHSPIKYEKVCPVCEKEVTSEDIVRAYEYTKGKFVVLEEDELSKLKEANEDRAVEIVDFVKIEEIDPIYYNRSYYMSPNEGGGKAYSLLRKALEESQKVGIAKMIIRSKEQMAVIRVYENTLVMETIHYPDEVRKASDVPNVPADEKITQKELDTAIMLIDQLTAEFEPGKYTDEYRASLLELIEAKRTGQEFVTPTEKEPAANVTDLMAALQASIDKTKPEKAPATRKKKAASPKAKKKQA
>WP_213120514.1 Ku protein [Bacillus sp. FJAT-49825]
MHTMWKGSISFGLVNIPIKLHTATEDKDIKLRTLHKKCHAPIKYEKVCTVCEEEVKPEEIVRAYEYTKGKFVVLDEEDLEKLRKENEEKAVEIIDFVKIEEIDPIYFERSYYMSPNEGGGKAYSLLRKALEESQKVGIAKIVIRSKEQLAVIRVYENTLVMETIHFPDEVRKAADVPNVPSEDKVTKKELDTAILLIDQLTSEFEPEKYTDEYRTALLELIESKRQGKDTVTAATKEVATNVTDLMAALQASIDRTKPNKAAAAPPRKKAATKVKKEA
>WP_082799467.1 Ku protein [Neobacillus niacini]
MHTMWKGSISFGLVNIPIKLHTATEDKDIKLRTLHDKCHAPIKYEKICTVCEQEVKPEEIVKAYEYTKGKFVVLDQEDLEKLRKENEEKAVEIIDFVKMEEIDPIYFDRSYYMSPNEGGGKAYSLLRKALQESHKVGIAKIIIRSKEQMAVIRVYDNTLVMETIHFPDEVRRSGDVPNVPADDKVTDKELATAIMLIDQLTTEFEPEKYTDEYRSALLELIELKRTGQETVTPTAKETPSNVTDLMAALQASIDRTKPRSEGAGRKEPAIKKETAINKESAAKKETVVKKPAAPRKKAAPKVKKEA
>WP_217033433.1 Ku protein [Bacillus sp. FJAT-29953]
MHTMWKGSISFGLVNIPIKLHTATEDKDIKLRTLHKKCHAPIKYEKVCTVCEEEVKPEEIVRAYEYTKGKFVVLDEEDLEKLRKENEEKAVEIIDFVKIEEIDPIYFERSYYMSPNEGGGKAYSLLRKALEESQKVGIAKIVIRSKEQLAVIRVYENTLVMETIHFPDEVRKATDVPNVPSEDKVTKKELDTAILLIDQLTSEFEPEKYTDEYRTALLELIESKRQGKDTVTAATKEVATNVTDLMAALQASIDRTKPNKAAAAPPRKKAATKVKKEA
>WP_061793224.1 Ku protein [Cytobacillus firmus]
MHTMWKGSISFGLVNIPIKLHSATEDKDIKLRNLHKECHSPIKYEKTCPVCEKEIKNEDIVKAYEYTKGKFVVLEDEDLEKLKQENEDKAVEIMDFVKIQEIDPIYYNRTYYMSPGDGGGKAYSLLRKALETSEKAGLAKIIIRSKEQLAVVRVYENTLVMETIHYPDEVRKAADVPNVPAEDKVSDKEIDTAIMLIDQLTTEFKPEKYNDDYRTALLELIEAKRTGKDIVTPVEKEPAANVTDLMAALQASIDKTKPADAETKRKPAAKKKRASTKTKAKKQA
>WP_057988295.1 MULTISPECIES: Ku protein [Bacillaceae]
MHTMWKGSISFGLVNIPIKLHAATEDKDIKFRSLHNKCNTPIKYEKICPVCEEEVKVDDIVKGYELTKGKYVVIEQDELKALEGEKGEKAVEIIDFIQLNEIDPIYFNRSYYMSPDGGAKAYGLLRKALMETGKAGLAKIIIRSKEQLAVIRVYEKTLLMETIHYPDEVRNVAEVPNVPNEDGVSKKEIDTAVLLIDQLTTPFEPEKYEDEYRNRVMELIQSKQKGEKTVTAKTEKPTENITDLMAALQASIDKSKPEKKTTKRKKTTKKIAESK
>WP_144547200.1 Ku protein [Bacillus sp. X1(2014)]
MHTMWKGSISFGLVNIPIKLHTATEDKDIKLRTLHNKCHAPIKYEKICSVCEEEVKPEDIVKAYEYTKGKFVVLDHEELEKLRKENEDKAVEIVDFVKMDQIDPIYYDRSYYMSPSEGGGKAYSLLRKALLESQKVGLAKIIIRSKEQLAVIRVYENVLVMETIHYPDEVRKAGDVPSVPAEDKVTERELDTAIMLIDQLTTDFNPEKYTDDYRTALLELIESKRNGQETVSAATKEVASNVTDLMAALQASIDRTKPSKTAAPRKKAAPRVKKRA
>WP_126432139.1 Ku protein [Bacillus freudenreichii]
MHTMWKGSISFGLVNIPIKLHAATEDKDVKFRSLHNECHTPIKYEKICPTCEKEIEVKDIVKGYEVTKGKFVIVEDDELKELKEAVEEKAVEIIDFIKLNEIDPIYFNRSYYMSPDGGNKAYGLLRKALTESEKVGIAKIIIRSKEQLAVIRVYKDTLLMETIHFPDEVRNVSDVPNVPAADNVTKKEIDTAILLIDQLTTTFDPDKYKDEYRTKVIELIEAKQTGKDLVTVDVKKPAAQMTDLMAALQASIDRTKPKVKRPVKAKKPAAKATGAATRK
>WP_026563783.1 Ku protein [Bacillus sp. UNC41MFS5]
MHTMWKGSISFGLVNIPIKLHTATEDKDIKLRTLHNKCHAPIKYEKICSVCEEEVKPEDIVKAYEYTKGKFVVLDNEELEKLRKENEDKAVEIIDFVKMEQIDPIYYDRSYYMSPSEGGGKAYSLLRKALLESQKVGLAKIIIRSKEQLAVIRVYENVLVMETIHYPDEVRKAGDVPSVPAEDKVTERELDTAIMLIDQLTSDFNPEKYTDDYRTALLELIETKRNGQETVSAATKEVASNVTDLMAALQASIDRTKPPKTAAPRKKAAPRVKKRA
>WP_217034107.1 Ku protein [Cytobacillus oceanisediminis]
MHTMWKGSISFGLVNIPIKLHSATEDKDIKLRNLHKECHSPIKYEKTCPVCEVEIKNEDIVKAYEYTKGKFVVLEDEDLEKLKQENEDKAVEIVDFVKIQEIDPIYYNRTYYMSPGDGGGKAYSLLRKALETSEKVGLAKIIIRSKEQLAVVRVYENTLVMETIHYPDEVRKAADVPNVPAEDKVTEKEIDTAIMLIDQLTTEFKPEKYNDDYRTALLELIEAKRTGKDIVTPVEKEPAANVTDLMAALQASIDKTKPADAETKKKPAAKKKRAPAKTKAKKQA
>WP_101578376.1 MULTISPECIES: Ku protein [Bacillus]
MHTIWKGSISFGLVNIPIKLHAATEDKDVKLRTLHKECKSPIKYEKVCPVCEKEVKNEDIVKAFEYTKGKFVVLDDDDLEKLKKENEDKAVEIIDFVKITEIDPIYYSRSYYMSPGDGGGKAYSLLRKALDESDKVGIAKIVIRSKEQLAVVRVYKNTLVMETIHYPDEVRGAIDVPNVPAEDKVTKKELDTAIMLIDQLTAEFEPEKYTDDYRNELLELIEAKRTGKETVTPTEKEPKSNVTDLMAALQASIDKTKPKKAPARKKRTATKTRKEA
>WP_048011436.1 Ku protein [Cytobacillus firmus]
MHTMWKGSISFGLVNIPIKLHSATEDKDIKLRNLHKECHSPIKYEKTCPVCEKEIKNEDIVKAYEYTKGKFVVLEDEDLEKLKQENEDKAVEIMDFVKIQEIDPIYYNRTYYMSPGDGGGKAYSLLRKALETSEKVGLAKIIIRSKEQLAVVRVYENTLVMETIHYPDEVRKAADVPNVPAEDKVTDKEIDTAIMLIDQLTTEFKPEKYNDDYRTALLELIEAKRTGKDIVTPVEKEPAANVTDLMAALQASIDKTKPADAETKKKPAAKKKRASTKTKAKKQA
>WP_009332517.1 MULTISPECIES: Ku protein [Bacillaceae]
MHTMWKGSISFGLVNIPIKLHSATEDKDIKLRNLHKECHSPIKYEKTCPVCEVEIKNEDIVKAYEYTKGKFVVLEDEDLEKLKQENEDKAVEIVDFVKIQEIDPIYYNRTYYMSPGDGGGKAYSLLRKALETSEKVGLAKIIIRSKEQLAVVRVYENTLVMETIHYPDEVRKAADVPNVPAEDKVTDKEIDTAIMLIDQLTTEFKPEKYNDDYRTALLELIEAKRTGKDIVTPVEKEPAANVTDLMAALQASIDKTKPADAETKKKPAAKKKRAPAKTKAKKQA
>WP_184527417.1 Ku protein [Bacillus benzoevorans]
MHTIWKGSISFGLVNIPIKLHSAVEDKDIKLRTLHKECHSPIKYEKVCPVCNVEVKPEQIVKAYEYTKGKFVVLDEDELEKLRKDKEEKAVEIIDFVKIEEIDPIYYDRSYFMSPGDNGAKAYSLLRKALSEAGKAGLAKIMIRSKEQMAVIRVYENTLVMETIHFPDEVRSALDVPNVPEENKITKKELDTAILLIDQLTTEFEPEKYTDEYRSALMELIEAKRSGQEVVTAAQKEVKANVTDLMAALQASIDQTKPKNETTATAKKRTPAKRKLKKEA
>WP_076262857.1 Ku protein [Paenibacillus sp. FSL R5-0490]
MHTMWKGSISFGLVNIPIKLHSATEDKDIKLRNLHKECHSPIKYEKTCPVCEKEIKNEDIVKAYEYTKGKFVVLEDEDLEKLKQENEDKAVEIMDFVNIQEIDPIYYNRTYYMSPGDGGGKAYSLLRKALETSEKVGLAKIIIRSKEQLAVVRVYENTLVMETIHYPDEVRKAADVPNVPAEDKVTEKEIDTAIMLIDQLTTEFKPEKYNDDYRTALLELIEAKRTGKDIVTPVEKEPAANVTDLMAALQASIDKTKPGDAETKKKPAAKKKRASTKTKAKKQA
>WP_113885377.1 MULTISPECIES: Ku protein [Cytobacillus]
MHTMWKGSISFGLVNIPIKLHSATEDKDIKLRNLHKECHSPIKYEKTCPVCEVEIKNEDIVKAYEYTKGKFVVLEDEDLEKLKQENEDKAVEIVDFVKIQEIDPIYYNRTYYMSPGDGGGKAYSLLRKALETSEKVGLAKIIIRSKEQLAVVRVYENTLVMETIHYPDEVRKAADVPNVPAEDKVTDKEIDTAIMLIDQLTTEFKPEKYNDDYRTALLELIEAKRTGKDIVTPVEKEPAANVTDLMAALQASIDKTKPADAETKKKPAAKKKRAPAKTKGKKQA
>WP_214998337.1 Ku protein [Bacillus sp. ISL-7]
MHTMWKGSISFGLVNIPIKLHTATEDKDIKLRTLHNKCHAPIKYEKVCSVCEEEVKPEDIVKAYEYTKGKFVVLDNEELEKLRKENEEKAVEIIDFVKMEQIDPIYYDRSYYMSPSEGGGKAYSLLRKALLESQKVGLAKIIIRSKEQLAVIRVYENVLVMETIHYPDEVRKAGDVPSVPSEDKVTKRELDTAILLIDQLTTDFEPEKYTDEYRTALLELIESKRSGQETVSAATKEVASNVTDLMAALQASIDRTKPKKAAAPRKKAATRVKKEA
>WP_023627725.1 Ku protein [Bacillus sp. 17376]
MHTIWKGSISFGLVNIPIKLHAATEDRDVKLRTLHKECHSPIKYEKTCPVCDVEVKNEDIVKAYEYTKGKFVVLEEEDLEALRKENEDKAVEIIDFVKITEIDPIYFQRSYFMSPSEGGGKAYSLLRKALEESQKVGIAKIIIRAKEQLAVVRVYNNTLVMETIHFPDEVRNAVDVPNVPEEDKVTEKELDTAIMLIDQLTTEFEPDKYKDDYRTALLELIEAKRTGKELVTPTEKEPVSNVTDLMAALQASIDRTKPEKKKEAAPAAKKKKTAAKPKAKEKKQA
>WP_179159166.1 Ku protein [Bacillus sp. EB106-08-02-XG196]
MHTMWKGSISFGLVNIPIKLHTATEDKDIKLRTLHNKCNAPIKYEKICTACEEEVKPEDIVKAYEYTKGKFVVLDHEDLEKLRKENEEKAVEIIDFVKMEEIDPIYFDRSYYMSPNEGGGKAYSLLRKALQESHKVGIAKIIIRSKEQMAVIRVYDNTLVMETIHFPDEVRRSADVPNVPADDKVTDKELDTAIMLIDQLTSEFEPEKYTDEYRTALLELIEAKRTGQETVTPTAKETPSNVTDLMAALQASIDRTKPRGESAGRKEPILKKETAVKKETTAKKETIAKKPAAPRKKAAPKVKKEA
>EAR66493.1 hypothetical protein B14911_23097 [Bacillus sp. NRRL B-14911]
MTLLSSAGFEIHGHLNGSSSIIPFWGESYSNGRSYLAFHRMNHRTLKVKTIEWRIRMHTIWKGSISFGLVNIPIKLHAAIEDKDIKLRTLHKECHSPIKYEKICPVCETEVKPEDIVKAYEYTKGKFVVLEDEDLKKLKQANEDKAVEIIDFVKMAEIDPIYYDRSYYMSPGDGGGKAYSLLRKALEDSEKVGLAKIIIRSKEQLAVVRVFENTLIMETIHFPDEVRKAGDVPNVPSEDKVTNKELETAIMLIDQLTTAFEPDKYTDEYRSALLDLIEAKRTGKEVVTPAEKETKSNVTDLMAALQASIDNTKPEKPKKPAVRKKRAAARPKEKKEA
>WP_215010991.1 Ku protein [Bacillus sp. ISL-75]
MHTMWKGSISFGLVNIPIKLHTATEDKDIKLRTLHNKCHAPIKYEKVCSVCEEEVKPEDIVKAYEYTKGKFVVLDNEELEKLRKENEEKAVEIIDFVKMEQIDPIYYDRSYYMSPSEGGGKAYSLLRKALVESQKVGLAKIIIRSKEQLAVIRVYENVLVMETIHYPDEVRKAGDVPSVPSEDKVTKRELDTAILLIDQLTTDFEPEKYTDEYRTALLELIESKRSGQETVTAATKEVASNVTDLMAALQASIDRTKPKKAAAPRKKAATRVKKEA
>WP_088088646.1 MULTISPECIES: Ku protein [Bacillaceae]
MHTMWKGSISFGLVNIPIKLHTATEDKDIKLRTLHNKCHAPIKYEKVCSVCEEEVKPEDIVKAYEYTKGKFVVLDNEELEKLRKENEEKAVEIIDFVKMEQIDPIYYDRSYYMSPSEGGGKAYSLLRKALMESQKVGLAKIIIRSKEQLAVIRVYENVLVMETIHYPDEVRKAGDVPSVPSEDKVTKRELDTAILLIDQLTTDFEPEKYTDEYRTALLELIESKRSGQETVSAATKEVASNVTDLMAALQASIDRTKPKKAAAPRKKAATRVKKEA
>WP_026584243.1 Ku protein [Bacillus sp. J33]
MHTMWKGSISFGLVNIPIKLHAATEDKDIKLRNLHKECHSPIKYEKTCPVCEVEIKNEDIVKAYEYTKGKFVVLEDEDLEKLKQENEDKAVEIVDFVKMQEIDPIYFNRTYYMSPGDGGGKAYSLLRKALETSEKVGLAKIIIRSKEQLAVVRVYENTLVMETIHYPDEVRQAADVPNVPAEDKVTDKEIETAIMLIDQLTSEFQPEKYNDDYRTALLELIEAKRTGKDIVTPVEKEPATNVTDLMAALQASIDKTKPADKEAAKKPAAKKKRAATKTKVKKQA
>WP_214712562.1 MULTISPECIES: Ku protein [unclassified Bacillus (in: Bacteria)]
MHTMWKGSISFGLVNIPIKLHTATEDKDIKLRTLHNKCHAPIKYEKVCSVCEEEVKPEDIVKAYEYTKGKFVVLDNEELEKLRKENEEKAVEIIDFVKMEQIDPIYYDRSYYMSPSEGGGKAYSLLRKALMESQKVGLAKIIIRSKEQLAVIRVYENVLVMETIHYPDEVRKAGDVPSVPSEDKVTKRELDTAILLIDQLTTDFEPEKYTDEYRTALLELIESKRSGQETVSAATKEVASNVTDLMAALQASIDRTKPKKAAAPRKKAATRIKKEA
>WP_120075801.1 Ku protein [Bacillus fortis]
MHTMWKGSISFGLVNIPIKLHAATEDKNVKFRSLHNECHTPIKYEKVCPTCEKEIGTKDIVKGYEVTKGKFVVVEEDELSGLKEAVEEKAVEIIDFIKLDEIDPIYFNRSYYMSPDGGNKAYGLLRKALTESEKVGLAKIMIRSKEQLAVIRVYQDTLLMETIHFPDEVRKAADVPNVPSEDNVTKKEIDTAIMLIDQLTTTFDPEKYKDEYRTKVLELIEAKRTGKDLVTVKEKEPAAQMTDLMAALQASIDRTKPKTKRPAKAKKPAAKTSAAGEKK
>WP_126051365.1 Ku protein [Bacillus acidinfaciens]
MHTMWKGSISFGLVNIPIKLHAATEDKDVKFRSLHNECHTPIKYEKICPTCEKEIEVKDIVKGYEVTKGKFVIVEDDELKELKEAVEEKAVEIIDFIKLNEIDPIYFNRSYYMSPDGGNKAYGLLRKALTESEKVGIAKIIIRSKEQLAVIRVYKDTLLMEIIHFPDEVRNVSDVPNVPAADNVTKKEIDTAILLIDQLTTTFDPDKYKDEYRTKVIELIEAKQTGKDLVTVDVKKPAAQMTDLMAALQASIDRTKPKVKRPVKAKKPAAKASGATKTK
>WP_206837778.1 Ku protein [Bacillus sp. NTK034]
MHTMWKGSISFGLVNIPIKLHSATEDKDIKLRNLHKECHSPIKYEKTCPVCEVEIKNEDIVKAYEYTKGKFVVLEDEDLEKLKQENEDKAVEIMDFVKIQEIDPIYYNRTYYMSPGDGGGKAYSLLRKALETSEKVGLAKIIIRSKEQLAVVRVYENTLVMETIHYPDEVRKAADVPNVPAEDKVTDKEIDTAIMLIDQLTTEFKPEKYNDDYRTALLELIEAKRTGKDIVTPVEKEPAANVTDLMAALQASIDKTKPAETETKKKPAAKKKRAPAKTKAKKQA
>WP_163142054.1 Ku protein [Bacillus sp. 22-7]
MHTMWKGSISFGLVNIPIKLHSATEDKDIKLRNLHKECHSPIKYEKTCPVCEKEIKNEDIVKAYEYTKGKFVVLEDEDLEKLKQENEDKAVEIMDFVKIQEIDPIYYNRTYYMSPGDGGGKAYSLLRKALETSEKVGLAKIIIRSKEQLAVVRVYENTLVMETIHYPDEVRKAADVPNVPAEDKVSDKEIDTAIMLIDQLTTEFKPEKYNDDYRTALLELIEAKRTGKDIVTPVEKEPVANVTDLMAALQASIDKTKPADAETKKKPAAKKKRASTKTKAKKQA
>WP_207368800.1 Ku protein [Weizmannia coagulans]
MHTMWKGTISFGLVNIPIKLHAATEDKDIKLRSLHKKCHSPIRYEKVCPVCEEELDAKEIVKGYEIAKGKFVVLEEEELEELRKQTEEKAVEIMDFLDMREIDPVYFNRSYYMSPNEGGVKAYGLLRKALIESEKVGLARIVMRSKEQLAVIRVYENTLLMETIHYPDEVRRASDVPNVPQDDEVSKKEIETAILLIDQLTTSFEPEKYTDEYRSNLMALIESKRTGKKLVTAKVKEPENNVTDLMAALQASIDRAKPAKKPKKAAKTKAKEA
>WP_197208680.1 Ku protein [Cytobacillus firmus]
MHTMWKGSISFGLVNIPIKLHSATEDKDIKLRNLHKECHSPIKYEKTCPVCEKEIKNEDIVKAYEYTKGKFVVLEDEDLEKLKQENEDKAVEIMDFVKIQEIDPIYYNRTYYMSPGDGGGKAYSLLRKALETSEKVGLAKIIIRSKEQLAVVRVYENALVMETIHYPDEVRKAADVPNVPAEDKVTDKEIDTAIMLIDQLTTEFKPEKYNDDYRTALLELIEAKRTGKDIVTPVEKEPAANVTDLMAALQASIDKTKPADAETKKKSAAKKKRASTKTKAKKQA
>WP_035331551.1 Ku protein [Cytobacillus firmus]
MHTMWKGSISFGLVNIPIKLHSATEDKDIKLRNLHKECHSPIKYEKTCPVCEVEIKNEDIVKAYEYTKGKFVVLEAEDLEKLKQENEDKAVEIVDFVKMQEIDPIYYNRTYYMSPGDGGGKAYSLLRKALETSEKVGLAKIIIRSKEQMAVVRVYENTLVMETIHYPDEVRKAADVPNVPAEDKVTDKEIDTAIMLIDQLTTEFKPEKYNDDYRTALLELIEAKRTGKDIVTPVEKEPAANVTDLMAALQASIDKTKPADVETKKKPAAKKKRSSTKTKVKKQA
>WP_197213939.1 Ku protein [Cytobacillus firmus]
MHTMWKGSISFGLVNIPIKLHSATEDKDIKLRNLHKECHSPIKYEKTCPVCEKEINNEDIVKAYEYTKGKFVVLEDEDLEKLKQENEDKAVEIMDFVKIQEIDPIYYNRTYYMSPGDGGGKAYSLLRKALETSEKVGLAKIIIRSKEQLAVVRVYENTLVMETIHYPDEVRKAADVPNVPAEDKVTDKEIDTAIMLIDQLTTEFKPEKYNDDYRTALLELIEAKRTGKDIVTPVEKEPAANVTDLMAALQASIDKTKPADAETKKKPAAKKKRASTKTKAKKQA
>WP_119708793.1 Ku protein [Bacillus sp. Y1]
MHTIWKGSISFGLVNIPIKLHSATEDKDIKLRTLHKKCHSPIKYEKTCPVCDEEVKQEEIVRAYEYTKGKFVILEDEDFNKLKKENEEKAVEIIDFVKMEEIDPIYYDRSYYMSPSDGGGKAYSLLRKALQESEKVGLAKIIIRSKEQMAVIRVYENSLVMETIHFPDEVRSAADVPNVPAEDKVTEKELDTAIMLIDQLTTTFNPEKYTDDYRTALIELIESKRSGKEIVTPVEKEQKSNVTDLMAALQASIDKTKPKQATTEAPKKKRTTVKTKKQA
>WP_217026256.1 Ku protein [Cytobacillus oceanisediminis]
MHTMWKGSISFGLVNIPIKLHSATEDKDIKLRNLHKECHSPIKYEKTCPVCEVEIKNEDIVKAYEYTKGKFVVLEDEDLEKLKQENEDKAVEIVDFVKIQEIDPIYYNRTYYMSPGDGGGKAYSLLRKALETSEKVGLAKIIIRSKEQLAVVRVYENTLVMETIHYPDEVRKAADVPNVPAEDKVTDKEIDTAIMLIDQLTTEFKPEKYNDDYRTALLELIEAKRTGKNIVTPVEKEPAANVTDLMAALQASIDKTKPADAETKKKPAAKKKRAPAKTKAKKQA
>WP_132094521.1 Ku protein [Bacillus sp. OK085]
MHTMWKGSISFGLVNIPIKLHTATEDKDIKLRTLHNKCHAPIKYEKICTSCEQEVKPEDIVKAYEYTKGKFVILDQEDLEKLRKENEDKAVEIIDFVKIEEIDPIYFDRSYYMSPNEGGGKAYSLLRKALQESQKVGIAKIIIRSKEQMAVIRVYENTLVMETIHFPDEVRRAGDVPNVPSDEKVTEKELGTAIMLIDQLTSEFEPEKYTDEYRTALLELIESKRTGQETVMPVAKETASNVTDLMAALQASIDRTKPRKETAVKKETAVKKETTEKSATVKKPAAPRKKAVPKVKKEA
>WP_179234384.1 Ku protein [Weizmannia coagulans]
MHTMWKGTISFGLVNIPIKLHAATEDKDIKLRSLHKKCHSPIRYEKVCPVCEEELDAKEIVKGYEIAKGKFVVLEEEELEELRKQTEEKAVEIMDFLDMREIDPVYFNRSYYMSPNEGGVKAYGLLRKALIESEKVGLARIVMRSKEQLAVIRVYENTLLMETIHYPDEVRKASDVPNVPQDDEVSKKEIETAILLIDQLTTSFEPEKYTDEYRSNLMALIESKRTGKKLVTAKVKEPENNVTDLMAALQASIDRAKPAKKPAKKPKKAAKTKAKEA
>WP_199417763.1 Ku protein [Bacillus renqingensis]
MHTMWKGSISFGLVNIPIKLHAATEDKDIKLRTLHNKCHAPIKYEKVCSVCGEEVKPEDIVKAYEYTKGKFVVLDKDDLEKLRKENEEKAVEIIDFVKIEEIDPIYFERSYFMSPSEGGIKAYSLLRKALEETEKVGLAKIIIRSKEQLALIRVYENTLVMETIHYPDEVRKAGDVPNVPSEDKVTKKELDTAILLIDQLTSKFEPEKYTDEYRTALLELIESKRQGKETVTAATKEPAAKNVTDLMAALQASIDRTKPTKTAVPRKKKTAKVKKEA
>WP_214728945.1 MULTISPECIES: Ku protein [Bacteria]
MHTMWKGSISFGLVNIPIKLHAATEDKDIKLRNLHKECHSPIKYEKTCPVCEVEIKNEDIVKAYEYTKGKFVVLEDEDLEKLKQEKEDKAVEIMDFVKIQEIDPIYFNRTYYMSPGDGGGKAYSLLRKALEDSEKVGLAKIIIRSKEQLAVVRVYENTLVMETIHYPDEVRKAADVPNVPAEDKVTDKEIDTAIMLIDQLTSEFQPEKYNDDYRTALLELIEAKRTGKEIVTPVEKEPATNVTDLMAALQASIDKTKPAEKETAKKPAAKKKRATAKAKVKKQA
>WP_163241276.1 Ku protein [Bacillus aquiflavi]
MHTIWKGSISFGLVNIPIKLHAATEDKDIKLRTLHKECHSPIKYEKVCPTCGKDVKTDEIVKAYEYTKGKFVVLDDEDFNKLKKENEDKSVEIIDFVMMNEIDPIYFNRSYYMSPNEGGVKAYSLLRKALQESGKVGLAKIIIRSKEQLAVLRVFENTLIMETIHFPDEVRKAQDVPNVPVESNVTKKELDTAILLIDQLTTEFKPEKYTDEYRTALLELIEAKRTGKELVTPIEKEAPANVTDLMAALQASIDRTQPKKTVTKRKKAVTKKTKKNA
>WP_119546507.1 Ku protein [Bacillus salacetis]
MHTIWKGSISFGLVNIPIKLHAATEDKDVKLRSLHRECHTPIKYEKICPVCEKDLEYEDIVKGYEIAKGKFVVIEEEEIKELRNSSEEKAVEIVDFIKMEDIDPIYYNKSYFMSPNEGGKKAYSLLRKALTESNKVGIAKIAIRSKEQLAVVRVYQNTMVMETIHFPDEVRSTGDVPNVPAEDEVSKKELETAVMLIDQLSTGFEPEKYEDEYRQKLMDLIQSKQTGEKFVTPKEKAPAANVTDLMSALQASIDKTKPQKGPKPDTKAPAEKIQKKKRTTKKVEAQ
>WP_203554206.1 Ku protein [Bacillus sp. B15-48]
MHTMWKGSISFGLVNIPIKLHTATEDKDIKLRTLHKKCHSPVKYEKVCSVCEEELNPDDIVKAYEYTKGKFVVLEDDELENLRKENEEKAVEIMDFVSIEEIDPIYYNRSYFMSPNEGGTKAYSLLRKALEQSQKVGIAKIIIRAKEQLALVRVYENTLVMETIHFPDEVRNSVDVPNVPVEDKVTEKELETAIMLINQLTTTFEPEKYTDEYRTALLELIESKRTGKETVTAKEKQPAANVTDLMAALQASIDRTKPTATEKPKKETTKRKKTGTKVKKQA
>WP_144541924.1 Ku protein [Cytobacillus oceanisediminis]
MHTMWKGSISFGLVNIPIKLHAATEDKDIKLRNLHKECHSPIKYEKTCPVCEVEIKNEDIVKAYEYTKGKFVVLEDEDLEKLKQENEDKAVEIMDFVKIQEIDPIYFNRTYYMSPGDGGGKAYSLLRKALEDSEKVGLAKIIIRSKEQLAVVRVYENTLVMETIHYPDEVRKAADVPNVPAEDKVTDKEIETAIMLIDQLTSDFKPEKYNDDYRTALLELIEAKRTGKEIVTPVEKEPAANVTDLMAALQASIDKTKPAEKETPKKPAAKKKRATAKTKVKKQA
>WP_209974712.1 Ku protein [Lederbergia galactosidilyticus]
MHTMWKGSISFGLVNIPIKLHAATEDKDIKFRSLHNKCNTPIKYEKICPVCEEEVKVDDIVKGYELTKGKYVVIEQDELKALEGEKGEKAVEIIDFIQLNEIDPIYFNRSYYMSPDGGAKAYGLLRKALMETGKAGLAKIIIRSKEQLAVIRVYEKTLLMETIHYPDEVRNVAEVPNVPNEDGVSKKEIDTAVLLIDQLTTLFEPEKYEDEYRNRVMELIQSKQKGEKTVTAKTEKPTENITDLMAALQASIDKSKPEKKTTKRKKTTKKIAESK
>WP_098575013.1 Ku protein [Bacillus sp. AFS073361]
MHTMWKGSISFGLVNIPIKLHTATEDKDIKLRTLHNKCHAPIKYEKICSVCEEEVKPEDIVKAYEYTKGKFVVLDNEELEKLRKENEDKAVEIIDFVKMEQIDPIYYDRSYFMSPSEGGGKAYSLLRKALLESKKVGLAKIIIRSKEQLAVIRVYENVLIMETIHYPDEVRKAGDVPSVPADDKVTERELDTAIMLIDQLTSDFNPEKYTDDYRTALLELIESKRKGQETVSAATKEVASNVTDLMAALQASIDRTKPPKTAALRKKAAPRVKKRA
>WP_066313418.1 Ku protein [Bacillus sp. FJAT-29814]
MHTMWKGSISFGLVNIPIKLHTATEDKDVKLRTLHNKCHAPIKYDKICTVCEEEVKPEEIVRAYEYTKGKFVVLEDEDLEKLRKENEEKAVEIIDFVKIDDIDPIYFDRSYYMSPNEGGGKAYSLLRKALEESQKVGIAKIIIRSKEQLAVIRVYENTLVMETIHFPDEVRKAGDVPNVPSEDKVTQKELETAILLIDQLTTKFEPEKYHDEYRSALLELIEAKRQGKETVTAATKEAPATNVTDLMAALQASIDRTKPKKAPTAAPRKKAAVKVKKEA
>WP_095246117.1 Ku protein [Bacillus sp. 7894-2]
MHTMWKGSISFGLVNIPIKLHSATEDKDIKLRNLHKECHSPIKYEKTCPVCEKEIKNEDIVKAYEYTKGKFVVLDDEDLEKLKQENDDKAVEIMDFVKIQEIDPIYYNRTYYMSPGDGGGKAYSLLRKALETSEKVGLAKIIIRSKEQLAVVRVYENTLVMETIHYPDEVRKAADVPNVPAEEKVTDKELDTAIMLIDQLTTEFKPEKYNDDYRTALLELIEAKRTGKDIVTPVEKEPAANVTDLMAALQASIDKTKPADAEPKKKPAAKKKRASAKTKAKKQA
>WP_094769957.1 MULTISPECIES: Ku protein [Bacillus]
MHTIWKGSISFGLVNIPIKLHAAIEDKDIKLRTLHKECHSPIKYEKICPVCETEVKPEDIVKAYEYTKGKFVVLEDEDLKKLKQANEDKAVEIIDFVKMAEIDPIYYDRSYYMSPGDGGGKAYSLLRKALEDSEKVGLAKIIIRSKEQLAVVRVFENTLIMETIHFPDEVRKAGDVPNVPSEDKVTNKELETAIMLIDQLTTAFEPDKYTDEYRSALLDLIEAKRTGKEVVTPAEKETKSNVTDLMAALQASIDNTKPEKPKKPAARKKRAAARPKEKKEA
>WP_062104871.1 Ku protein [Bacillus niameyensis]
MHTMWKGSISFGLVNIPIKLHAATEDKDIKFRSLHKKCHTPIKYQKICPSCEEEVNVDDIVKGYEVTKGKFIEIEEEELKQLEAEKGEKAVEIIDFIQLSEIDPIYFNRSYYMSPDGGGSKAYGLLRKALTESQKAGIAKIIIRSKEQLAVIRVFEETLLMETIHFPDEVRKASEVPNVPASNEVSKKEIDTAILLIDQLTTPFEPEKYQDEYRSKILELIEQKQNGQDLVTAKTVKPTEKMTDLMAALQASIDRSKPEKKVTKRKKTTKKTAEAK
>WP_144462237.1 MULTISPECIES: Ku protein [Bacillaceae]
MHTMWKGSISFGLVNIPIKLHAATEDKDVKFRSLHNECHTPIKYEKVCPTCEKEIGTKDIVKGYEVTKGKFVVVEEDELSGLKEAVEEKAVEIIDFIKLDEIDPIYFNRSYYMSPDGGNKAYGLLRKALTESEKVGLAKIMIRSKEQLAVIRVYQDTLLMETIHFPDEVRKAVDVPNVPSEDNVTKKEIDTAIMLIDQLTTTFDPDKYKDEYRTKVLGLIEAKRTGKDLVTVKEKEPAAQMTDLMAALQASIDRTKPKTKRPAKAKKPAAKTSAAGDKK
>WP_110064035.1 Ku protein [Cytobacillus oceanisediminis]
MHTMWKGSISFGLVNIPIKLHAATEDKDIKLRNLHKDCHSPIKYEKTCPVCEVEIKNEDIVKAYEYTKGKFVVLEDEDLEKLKQENEDKAVEIVDFVKIQEIDPIYFNRTYYMSPGDGGGKAYSLLRKALEDSEKVGLAKIIIRSKEQLAVVRVYENTLVMETIHYPDEVRKAADVPNVPAEDKVTDKEIETAIMLIDQLTSDFKPEKYNDDYRTALLELIEAKRTGKEIVTPVEKEPATNVTDLMAALQASIDKTKPAEKEKTKKPAAKKKRATAKAKVKKQA
>NBK73406.1 Ku protein [bacterium 1xD42-11]
MHTIWKGSISFGLVNIPIKLHSATEDKDIKLRTLHKKCHSPIKYEKTCPVCDEEVKQEEIVRAYEYTKGKFVILEDEDLNKLKKENEEKAVEIIDFVKMEEIDPIYYDRSYFMSPSDGGGKAYSLLRKALQESEKVGLAKIIIRSKEQMAVIRVFENSLVMETIHFPDEVRSAADVPNVPAEDKVTEKELDTAIMLIDQLTTTFNPEKYTDDYRNALIELIESKRSGKEVVTPVEKEQKSNVTDLMAALQASIDKTKPKQTSTEAPKKKRTTVKTKKQA
>WP_210365129.1 Ku protein [Bacillus sp. REN3]
MHTIWKGSISFGLVNIPIKLHAATEDKDIKLRTLHKQCHSPIKYEKLCPVCDQEVKNEDIVKAYEYTKGKFVVLEDEYLEALRKENEDKAVEILDFVKISDIDPIFFQRSYFISPNESGSKAYSLLRKALSESEKVGIAKIIIRAKEQLAIIRVYENTLVLETIHFPDEVRRTVDVPNVPSEDKVTEKELETAIMLIDQLTSDFEPEKYTDEYRTALLELIEAKRTGKELVTPAAKEPVSNVTDLMAALQASIDRTKPQKDPVKKKKAAKPKAKEKKQA
>WP_148977241.1 Ku protein [Bacillus infantis]
MHTIWKGSISFGLVNIPIKLHAAIEDKDIKLRTLHKECHSPIKYEKICPVCETEVKPEDIVKAYEYTKGKFVVLEDEDLKKLKQANEDKAVEIIDFVKMAEIDPIYYDRSYYMSPGDGGGKAYSLLRKALEDSEKVGLAKIIIRSKEQLAVVRVFENTLIMETIHFPDEVRKAGDVPNVPSEDKVTDKELETAIMLIDQLTTAFEPDKYTDEYRTALLDLIEAKRTGKEVVTPAEKETKSNVTDLMAALQASIDNTKPEKPKKPAARKKRAAARPKEKKEA
>WP_004434828.1 Ku protein [Bacillus methanolicus]
MHTIWKGSISFGLVNIPIKLHAATEDKDVKLRNLHKDCKSPIKYEKVCPACDVEIKNEDIVKAYEYTKGKFVVLDEADLENLKRENEDKAVEIIDFVKMEQIDPIFYDRSYYMSPGDGGGKAYSLLRKALEESEKVGLAKIIIRSKEQLAVIRVYENTLVMETIHYPDEVRSAADVPNVPAENKVTKKEIDTAILLIDQLTTNFEPEKYTDDYRTALLELIEAKRTGKEVVTPAEKEPVSNVTDLMAALQASIDRTKPKKTATRKKRAATKTKKEA
>WP_040372723.1 Ku protein [Peribacillus psychrosaccharolyticus]
MHTIWKGSISFGLVNIPIKLHAATEDKDISLRTLHKECHSPIKYEKVCPVCKKEVGKDDIVRAYEYTKGKFVVLEDEELAQLKKENEDKAVEIIDFVKITEIDPIYFNRSYYMSPNEGGSKAYSLLRQALETSGKVGLAKIIIRSKESLAVIRVLDQTLLMETIHYPDEVRQTEDVPNIPSGENVVKKELDTAIMLIDQLTTEFVPDKYHDEYRTALMELIESKKTGEKVVSAKQPKQAASNVTDLMAALQASIDRTKPAGKQTKKTSTRKKAAPRKKEA
>WP_149870645.1 Ku protein [Bacillus sp. S3]
MHTMWKGSISFGLVNIPIKLHTATEDKDIKLRTLHNKCHAPIKYEKICSVCEEEVKPEDIVKAYEYTKGKFVVLDHEDLEKLRKENEEKAVEIIDFVKIEEIDPIYFDRSYYMSPNEGGGKAYSLLRKALQESQKVGLAKIIIRSKERMAVIRVYENTLVMETIHYPDEVRKTGDVPNVPSEDKVTKRELDTAILLIDQLTTEFEPEKYTDEYRTALLELIESKRSGKETVTAATKEAPSNVTDLMAALQASIDRTKPKKAAAPRKKAASKIKKEA
>QWU07638.1 Ku protein [Weizmannia coagulans]
MHTMWKGTISFGLVNIPIKLHAATEDKDIKLRSLHKKCHSPIRYEKVCPVCGEELDAKEIVKGYEIAKGKFVVLEEEELEELRKQTEEKAVEIMDFLDMREIDPVYFNRSYYMSPNEGGVKAYGLLRKALIESEKVGLARIVMRSKEQLAVIRVYENTLLMETIHYPDEVRKASDVPNVPQDDEVSKKEIETAILLIDQLTTSFEPEKYTDEYRSNLMALIESKRTGKKLVTAKVKEPENNVTDLMAALQASIDRAKPAKKPAKKPKKAAKTKAKEA
>WP_166251761.1 Ku protein [Bacillus sp. MM2020_1]
MHTMWKGSISFGLVNIPIKLHTATEDKDIKLRTLHNKCHAPIKYEKICSVCEEEVKPEDIVKAYEYTKGKFVVLDHDELEKLRKENEEKAVEIIDFVKMEQIDPIYYDRSYYMSPSEGGGKAYSLLRKALLESQKVGLAKIIIRSKEQLAVIRVYENVLVMETIHYPDEVRKAGDVPSVPSEDKVTKRELDTAILLIDQLTTEFEPEKYTDEYRTALLELIESKRNGQETVSAATKEVASNVTDLMAALQASIDRTKPKKAAAPRKKAAPRVKKEA
>WP_213112809.1 Ku protein [Bacillus sp. FJAT-49732]
MHTMWKGSISFGLVNIPIKLHAAIEDKDVKFRSLHEKCHTPIKYEKICPSCERELDIKEIVKGYEISKGQFVIVEEDELQELSNATGEKAVEMIDFIKLNEIDPIYFNRSYYMSPDGGGVKAYGLLRKALTLSEKVGIAKIMIRSKEQLAVIRVYKDTLVMETIHYPDEVRKASDVPNVPVEDQVTKKEIDTAILLIDQLTTTFQPENYEDEYRNKVLQLIEAKRNGKELVTVKEKETAAPMTDLMAALQASIDRTKPVSKQPAKRKRATKKEA
>WP_014098445.1 MULTISPECIES: Ku protein [Weizmannia]
MHTMWKGTISFGLVNIPIKLHAATEDKDIKLRSLHKKCHSPIRYEKVCPVCEEELDAKEIVKGYEIAKGKFVVLEEEELEELRKQTEEKAVEIMDFLDMREIDPVYFNRSYYMSPNEGGVKAYGLLRKALTESEKVGLARIVMRSKEQLAVIRVYENTLLMETIHYPDEVRKASDVPNVPQDDEVSKKEIETAILLIDQLTTSFEPEKYTDAYRSNLMALIESKRTGKKLVTAKVKEPENNVTDLMAALQASIDRAKPAKKPAKKPKKAAKTKAKEA
>WP_007086756.1 Ku protein [Neobacillus bataviensis]
MHTMWKGSISFGLVNIPIKLHTATEDKDIKLRTLHNKCHAPIKYEKTCSVCGEEVKPEDIVKAYEYTKGKFVVLDQEDLEKLRKENEEKAVEIIDFVKIEEIDPIYFDRSYYMSPNEGGGKAYSLLRKALQESQKVGLAKIIIRSKEQMAVIRVYENTLVMETIHFPDEVRKAGDVPNVPSEDKVTKRELDTAILLIDQLTTVFEPEKYTDEYRTALLELIELKRSGKETVTAATKEPASNVTDLMAALQASIDRTKPKKAAAPRKKAASKIKKEA
>WP_066368461.1 Ku protein [Neobacillus fumarioli]
MHTMWKGSISFGLVNIPIKLHAATEDKDIKLRTLHEKCHAPIKYEKVCSVCGEEVKPEEIVKAYEYTKGKYVVLDEEDLEKLRKENEEKAVEIIDFVKIEEIDPIYFNRSYYMSPNEGGGKAYTLLRKALLESQKVGLAKIVIRSKEQLAVIRVYENTLVMETIHYPDEVRKAIDVPNVPSDDKVTKKELDTAILLIDQLTSKFEPEKYTDDYRTALLELIEAKRNGKETVTAAAKEAPNNVTDLMAALQASIDRTKPKKSAATKKKAAAKVKKQA
>WP_041819012.1 Ku protein [Weizmannia coagulans]
MHTMWKGTISFGLVNIPIKLHAATEDKDIKLRSLHKKCHSPIRYEKVCPVCEEELDAKEIVKGYEIAKGKFVVLEEEELEELRKQTEEKAVEIMDFLDMREIDPVYFNRSYYMSPNEGGVKAYGLLRKALTESEKVGLARIVMRSKEQLAVIRVYENTLLMETIHYPDEVRRASDVPNVPQDDEVSKKEIETAILLIDQLTTSFEPEKYTDAYRSNLMALIESKRTGKKLVTAKVKEPENNVTDLMAALQASIDRAKPAKKPAKKPKKAAKTKAKEA
>WP_214771455.1 unnamed protein productMHTMWKGSISFGLVNIPIKLHAATEDKDISLRTLHKECHTPIKYEKVCPVCEKEVGKDDIVRAFEYTKGKFVVLEDHELEQLKKQNEEKAVEIVDFVKIEEIDPIYFNRSYYMSPNDGGIKAYSLLRQALKESNKVGLAKIIIRSKEQLAVIRVVDNTLVMETIHYPDEVRSTADVPNIPANDTIVKKEIDTAVLLIDQLTTTFDPTKYTDDYRTALLELIESKKTGQTTITAKTKEPVSNNVTDLMEALQASIDRTKHDEPEKKKTTRKKAAPKKKKQA
>WP_098176335.1 MULTISPECIES: Ku protein [Peribacillus]
MHTIWKGSISFGLVNIPIKLHAATEDKDISLRTLHKECHSPIKYEKVCPVCQKEVGKEDIVRAFEYTKGKFVVLEDNELEELKKQNEEKSVEIMDFVKIEEIDPIYFNRSYFMSPNDGGIKAYSLLRQALKESNKVGLAKIIIRSKEQMAVIRVVDNTLLMETIHYPDEVRSAADVPNIPANDTIVKKEIDTAILLIDQLTTTFDPTKYNDDYRTALLELIESKKTGQKTITAKTKETVSNNVTDLMEALQASIDRTKPDKLEGKKTTTRKKAAPKKKKQA
>WP_057771068.1 Ku protein [Bacillus dafuensis]
MHTMWKGSISFGLVNIPIKLHAATEDKDIKLRNLHKECHSPIKYEKMCPVCNMEIKNEDIVKAYEYTKGKFVVLENEDLEKLKKENEDKAVEIMDFVKMDQIDPIYYDRTYYMSPGDGGGKAYSLLRKALKESEKVGLAKIIIRSKEQLAVLRVYENTLVMETIHYPDEVRKSEDVPNVPTEDKVTKKEIDTAILLIDQLTSDFEPEKYTDDYRTALLELIDSKRTGKEIVTPVEKEPTTNVTDLMAALQASIDKTKPKKKAAKKKRTTATKAKKEA
>WP_053476608.1 MULTISPECIES: Ku protein [Bacillaceae]
MHTIWKGSISFGLVNIPIKLHAATEDKDIKLRNLHKECHSPIKYEKVCPVCDVEVKTEEIVKAYEYTKGKFVVLDEEDLEKLKKENEDKAVEIIDFVMMEQIDPIYYDRTYYMSPGDGGGKAYSLLRKALEESEKVGLAKIIIRSKEQLAVLRVYENTLVMETIHYPDEVRKAGDVPNVPAEDKVTKKEIDTAILLIDQLTTDFEPDKYTDEYRTALLELIESKRTGKEIVTPVEKAPATNVTDLMAALQASIDKTKPKKPAAKKKRVSSKAKKEA
>WP_217039036.1 Ku protein [Bacillus sp. FJAT-29790]
MHTIWKGSISFGLVNIPIKLHAATEDKDVKLRNLHKECHSPIKYEKVCPVCDSEIKTEDIVKAYEYTKGKFVVLDEEDLEKLKKENEDKAVEIIDFVKMEQIDPIYYDRTYYMSPGDGGSKAYSLLRKALEDSEKVGLAKIIIRSKEHLAVLRVFENTLVMETIHYPDEVRKSGDVPNVPAEDKVTKKEIDTAILLIDQLTSDFEPEKYTDEYRAALLELIESKRTGKEIVTPVEKEPVSNVTDLMAALQASIDKTKPKKPAAKKKRAPAKAREKKEA
>WP_090749117.1 Ku protein [Mesobacillus persicus]
MHTMWKGSISFGLVNIPIKLHTATQDKDIKLRTLHKKCHSPVKYEKVCSVCNEELKPEEIVKAYEYTKGKYVVLEEDELEKLRKENEDKAVEIIDFVKMDEIDPIFYNRSYYMSPNEGGGKAYSLLRKALKESQKVGIAKIVIRAKEQLALVRVYENTLVMETIHFPDEVRSVADVPSVPGEDKVTEKELDTAIMLIDQLTTEFEPEKYTDEYRTALLELIESKRTGQEVVTSKEKEPVTNVTDLMEALQASIDRTKPETPKKATATKEPVKRKRTTTKKKKEA
>WP_035188554.1 Ku protein [Weizmannia coagulans]
MHTMWKGTISFGLVNIPIKLHAATENKDIKLRSLHKKCHSPIRYEKVCPVCEEELDAKEIVKGYEIAKGKFVVLEEEELEELRKQTEEKAVEIMDFLDMREIDPVYFNRSYYMSPNEGGVKAYGLLRKALTESEKVGLARIVMRSKEQLAVIRVYENTLLMETIHYPDEVRKASDVPNVPQDDEVSKKEIETAILLIDQLTTSFEPEKYTDAYRSNLMALIESKRTGKKLVTAKVKEPENNVTDLMAALQASIDRAKPAKKPAKKPKKAAKTKAKEA
>WP_056520723.1 MULTISPECIES: Ku protein [unclassified Bacillus (in: Bacteria)]
MHTIWKGSISFGLVNIPIKLHAATEDKDISLRTLHKECHSPIKYEKVCPVCQKEVGKEDIVRAFEYTKGKFVVLEDNELEELKKQNEEKSVEIMDFVKIEEIDPIYFNRSYFMSPNDGGIKAYSLLRQALKESNKVGLAKIIIRSKEQMAVIRVVDNTLLMETIHYPDEVRSTADVPNIPANDTIVKKEIDTAILLIDQLTTTFDPTKYNDDYRTALLELIESKKTGQKTITAKTKETVSNNVTDLMEALQASIDRTKPDKLEGKKTTTRKKAAPKKKKQA
>WP_035180876.1 Ku protein [Weizmannia coagulans]
MHTMWKGTISFGLVNIPIKLHAATEDKDIKLRSLHKKCHSPIRYEKVCPVCGEELDAKEIVKGYEIAKGKFVVLEEEELEELRKQTEEKAVEIMDFLDMREIDPVYFNRSYYMSPNEGGVKAYGLLRKALTESEKVGLARIVMRSKEQLAVIRVYENTLLMETIHYPDEVRRASDVPNVPQDDEVSKKEIETAILLIDQLTTSFEPEKYTDAYRSNLMALIESKRTGKKLVTAKVKEPENNVTDLMAALQASIDRAKPAKKPAKKPKKAAKTKAKEA
>WP_198308884.1 Ku protein [Neobacillus cucumis]
MHTMWKGSISFGLVNIPIKLHTATEDKDIKLRTLHNKCHAPIRYEKICSVCEEEVKPEDIVKAYEYTKGKFVVLDNDDLEKLRKENEDKAVEIIDFVKMEQIDPIYFDRSYYMSPNEGGGKAYSLLRKALQETGKVGLAKIVIRSKEQMAVIRVYENTLVMETIHYPDEVRNAGDVPSVPSEDKVTKKELDTAIMLIDQLTTDFTPEKYTDEYRTALLELIESKRMEKETVVTPAAKEAPSNVTDLMAALQASIDRTKPEKAVAPKKKAASPKKKTVSRVKKEA
>WP_034307432.1 MULTISPECIES: Ku protein [Bacillaceae]
MHTMWKGSISFGLVNIPIKLHAATEDKDISLRTLHKECHTPIKYEKVCPVCEKEVGKDDIVRAFEYTKGKFVVLEDNELEQLKKQNEEKAVEIVDFVKIEEIDPIYFNRSYYMSPNDGGIKAYSLLRQALKESNKVGLAKIIIRSKEQMAVIRVVDNTLVMETIHYPDEVRSTADVPNIPANDTIVKKEIDTAVLLIDQLTTTFDPTKYTDDYRTALLELIESKKTGQTTVTAKTKEPVSNNVTDLMEALQASIDRTKHDEPEKKKTTRKKAAPKKKKQA
>WP_121620376.1 Ku protein [Bacillus marisflavi]
MHTIWKGSISFGLVNIPIKLHAATEDKDIKLRTLHKECHTPIKYEKICPVCEQEVDQDGLVKGYEVTKGKFVVIDDAELEQLKEVNEEKAVEIIDFIKMDDIDPVFYNRSYFVSPNDGGKKAYSLLRKALTESGKVGIAKIIMRSKEQLAVVRVYENTLVMETIHFPDEVRSAKDVPNVPAEDEVAPKEIETAILLIDQLTTTFDPSKYEDEYRQKLLDLIHSKETGENVVTAKEKAPRENVTDLMAALQASIDQSKPAASATKPTAPSSAKTVAKTTTKKKTTKTKKAL
>ETI67902.1 Ku protein [Bacillus vireti LMG 21834]
MMQNKSKKGMENNFMHTMWKGSISFGLVNIPIKLHTATEDRDIKLRTLHNKCHAPIKYEKICSVCEEEVKPEDIVKAYEYTKGKFVVLDREDLEKLQKENEEKAVEIIDFVKIEEIDPIYFDRSYYMSPNDGGSKAYSLLRKALQESQKVGLAKIIIRSKEQLAVIRVYENTLVMETIHFPDEVRKSGDVPNVPAENKVTKKELDTAILLIDQLTSEFEPEKYTDEYRTALLELIESKRNGKETVTAATKEEPSNVTDLMAALQASIDRTKPKKAAAPKKKAAAKMKKEA
>WP_053535345.1 MULTISPECIES: Ku protein [Bacillus]
MHTMWKGSISFGLVNIPIKLHAATEDKDISLRTLHKECHTPIKYEKVCPVCEKEVGKDDIVRAFEYTKGKFVVLEDNELEQLKKQNEEKAVEIVDFVKIEEIDPIYFNRSYYMSPNDGGIKAYSLLRQALKESNKVGLAKIIIRSKEQMAVIRVVDNTLVMETIHYPDEVRSTADVPNIPANDTIVKKEIDTAVLLIDQLTTTFDPTKYTDDYRTALLELIESKKTGQTTITAKTKEPVSNNVTDLMEALQASIDRTKHDEPEKKRTTRKKAAPKKKKQA
>WP_125480921.1 Ku protein [Mesobacillus subterraneus]
MHTIWKGSISFGLVNIPIKLHAATEDKDVKLRTLHKECHSPIKYEKTCPVCDKEVKNEDIVKAYEYTKGKFVVLDDEDLEALRKENEDKAVEIIDFVKMTEIDPIFYQRSYFMSPNESGGKAYSLLRKALEESQKVGIAKIMIRAKEQLAVIRVYDNTLVMETIHFPDEVRKTVDVPNVPSEDKVTEKELETAIMLIEQLTTEFDPEKYKDEYRTALLELIEAKRTGKELVTPTEKEPVSNVTDLMAALQASIDRTKPEKKKEQPAAKKKKAAAKPKAKEKKQA
>WP_079509402.1 Ku protein [Mesobacillus jeotgali]
MHTIWKGSISFGLVNIPIKLHAATEDKDIKLRTLHKECHSPIKYEKTCPVCDVEVKNEDIVKAYEYTKGKFVILEDEDLEALRKENEDKAVEIIDFVKMSEIDPIYYQRSYFISPNESGGKAYSLLRKALEESQKVGIAKIMIRAKEQLAVVRVYDNTLVMETIHFPDEVRKTVDVPNVPSEDKVTEKELETAIMLIDQLTTEFEPEKYKDDYRTALLELIEAKRTGKELVTPTEKEPVSNVTDLMAALQASIDRTKPEKKKEPAAAKKKKTAAKPKAKEKKQA
>WP_034724361.1 Ku protein [Neobacillus vireti]
MHTMWKGSISFGLVNIPIKLHTATEDRDIKLRTLHNKCHAPIKYEKICSVCEEEVKPEDIVKAYEYTKGKFVVLDREDLEKLQKENEEKAVEIIDFVKIEEIDPIYFDRSYYMSPNDGGSKAYSLLRKALQESQKVGLAKIIIRSKEQLAVIRVYENTLVMETIHFPDEVRKSGDVPNVPAENKVTKKELDTAILLIDQLTSEFEPEKYTDEYRTALLELIESKRNGKETVTAATKEEPSNVTDLMAALQASIDRTKPKKAAAPKKKAAAKMKKEA
>WP_071358148.1 Ku protein [Bacillus sp. MUM 116]
MHTMWKGSISFGLVNIPIKLHTATEDKDIKLRTLHNKCHAPIKYEKICSVCEEEVKPEDIVKAYEYTKGKFVVLDNDDLEKLRKENEDKAVEIIDFVKIEQIDPIYFDRSYYMSPNEGGGKAYSLLRKALQETGKVGLAKIIIRSKEQMAVIRVYENTLVMETIHYPDEVRNASDVPSVPSEDKVTKKELDTAIMLIDQLTTNFNPEKYTDEYRTALLELIESKRKEKETVTTKAKETPSNVTDLMAALQASIDRTRPERTSEAPKKKAAAPKKKTISRVKKEA
>WP_137017720.1 Ku protein [Peribacillus simplex]
MHTMWKGSISFGLVNIPIKLHAATEDKDISLRTLHKECHSPIKYEKVCPVCQKEVGKDDIVRAFEYTKGKFVVLEDNELEQLKKQNEEKAVEIVDFVKIEEIDPIYFNRSYYMSPNDGGIKAYSLLRQALKESNKVGLAKIIIRSKEQMAVIRVVDNTLVMETIHYPDEVRSTADVPNIPANDTIVKKEIDTAVLLIDQLTTTFDPTKYTDDYRTALLELIESKKTGQTTITPKTKEPVSNNVTDLMEALQASIDRTKHDEPEKKKTTRKKAAPKKKKQA
>WP_048687774.1 MULTISPECIES: Ku protein [Terrabacteria group]
MHTMWKGSISFGLVNIPIKLHAATEDKDISLRTLHKECHTPIKYEKVCPVCEKEVGKDDIVRAFEYTKGKFVVLEDNELEQLKKQNEEKAVEIVDFVKIEEIDPIYFNRSYYMSPNDGGIKAYSLLRQALKESNKVGLAKIIIRSKEQMAVIRVVDNTLVMETIHYPDEVRSTADVPNIPANDTIVKKEIDTAVLLIDQLTTTFDPTKYTDDYRTALLELIESKKTGQTTITAKTKEPVSNNVTDLMEALQASIDRTKHDEPEKKKTTRKKAAPKKKKQA
>WP_095306385.1 MULTISPECIES: Ku protein [Bacillaceae]
MHTIWKGSISFGLVNIPIKLHAATEDKDIKLRNLHKECHSPIKYEKVCPVCEVEIKNEDIVKAYEYTKGKFVVLDDEELESLKKEKEDKAVEIIDFIKMEQIDPIFYNRSYFMSPSEGGGKAYSLLRKALGESEKVGLAKIIIRSKEQLAVIRVYENTLVMETLHFPDEVRSAGDVPNVPQEEKVSEKELSTAILLIDQLTNDFEPDKYTDDYRTALLELIESKRTGKEIVTPNEKEKKSNVTDLMAALQASIDRTKPKGTTAKKKKATAKKKKEA
>WP_201185357.1 Ku protein [Peribacillus sp. TH16]
MHTIWKGSISFGLVNIPIKLHAATEDKDISLRTLHKECHSPIKYEKVCPVCQKEVGKEDIVRAFEYTKGKFVVLEDNELEELKKQNEEKSVEIMDFVKIEEIDPIYFNRSYFMSPNDGGIKAYSLLRQALKESNKVGLAKIIIRSKEQMAVIRVVDNTLLMETIHYPDEVRSAADVPNIPANDTIVKKEIDTAILLIDQLTTTFDPTKYNDDYRTALLELIESKKTGQKTITAKTKVTVSNNVTDLMEALQASIDRTKPDKLEGKKTTTRKKAAPKKKKQA
>WP_066256686.1 Ku protein [Neobacillus drentensis]
MHTMWKGSISFGLVNIPIKLHTATEDKDIKLRTLHNKCHAPIKYDKVCSVCEEEVKPEDIVKAYEYTKGKFVVLDHDELEKLRKENEEKAVEIIDFVKMEQIDPIYYDRSYYMSPSEGGGKAYSLLRKALQESQKVGLAKIIIRSKEQLAVIRVYESVLVMETIHYPDEVRKAGDVPSVPSEDKVTKRELDTAILLIDQLTTEFEPEKYTDEYRTALLELIESKRNGQETVSAATKEVASNVTDLMAALQASIDRTKPKKAAAPRKKAASRIKKEA
>WP_201250769.1 Ku protein [Peribacillus sp. TH27]
MHTIWKGSISFGLVNIPIKLHAATEDKDISLRTLHKECHSPIKYEKVCPVCQKEVGKEDIVRAFEYTKGKFVVLEDNELEELKKQNEEKSVEIMDFVKIEEIDPIYFNRSYFMSPNDGGIKAYSLLRQALKESNKVGLAKIIIRSKEQMAVIRVVDNTLLMETIHYPDEVRSAADVPNIPANDTIVKKEIDTAILLIDQLTTTFDPTKYNDDYRTALLELIESKKTGQKTITAKTKVTVSNNVTDLMEALQASIDRTKPDKLEGEKTTTRKKAAPKKKKQA
>WP_118497834.1 Ku protein [Weizmannia coagulans]
MHTMWKGTISFGLVNIPIKLHAATEDKDIKLRSLHKKCHSPIRYEKVCPVCGEELDAKEIVKGYEIAKGKFVVLEEEELEELRKQTEEKAVEIMDFLDMREIDPVYFNRSYYMSPNEGGLKAYGLLRKALTESEKVGLARIVMRSKEQLAVIRVYENTLLMETIHYPDEVRRASDVPNVPQDDEVSKKEIETAILLIDQLTTSFEPEKYTDAYRSNLMALIESKRTGKKLVTAKVKEPENNVTDLMAALQASIDRAKPAKKPAKKPKKAAKTKAKEV
>WP_053346563.1 Ku protein [Peribacillus butanolivorans]
MHTIWKGSISFGLVNIPIKLHAATEDKDISLRTLHKECHSPIKYEKVCPVCQKEVGKEDIVRAFEYTKGKFVVLEDSELEELKKQNEEKSVEIMDFVKIEEIDPIYFNRSYFMSPNDGGIKAYSLLRQALKESNKVGLAKIIIRSKEQMAVIRVVDNTLLMETIHYPDEVRSAADVPNIPANDTIVKKEIDTAILLIDQLTTIFDPTKYNDDYRTALLELIESKKTGQKTITAKTKETVPNNVTDLMEALQASIDRTKPDKLEGKKTTTRKKAAPKKKKQA
>WP_017554065.1 Ku protein [Weizmannia coagulans]
MHTMWKGTISFGLVNIPIKLHAATEDKDIKLRSLHKKCHSPIRYEKVCPVCGEELDAKEIVKGYEIAKGKFVVLEEEELEELRKQTEEKAVEIMDFLDMREIDPVYFNRSYYMSPNEGGLKAYGLLRKALTESEKVGLARIVMRSKEQLAVIRVYENTLLMETIHYPDEVRRASDVPNVPQDDEVSKKEIETAILLIDQLTTSFEPEKYTDAYRSNLMALIESKRTGKKLVTAKVKEPENNVTDLMAALQASIDRAKLAKKPAKKPKKAAKTKAKEA
>WP_147534893.1 Ku protein [Bacillus marasmi]
MHTIWKGSISFGLVNIPIKLHTATEDKDIKLRTLHKQCHSPIKYEKVCPVCDVEVKPEEIVKAYEYTKGKYVVLEDEELEKLKKENEDRAVEIVDFVKMEQIDPIYFDRTYFMSPSEGGVKAYSLLRKALEETAKVGLARIVIRSKEQMAVIRVFENTLLMETIHYPDEVRKASDVPNVPAESDLSEKELETAMLLIDQLTSEFEPEKYTDEYRTALMELIESKQNGQETVTAASAKETPSNVTDLMAALQASIDKTKPQQKTGEKKKRVLTKMKKEA
>TDL92643.1 Ku protein [Vibrio vulnificus]
MHTMWKGSISFGLVNIPIKLHAATEDKDISLRTLHKECHTPIKYEKVCPVCEKEVGKDDIVRAFEYTKGKFVVLEDNELEQLKKQNEEKAVEIVDFVKIEEIDPIYFNRSYYMSPNDGGIKAYSLLRQALKESNKVGLAKIIIRSKEQMAVIRVVDNTLVMETIHYPDEVRSTADVPNIPANDTIVKKEIDTAVLLIDQLTTTFDPTKYTDDYRTALLELIESKKTGQTTITAKTKEPVSNNVTDLMEALQASIDRTKHDEPVKKKTTRKKAAPKKKKQA
>WP_054400409.1 Ku protein [Bacillus sp. FJAT-22058]
MHTMWKGSISFGLVNIPIKLHAATEDKDISLRTLHKECHTPIKYEKVCPVCEKEVGKDDIVRAFEYTKGKFVVLEDNELEQLKKQNEEKAVEIVDFVKIEEIDPIYFNRSYYMSPNDGGIKAYSLLRQALKESNKVGLAKIIIRSKEQMAVIRVVDNTLVMETIHYPDEVRSTADVPNIPANDTIVKKEIDTAVLLIDQLTTTFDPTKYTDDYRTALLELIESKKTGQTTITAKTKEPISNNVTDLMEALQASIDRTKHDEPEKKKTTRKKAAPKKKKQA
>WP_214708031.1 MULTISPECIES: Ku protein [Bacteria]
MHTIWKGSISFGLVNIPIKLHAATEDKDIKLRTLHKECHSPIKYEKTCPVCDKEVKNEDIVKAYEYTKGKFVILEEEDLEALRKENEEKAVEIIDFVKMSEIDPIYYQRSYFISPNESGGKAYSLLRKALEESQKVGIAKIMIRAKEQLAVIRVYDNTLVMETIHFPDEVRKTVDVPNVPADDKVTEKELETAIMLIDQLTTEFEPDKYKDDYRTALLELIEAKRTGKELVTPTEKEPVSNVTDLMAALQASIDRTKPEKKKEPAAAKKKKTAPKPKAKEKKQA
>WP_207499582.1 Ku protein [Telluribacter sp. SYSU D00476]
MHTIWKGSISFGLVNIPIKLHAATEDKDVKLRTLHKECNSPIKYEKVCPVCDKEVKNEDIVKAYEYTKGKFVVLEDEDLEAIKKENEEKAVEIIDFVKMSEIDPIYYQRSYFMSPNESGGKAYSLLRKALEESQKVGIAKIMIRAKEQLAVIRVYDNTLVMETIHFPDEVRKTVDVPNVPEEDKVTEKELQTAIMLIDQLTTEFEPDKYHDDYRTALLELIEAKRTGKELVTPTEKEPVSNVTDLMAALQASIDRTKPEKKEPVKKKKAAAKPKAKEKKQA
>WP_095394795.1 Ku protein [Peribacillus simplex]
MHTMWKGSISFGLVNIPIKLHAATEDKDVSLRTLHKECHTPIKYEKVCPVCEKEVGKDDIVRAFEYTKGKFVVLEDNELEQLKKQNEEKAVEIVDFVKIEEIDPIYFNRSYYMSPNDGGIKAYSLLRQALKESNKVGLAKIIIRSKEQMAVIRVVDNTLVMETIHYPDEVRSTADVPNIPANDTIVKKEIDTAVLLIDQLTTTFDPTKYTDDYRTALLELIESKKTGQTTITAKTKEPVSNNVTDLMEALQASIDRTKHDEPEKKKTTRKKAAPKKKKQA
>WP_137023034.1 Ku protein [Peribacillus simplex]
MHTMWKGSISFGLVNIPIKLHAATEDKDISLRTLHKECHSPIKYEKVCPVCQKEVGKDDIVRAFEYTKGKFVVLEDNELEQLKKQNEEKAVEIVDFVKIEEIDPIYFNRSYYMSPNDGGIKAYSLLRQALKESNKVGLAKIIIRSKEQMAVIRVVDNTLVMETIHYPDEVRSTADVPNIPANDTIVKKEIDTAVLLIDQLTTTFDPTKYTDDYRTALLELIESKKTGQTTMTPKTKEPVSNNVTDLMEALQASIDRTKHDEPEKKKTTRKKAAPKKKKQA
>WP_028391429.1 Ku protein [Bacillus cihuensis]
MHTMWKGSISFGLVNIPIKLHAATEDKDISLRTLHKECHSPIKYEKVCPICDKEVGKDDIVRAYEYTKGKFVVLPDEELEKLKKENEDKAVEIIDFVKIEEIDPIYFNRSYYMSPNEGGVKAYALLRKALETSGKVGLAKIIIRSKEQLAVIRVLENTLLMETIHYPDEVRSTIDVPNIPAQEQVTKKELDTAILLIDQLTTDFDPDKYHDEYRTALMNLIESKKSGQKTVTSKMKAPQTSNVTDLMAALQASIDKTKPEGTRQKKTVRKRATPKKMQA
>WP_019721162.1 Ku protein [Weizmannia coagulans]
MHTMWKGTISFGLVNIPIKLHAATEDKDIKLRSLHKKCHSPIRYEKVCPVCGEELDAKEIVKGYEIAKGKFVVLEEEELEELRKQTEEKAVEIMDFLDMREIDPVYFNRSYYMSPNEGGVKAYGLLRKALTESEKVGLARIVMRSKEQLAVIRVYENTLLMETIHYPDEVRRASDVPNVPQDDEVSKKEIETAILLIDQLTTSFEPEKYTDAYRSNLMALIESKRTGKKRVTAKVKEPENNVTDLMAALQASIDRAKPAKKPAKKPKKAAKTKAKEA
>WP_214810370.1 Ku protein [Bacillus sp. ISL-53]
MHTMWKGSISFGLVNIPIKLHAATEDKDISLRTLHKECHTPIKYEKVCPVCEKEVGKDDIVRAFEYTKGKFVVLEDDELEQLKKQNEEKAVEIVDFVKIEEIDPIYFNRSYYMSPNDGGIKAYSLLRQALKESNKVGLAKIIIRSKEQMAVIRVVDNTLVMETIHYPDEVRSTADVPNIPANDTIVKKEIDTAVLLIDQLTTTFDPTKYTDDYRTALLELIESKKTGQTTITAKTKEPVSNNVTDLMEALQASIDRTKHDEPEKKKTTRKKAAPKKKKQA
>WP_169096760.1 Ku protein [Bacillus sp. DNRA2]
MHTIWKGSISFGLVNIPIKLHTATEDKDIKLRTLHKQCHSPIKYEKVCPVCDVEVKPEEIVKAFEYTKGKFVVLEDEDLEKLKKENEERAVEIVDFVKMEQIDPIYFDRTYFMSPSEGGVKAYSLLRKALEDTSKVGLAKIIIRLKEQMAVIRVYENTLVMETIHYPDEVRKASDVPNIPTESNVSEKELETAKLLIDQLTTDFEPKKYNDEYRTALMELIEAKQSGQETVTASQKDTPSNVTDLMAALQASIDRTKPKANSGEKKKRVLTKMKKEA
>WP_213102338.1 Ku protein [Bacillus sp. FJAT-49705]
MHTMWKGSISFGLVNIPIKLHAATEDKDIKLRNLHKECHSPIKYEKMCPVCNVEIKNEDIVKAFEYTKGKFVVLENEDLEKLKKENEDKAVEIMDFVKMEQIDPIYYDRTYYMSPGDGGGKAYSLLRKALKESEKVGLAKIIIRSKEQLAVLRVYENTLVMETIHYPDEVRKSEDVPNVPADDKVTKKEIDTAILLIDQLTSDFDPEKYTDDYRTALLGLIDSKRTGKEIVTPVEKEPTTNVTDLMAALQASIDKTKPKKPAAKKKRTTATKAKKEA
>WP_061575738.1 Ku protein [Weizmannia coagulans]
MHTMWKGTISFGLVNIPIKLHAATEDKDIKLRSLHKKCHSPIRYKKVCPVCGEELDAKEIVKGYEIAKGKFVVLEEEELEELRKQTEEKAVEIMDFLDMREIDPVYFNRSYYMSPNEGGVKAYGLLRKALTESEKVGLARIVMRSKEQLAVIRVYENTLLMETIHYPDEVRRASDVPNVPQDDEVSKKEIETAILLIDQLTTSFEPEKYTDAYRSNLMALIESKRTGKKLVTAKVKEPENNVTDLMAALQASIDRAKPAKKPAKKPKKAAKTKAKEA
>WP_182503096.1 Ku protein [Peribacillus huizhouensis]
MHTMWKGSISFGLVNIPIKLHAATEDKDISLRTLHKECHSPIKYEKVCPICDKEVGKDDIVRAYEYTKGKFVVLPDEELEKLKKENEDKAVEIIDFVKIEEIDPIYFNRSYYMSPNEGGVKAYALLRKALETSGKVGLAKIIIRSKEQLAVIRVLENTLLMETIHYPDEVRSTVDVPNIPAEEQVTKKELDTAILLIDQLTTDFDPDKYHDEYRTALMNLIESKKSGQKTVTSKMKAPQTSNVTDLMAALQASIDKTKPEGTRQKKTVRKRATPKKMQA
>WP_106027700.1 Ku protein [Bacillus sp. RJGP41]
MHTMWKGSISFGLVNIPIKLHAATEDKDISLRTLHKECHTPIKYEKVCPVCEKEVGKDDIVRAFEYTKGKFVVLEDNELEQLKKQNEEKAVEIVDFVKIEEIDPIYFNRSYYMSPNDGGIKAYSLLRQALKESNKVGLAKIIIRSKEQMAVIRVVDNTLVMETIHYPDEVRSTADVPNIPANDTIVKKEIDTAVLLIDQLTTTFDPTKYTDDYRTALLELIESKKTGQTTITAKTKEPVSNNVTDLMEALQASIDRSKHDEPEKKKTTRKKATPKKKKQA
>WP_061466108.1 Ku protein [Peribacillus simplex]
MHTMWKGSISFGLVNIPIKLHAATEDKDISLRTLHKECHSPIKYEKVCPVCQKEVGKDDIVRAFEYTKGKFVVLEDNELEQLKKQNEEKAVEIVDFVKIEEIDPIYFNRSYYMSPNDGGIKAYSLLRQALKESDKVGLAKIIIRSKEQMAVIRVVDNTLVMETIHYPDEVRSTADVPNIPANDTIVKKEIDTAVLLIDQLTTTFDPAKYTDDYRTALLELIESKKTGQTTITAKTKEPVSNNVTDLMEALQASIDRTKHDEPEKKKTARKKAAPKKKKQA
>WP_089364863.1 Ku protein [Bacillus sp. OK838]
MHTMWKGSISFGLVNIPIKLHAATEDKDISLRTLHKECHSPIKYEKVCPVCQKEVGKDDIVRAFEYTKGKFVVLEDNELEQLKKQNEEKAVEIVDFVKIEEIDPIYFNRSYYMSPNDGGIKAYSLLRQALKESDKVGLAKIIIRSKEQMAVIRVVDNTLVMETIHYPDEVRSTADVPNIPANDTIVKKEIDTAVLLIDQLTTTFDPAKYTDDYRTALLELIESKKTGQTTITAKTKEPVSNNVTDLMEALQASIDRTKHDEPEKKKTTRKKAAPKKKKQA
>WP_125161408.1 Ku protein [Peribacillus simplex]
MHTMWKGSISFGLVNIPIKLHAATEDKDISLRTLHKECHSPIKYEKVCPVCQKEVGKDDIVRAFEYSKGKFVVLEDSELEQLKKQNEEKAVEIVDFVKIEEIDPIYFNRSYYMSPNDGGIKAYSLLRQALKESDKVGLAKIIIRSKEQMAVIRVVDNTLVMETIHYPDEVRSTADVPNIPANDTIVKKEIDTAVLLIDQLTTTFDPAKYTDDYRTALLELIESKKTGQTTITAKTKEPVSNNVTDLMEALQASIDRTKHDEPEKKKTTRKKAAPKKKKQA
>WP_191815899.1 Ku protein [Bacillus sp. Sa1BUA2]
MHTMWKGSISFGLVNIPIKLHAATEDKDVKFRSLHNECHSPIKYEKVCPTCEKEIGTEDIVKGYEVTKGKFVVIEEDELKGLKDAVEEKAVEIIDFIKLDEIDPIYFNRSYYMSPDGGNKAYGLLRKALTDSEKVGLAKIMIRSKEQLAVIRVYLDTLLMETIHFPDEVRKAADVPNVPAEDNVTKKEIDTAIMLIDQLTTTFDPEKYKDEYRAKVLELIEAKRTGKDLVTVKEKEPAAQMTDLMAALQASIDRTKPKAKKPAKTKKTVVKTSATGTKK
>WP_096337419.1 Ku protein [Peribacillus simplex]
MHTMWKGSISFGLVNIPIKLHAATEDKDISLRTLHKECHTPIKYEKVCPVCEKEVGKDDIVRAFEYTKGKFVVLEDDELEQLKKQNEEKAVEIVDFVKIEEIDPIYFNRSYYMSPNDGGIKAYSLLRQALKESNKVGLAKIIIRSKEQMAVIRVVDNTLVMETIHYPDEVRSTADVPNIPANDTIVKKEIDTAVLLIDQLTTTFDPTKYTDDYRTALLELIESKKTGQTTITAKSKEPVSNNVTDLMEALQASIDRTKHDEPEKKKTTRKKAAPKKKKQA
>WP_151532858.1 Ku protein [Cytobacillus depressus]
MHTMWKGSISFGLVNIPIKLHAATEDKDVKLRNLHKECHSPVKYEKVCPVCDVEIKNEDIVKAYEYTKGKFVVLDDDDLEKLKKENEDKAVEIMDFVKMEQIDPIYYDRTYYMSPGDGGSKAYSLLRKALEESEKVGLAKIIIRSKEQLAVIRVYENTLVMETIHYPDEVRKSGDVPNVPEEDKVTKKEIDTAILLIDQLTSEFEPEKYTDEYRTALLELIESKRTGKEVVTPVEKEPVSKVTDLMAALQASIDKTKPKKPAAKKKRAATKTKKEA
>WP_063234429.1 MULTISPECIES: Ku protein [Bacillaceae]
MHTMWKGSISFGLVNIPIKLHAATEDKDISLRTLHKECHSPIKYEKVCPVCQKEVGKDDIVRAFEYTKGKFVVLEDNELEQLKKQNEEKAVEIVDFVKIEEIDPIYFNRSYYMSPNDGGIKAYSLLRQALKESNKVGLAKIIIRSKEQMAVIRVVDNTLVMETIHYPDEVRSTADVPNIPANDTIVKKEIDTAVLLIDQLTTTFDPTKYTDDYRTALLELIESKKTGQTTITAKTKEPVSNNVTDLMEALQASIDRTKHDEPEKKKTTRKKAAPKKKKQA
>WP_160708691.1 Ku protein [Bacillus sp. HF117_J1_D]
MHTMWKGSISFGLVNIPIKLHAATEDKDVKFRSLHNECHTPIQYEKVCPTCEKEIGAEDIVKGYEVTKGKFVVVEEDELKGLKEAVEEKAVEIIDFIKLDEIDPIYFNRSYYMSPDGGNKAYGLLRKALTDSEKVGLAKIMIRSKEQLAVIRVYLDTLLMETIHFPDEVRKAADVPNVPAEDNVTKKEIDTAIMLIDQLTTTFDPEKYKDEYRAKVLELIEAKRTGKDLITVKEKEPAAQMTDLMAALQASIDRTKPKAKKPAKTKKTVVKTSTTGTKK
>WP_063590865.1 Ku protein [[Brevibacterium]
frigoritolerans]
MHTMWKGSISFGLVNIPIKLHAATEDKDISLRTLHKECHTPIKYEKVCPVCEKEVGKDDIVRAFEYTKGKFVVLEDNELEQLKKQNEEKAVKIVDFVKIEEIDPIYFNRSYYMSPNDGGIKAYSLLRQALKESNKVGLAKIIIRSKEQMAVIRVVDNTLVMETIHYPDEVRSTADVPNIPAYDTIVKKEIDTAVLLIDQLTTTFDPTKYTDDYRTALLELIESKKTGQTTVTAKTKEPVSNNVTDLMEALQASIDRTKHDEPEKKKTTRKKAAPKKKKQA
>WP_041902628.1 Ku protein [Caldibacillus thermoamylovorans]
MHTMWKGSISFGLVNIPVKLHAATEDKDVKFRSLHKKCHTPIKYQKVCPNCNIEISNDEIVRAYEYTKGKYIVIEDEDFAGLEKEIEDKAVEIIDFVKITDIDPIYFNRSYYLSPNEGGVKAYSLLRKALQETEKVGIAKIVIRSKEQLAVIRVYENTLVMETIHYPDEVRKAKDVPNVPSANQITKKELDTAILLIDQLSTEFQPEKYHDEYREAVLNLVEAKRTGEEMVTPETKDKPNNVMDLMAALQASIDRTKPNRETKEKPVKKRKPVTRAKKKA
>WP_101225214.1 Ku protein [Bacillus sp. BA3]
MHTMWKGSISFGLVNIPIKLHAATEDKDISLRTLHKECHSPIKYEKVCPVCQKEVGKDDIVRAFEYTKGKFVVLEDNELEQLKKQNEEKAVEIVDFVKIEEIDPIYFNRSYYMSPNDGGIKAYSLLRQALKESNKVGLAKIIIRSKEQMAVIRVVDNTLVMETIHYPDEVRSTADVPNIPANDTIAKKEIDTAVLLIDQLTTTFDPTKYTDDYRTALLELIESKKTGQTTITAKTKEPVSNNVTDLMEALQASIDRTKHDEPEKKKTTRKKAAPKKKKQA
>HAQ08881.1 Ku protein [Bacillus sp. (in: Bacteria)]
MHTIWKGSISFGLVNIPIKLHAATEDKDVKLRTLHKECHSPIKYEKVCPVCDREIKNEEIIKAYEYTKGKFVVLEEEDLEAIRKENEDKAVEIIDFVKISEIDPIYFQRSYFISPNESGGKAYSLLRKALEDSQKVGIAKIMIRAKEQLAVIRVYDNTLVMETIHFPDEVRKTVDVPNVPSEDKVTQKELDTAIMLIDQLTTTFEPGKYTDDYRTSLLELIEAKRTGKELVTPTEKEPVSNVTDLMAALQASIDRTKPAKEPAKKKKAAAKPKAKEKKQA
>WP_066395054.1 Ku protein [Cytobacillus eiseniae]
MHTIWKGSISFGLVNIPIKLHAATEDKDIKLRNLHKECHSPIKYEKVCPVCDVEIQTTDIVKAYEYTKGKFVILDEEDLAKLKKENEEKAVEIIDFVKIEQIDPIYYDRTYYMSPGDSGGKAYSLLRKALEESEKVGLAKIIIRSKEQLAVLRVYENTLVMETIHYPDEVRHSGDVPNVPADDKVTKKELDTAILLIDQLTTEFEPEKYTDEYRTALLELIESKRTGQEIVTPVDKAQTSNVTDLMAALQASIDKTKPKKPAARKKKTPAKAKKEA
>WP_098369620.1 MULTISPECIES: Ku protein [Bacillaceae]
MHTMWKGSISFGLVNIPIKLHAATEDKDISLRTLHKECHSPIKYEKVCPVCQKEVGKDDIVRAFEYTKGKFVVLEDNELEQLKKQNEEKAVEIVDFVKIEEIDPIYFNRSYYMSPNDGGIKAYSLLRQALKESNKVGLAKIIIRSKEQMAVIRVVDNTLVMETIHYPDEVRSTADVPNIPANDTIVKKEIDTAVLLIDQLTTTFDPTKYTDDYRTALLELIESKKAGQTTITAKTKEPVSNNVTDLMEALQASIDRTKHDEPQMKKTTRKKVAPKKKKQA
>WP_212950954.1 Ku protein [Bacillus terrae]
MHTMWKGSISFGLVNIPIKLHAATEDKDVKFRSLHNECHTPIKYEKVCPTCEKEIGTEDIVKGYEITKGKFVVVEEDELKGLKDAVEEKAVEIIDFIKLEEIDPIYFNRSYYMSPDGGNKAYGLLRKALTDSEKVGLAKIMIRSKEQLAVIRVYLDTLLMETIHFPDEVRKAADVPNVPVEDNVTKKEIDTAIMLIDQLTTTFDPEKYKDEYRTNVLELIEAKRTGKELVTVKEKEPAAQMTDLMAALQASIDRTKPKTKKPAKTKKTVGKASAAGGKK
>WP_026576576.1 Ku protein [Bacillus sp. UNC438CL73TsuS30]
MHTMWKGSISFGLVNIPIKLHTATEDKDIKLRTLHNKCHAPIRYEKICTVCEEEVKPEDIVKAYEYTKGKFVVLDNDDLEKLRKENEDKAVEIIDFVKMEQIDPIYFDRSYYMSPNEGGGKAYSLLRKALHETGKVGLAKIVIRSKEQMAVIRVYENTLVMETIHYPDEVRNASDVPSVPSEDKVTKKELDTAIMLIDQLTTDFTPEKYTDEYRTALLELIESKRMEKETVVTPAAKESPSNVTDLMAALQASIDRTKPEKAPAPKKKAAAPKKKTVSRVKKEA
>WP_141994677.1 MULTISPECIES: Ku protein [unclassified Bacillus (in: Bacteria)]
MHTMWKGSISFGLVNIPIKLHAATEDKDISLRTLHKECHSPIKYEKVCPVCQKEVGKDDIVRAFEYTKGKFVVLEDNELEQLKKQNEEKAVEIVDFVKIEEIDPIYFNRSYYMSPNDGGIKAYSLLRQALKESNKVGLAKIIIRSKEQMAVIRVVDNTLVMETIHYPDEVRSTADVPNIPANDTIVKKEIDTAVLLIDQLTTTFDPTKYTDDYRTALLELIESKKAGQTTITAKTKEPVSNNVTDLMEALQASIDRTKHDEPEMKKTTRKKVAPKKKKQA
>WP_144479797.1 Ku protein [Cytobacillus oceanisediminis]
MHTIWKGSISFGLVNIPIKLHAATEDKDIKLRTLHKECHSPIKYEKTCPVCDKEVKNEDIVKAYEYTKGKFVILEEEDLEALRKENEDKAVEIIDFVKMSEIDPIYYQRSYFISPNESGGKAYSLLKKALEESQKVGIAKIMIRAKEQLAVIRVYDNTLVMETIHFPDEVRKTVDVPNVPADDKVTEKELETAIMLIDQLTTEFEPDKYKDDYRTALLELIEAKRTGKELVTPTEKEPVSNVTDLMAALQASIDRTKPEKKKEPAAAKKKKTAAKPKAKEKKQA
>AEH53325.1 Ku protein [Bacillus coagulans 2-6]
MWKGTISFGLVNIPIKLHAATEDKDIKLRSLHKKCHSPIRYEKVCPVCEEELDAKEIVKGYEIAKGKFVVLEEEELEELRKQTEEKAVEIMDFLDMREIDPVYFNRSYYMSPNEGGVKAYGLLRKALTESEKVGLARIVMRSKEQLAVIRVYENTLLMETIHYPDEVRRASDVPNVPQDDEVSKKEIETAILLIDQLTTSFEPEKYTDAYRSNLMALIESKRTGKKLVTAKVKEPENNVTDLMAALQASIDRAKPAKKPAKKPKKAAKTKAKEA
>WP_066300487.1 Ku protein [Bacillus sp. FJAT-29937]
MHTMWKGSISFGLVNIPIKLHTATEDKDVKLRTLHKECHSPIKYEKKCTVCDVEVKNEDIVKAFEYTKGKFVVLEDDDLEKLKKENEDKAVEIMDFVMMEQIDPIYYDRTYYMSPGDGGGKAYSLLRKALEDSGKVGLAKIIIRSKEQLAVIRVYEKTLVMETIHYPDEVRKAEDVPNVPAEDKVTKKEIDTAILLIDQLTTEFEPEKYTDEYRTALLELIESKRTGKEIVTPTEKEPVANVTDLMAALQASIDKTKPKKPAAKKKRAATKAKKEA
>WP_144919919.1 Ku protein [Paenibacillus bovis]
MHTMWKGSISFGLVNIPIKLHAATEDKDIKFRSLHDKCHTPIKYEKMCPTCEKELDMKEIVKGYEVSKGKYVIVEDDELKALSEGGGEKAVEMIDFIKVSEIDPIYFNRSYYMSPDGGGAKAYGLLRRALIESEKAGLAKIMLRSKEQLAVIRVYEGVLLMETIHYPDEVRNVKEVPNIPASDEVSKKEIDTAILLIDQLTTTFEPEKYKDDYREKVIQLIESKTNGKEMVSVKEKEPAKQMTDLMAALQASIDRTKPAQKQTKKAPAKRKKAVKKEA
>WP_110927843.1 Ku protein [Bacillus massiliglaciei]
MHTMWKGSISFGLVNIPIKLHAATEDKDISLRTLHKECHSPIKYEKVCPVCEKEVGKDDIVRAFEYTKGKFVVIEDEELEQLKKKTEDRAVEIVDFVKIEDIDPIYFNRSYYMSPNEGGTKAYSLLRKALEESQKVGIAKIMIRSKEQMAVIRTVQNLLLMETIHYPDEVRAAEDVPNIPAADQVSEKELTTAIMLIDQLTASFEPEKYQDEYRSALIELIESKKAGENLVAAKPKAKAADNVTDLMAALQASIDRTKPEKKPVKKRAPRKKAETKKKEA
>WP_144528953.1 Ku protein [Peribacillus simplex]
MHTMWKGSISFGLVNIPIKLHAATEDKDISLRTLHKECHSPIKYEKVCPVCQKEVGKDDIVRAFEYTKGKFVVLEDNEIEQLKKQNEEKAVEIVDFVKIEEIDPIYFNRSYYMSPNDGGIKAYSLLRQALKESNKVGLAKIIIRSKEQMAVIRVVDNTLVMETIHYPDEVRSTADVPNIPANDTIVKKEIDTAVLLIDQLTTTFDPTKYTDDYRTALLELIESKKAGQTTITAKTKEPVSNNVTDLMEALQASIDRTKHDEPEMKKTTRKKVAPKKKKQA
>WP_133336169.1 Ku protein [Bacillus salipaludis]
MHTMWKGSISFGLVNIPIKLHTATEDKDIKLRTLHNKCHAPIRYEKICTVCEEEVKPEDIVKAYEYTKGKFVVLDNDDLEKLRKENEDKAVEIIDFVKMEQIDPIYFDRSYYMSPNEGGGKAYSLLRKALQETGKVGLAKIVIRSKEQMAVIRVYENTLVMETIHYPDEVRNASDVPSVPSEDKVTKKELDTAIMLIDQLTTDFTPEKYTDKYRTALLELIESKRMEKETVVTPAAKESPSNVTDLMAALQASIDRTKPEKAPAPKKKAAAPKKKTVSRVKKEA
>WP_076366363.1 Ku protein [Peribacillus simplex]
MHTMWKGSISFGLVNIPIKLHAATEDKDISLRTLHKECHSPIKYEKVCPVCQKEVGKDDIVRAFEYTKGKFVVLEENELEQLKKQNEEKAVEIVDFVKIEEIDPIYFNRSYYMSPNDGGIKAYSLLRQALKESNKVGLAKIIIRSKEQMAVIRVVDNTLVMETIHYPDEVRSTADVPNIPANDTIEKKEIDTAVLLIDQLTTTFDPTKYTDDYRTALLELIESKKAGQTTITAKTKEPVSNNVTDLMEALQASIDRTKHDEPEMKKTTRKKVAPKKKKQA
>WP_120119380.1 Ku protein [Bacillus terrae]
MHTMWKGSISFGLVNIPIKLHAATEDKDVKFRSLHNECHTPIKYEKVCPTCEKEIGTEDIVKGYEITKGKFVVVEEDELKGLKDAVEEKAVEIIDFIKLEEIDPIYFNRSYYMSPDGGNKAYGLLRKALTDSEKVGLAKIMIRSKEQLAVIRVYLDTLLMETIHFPDEVRKAADVPNVPVEDNVTKKEIDTAIMLIDQLTTTFDPEKYKDEYRTNVLKLIEAKRTGKELVTVKEKEPAAQMTDLMAALQASIDRTKPKTKKPAKTKKTVGKASAAGGKK
>WP_057912799.1 Ku protein [Peribacillus muralis]
MHTMWKGSISFGLVNIPIKLHAATEDKDISLRTLHKECHSPIKYEKVCPVCQKEVGKDDIVRAFEYTKGKFVVLEENELEQLKKQNEEKAVEIVDFVKIEEIDPIYFNRSYYMSPNDGGIKAYSLLRQALKESNKVGIAKIIIRSKEQMAVIRVVGNTLVMETIHYPDEVRSATDVPNIPANDTIVKKEIDTAVLLIDQLTSTFEPTKYTDDYRTALLELIESKKTGQKAITAKTTEPVANNVTDLMEALQASIDRTKHEEPEKKTTTRKKAAPKKKKQA
>WP_077113406.1 MULTISPECIES: Ku protein [Bacillaceae]
MHTMWKGSISFGLVNIPVKLHAATEDKDVKFRSLHEKCHTPIKYEKICPSCEQEVEAKEIVKGYEVAKGKFVVIEESELKELKGGGEEKAVEIIDFIKLQEIDPIYFNKSYYMSPDGGGKAYSLLRKALTTSEKVGIAKIMIRSKEQLAVIRVFANTLLMETIHFPDEVRKASEVPNIPSADNVSKKEIDTAILLIDQLTTTFQPEAYQDDFRLRVLELVEAKRTGKELVTVKEKAPVTEMNDLMAALQASIDRTKPQADKKPATKKKKTTKATKAK
>WP_213020393.1 Ku protein [Bacillus terrae]
MHTMWKGSISFGLVNIPIKLHAATEDKDVKFRSLHNECHTPVKYEKVCPTCEKEIGTEDIVKGYEITKGKFVVVEEDELKGLKDAVEEKAVEIIDFIKLEEIDPIYFNRSYYMSPDGGNKAYGLLRKALTDSEKVGLAKIMIRSKEQLAVIRVYLDTLLMETIHFPDEVRKAADVPNVPVEDNVTKKEIDTAIMLIDQLTTTFDPEKYKDEYRTNVLKLIEAKRTGKELVTVKEKEPAAQMTDLMAALQASIDRTKPKTKKPAKTKKTVGKASAAGGKK
>WP_043933711.1 Ku protein [Bacillus sp. EB01]
MHTIWKGSISFGLVNIPIKLHAATEDRDIKLRTLHKECHSPIKYEKVCPVCEREIKSEEIVKAYEYTKGKFVVLEDEDLANLKKGNEDKAVEIIDFVKMEEIDPIYFDRTYFMSPHEGGGKAYSLLRKALEDSQKVGLAKIVIRSKEQLAVIRVYENTLVMETIHYPDEVRNAGDVPNVPEADKVTDKEISTAILLIDQLTTEFQPEKYNDEYRTALMELIDAKRAGREVVAPTAAEQPANVTDLMAALQASIDKTKPKKAAAPRKKATPKKKKEA
>WP_095141333.1 Ku protein [Caldibacillus hisashii]
MHTMWKGSISFGLVNIPVKLHAATEDKDVKFRSLHKKCHTPIKYQKVCPNCNIEISNDEIVRAYEYTKGKYIVIEDEDFAGLEKEIEDKAVEIIDFVKITDIDPIYFNRSYYLSPNEGGVKAYSLLRKALQETEKVGIAKIVIRSKAQLAVIRVYENTLVMETIHYPDEVRKAKDVPNVPSANQITKKELDTAILLIDQLSTEFHPEKYHDEYREAVLNLIEAKRTGEEMVTPETKDKPNNVMDLMAALQASIDRTKPNQETKEKPVKKRKPVTRAKKKA
>WP_061140476.1 Ku protein [Peribacillus simplex]
MHTMWKGSISFGLVNIPIKLHAATEDKDISLRTLHKECHSPIKYEKVCPVCQKEVGKDDIVRAFEYTKGKFVVLEDNELEQLKKQNEEKAVEIVDFVKIEEIDPIYFNRSYYMSPNDGGIKAYSLLRQALKESNKVGIAKIIIRSKEQMAVIRVVDNTLVMETIHYPDEVRSAADVPNIPANDAIVKKEIDTAVLLIDQLTSTFEPTKYTDDYRTALLELIESKKTGQKTIAAKTSEPAANNVTDLMEALQASIDRTKHEEPEKRTTRKKAATKKKKQA
>WP_041845634.1 MULTISPECIES: Ku protein [Caldibacillus]
MHTMWKGSISFGLVNIPVKLHAATEDKDVKFRSLHKKCHTPIKYQKVCPNCNIEISNDEIVRAYEYTKGKYIVIEDEDFAGLEKEIEDKAVEIIDFVKITDIDPIYFKRSYYLSPNEGGVKAYSLLRKALQETEKVGIAKIVIRSKEQLAVIRVYENTLVMETIHYPDEVRKAKDVPNVPSANQITKKELDTAILLIDQLSTEFHPEKYHDEYREAVLNLIEAKRTGEEMVTPETKDKPNNVMDLMAALQASIDRTKPNQETKEKPVKKRKPVTRAKKKA
>WP_100531200.1 Ku protein [Bacillus sp. mrc49]
MHTMWKGSISFGLVNIPIKLHAATEDKDISLRTLHKECHSPIKYEKVCPVCQKEVGKDDIVRAFEYTKGKFVVLEDNELEQLKKQNEEKAVEIVDFVKIEEIDPIYFNRSYYMSPNDGGIKAYSLLRQALKESNKVGIAKIIIRSKEQMAVIRVVDNTLVMETIHYPDEVRSAADVPNIPANDAIVKKEIDTAVLLIDQLTSTFEPTKYTDDYRTALLELIESKKTGQKAIAAKTTEPAANNVTDLMEALQASIDRTKHEEPEKRTTRKKAATKKKKQA
>WP_202655150.1 Ku protein [Neobacillus sp. YIM B02564]
MHTMWKGSISFGLVNIPIKLHAATEDKDIKLRTLHNKCHAPIKYEKVCSVCEEEVKPENIVKAYEYTKGKFVLLDQEELEKLAKENEDKAVEIIDFVKMEEIDPIYFNHSYYMSPNDGGSKAYSLLRKALEETQKVGLAKIMIRSKEQLAVIRVYDNTLIMETIHYPDEVRKTGDVPNVPTDDKVTKKELETAILLIDQLTTEFQPEKYTDEYRTALLELIESKRQGKETVTAEAKEPAASNVTDLMAALQASIDRTKPKKAAATKKKTTVKVKKEA
>WP_192205130.1 Ku protein [Brevibacillus sp. JNUCC-41]
MHTMWKGSISFGLVNIPIKLHAATEDKDISLRTLHKECHSPIKYEKVCPVCQKEVGKDDIVRAFEYTKGKFVVLEDNELEQLKKQNEEKAVEIVDFVKIEEIDPIYFNRSYYMSPNDGGIKAYSLLRQALKESNKVGLAKIIIRSKEQMAVIRVVDNTLVMETIHYPDEVRPTADVPNIPANDTIEKKEIDTAVLLIDQLTTTFDPAKYTDDYRTALLELIESKKAGQTTITAKTKEPVSNNVTDLMEALQASIDRTKHDETEMKKTTRKKVAPKKKKQA
>WP_044395782.1 Ku protein [Mesobacillus subterraneus]
MHTIWKGSISFGLVNIPIKLHAATEDKDIKLRTLHKDCHSPIKYEKTCPVCDKEVKNEDIVKAYEYTKGKFVILEEEDLEALRKENEDKAVEIIDFVKIAQIDPIYFERSYFISPNESGGKAYSLLRKALEESQKVGIAKIMIRAKEQLAVIRVYDNTLVMETIHFPDEVRKTVDVPNVPSDDKVTEKELETAIMLIDQLTTEFEPDKYKDEYRTALLDLIEAKRTGKELVIPTEKEPVSNVTDLMAALQASIDRTKPEAKKEPAAAKKKKTAIKPKAKEKKQA
>WP_207439388.1 Ku protein [Bacillus sp. SD075]
MHTMWKGSISFGLVNIPIKLHAATEDKDISLRTLHKECHSPIKYEKVCPVCQKEVGKDDIVRAFEYTKGKFVVLEDNELEQLKKQNEEKAVEIVDFVKIEEIDPIYFNRSYYMSPNDGGIKAYSLLRQALKKSNKVGLAKIIIRSKEQMAVIRVVENTLVMETIHYPDEVRSTADVPNIPANDTIVKKEIDTAVLLIDQLTTTFDPSKYTDDYRTALLELIESKKTGQSTIAAKTKEPVSNNVTDLMEALQASIDRTKHDEPEKKKTTRKKAAPKKKKQA
>WP_034770504.1 Ku protein [Caldibacillus thermoamylovorans]
MHTMWKGSISFGLVNIPVKLHAATEDKDVKFRSLHKKCHTPIKYQKVCPNCNIEISNDEIVRAYEYTKGKYIVIEDEDFAGLEKEIEDKAVEIIDFVKITDIDPIYFKRSYYLSPNEGGVKAYSLLRKALQETEKVGIAKIVIRSKEQLAVIRVYENTLVMETIHYPDEVRKAKDIPNVPSANQITKKELDTAILLIDQLSTEFHPEKYHDEYREAVLNLIEAKRTGEEMVTPETKDKPNNVMDLMAALQASIDRTKPNQETKEKPVKKRKPVTRAKKKA
>WP_134781960.1 Ku protein [[Brevibacterium]
frigoritolerans]
MHTMWKGSISFGLVNIPIKLHAATEDKDISLRTLHKECHTPIKYEKVCPVCEKEVGKDDIVRAFEYTKGKFVVLEDNELEQLKKQNEEKAVEIVDFVKIEEIDPIYFNRSYYMSPNDGGIKAYSLLRQALKESNKVGLAKIIIRSKEQMAVIRVVDNTLVMETIHYPDEVRSTADVPNIPANDTIVKKEIDTAVLLIDQLTTTFDPTKYTDDYRTALLELIESKKTGQTIAAKTKEPVSNNVTDLMEALQASIDRTKHDEPEKKKTTRKKAAPKKKKQA
>WP_080845786.1 Ku protein [Cytobacillus gottheilii]
MHTMWKGSISFGLVNIPIKLHTATEDKDIKLRTLHKECHSPIKYEKVCPVCEKEVKNEDLVKAYEYTKGKFVVLEADELEKLRKENEDKAVEIIDFVKIQEIDPIYFDRTYYMSPGDGGSKAYGLLRKALTNSEKVGIAKIIIRSKEQLAVVRVYENTIVMETIHFPDEVRKPGDVPNVPAEDKVTDKELETAIMLIEQLTTTFEPNKYQDDYRTALLELIESKQTGKEVVASAEKAPAANVTDLMAALQASIDKTKPATAATGTAKKKRVRSKVKKEA
>WP_066195275.1 Ku protein [Bacillus sp. FJAT-27225]
MHTIWKGSISFGLVNIPIKLHAATEDRDIKLRTLHKECHSPIKYEKVCPVCDREVKNEEIVKAYEYTKGKFVVLEDEDLENLKKTKEDKAVEIIDFVKMEEIDPIYFNRTYFMSPHEGGGKAYSLLRKALEDSQKVGLAKIVIRSKEQLAVIRVYENTLVMETIHYPDEVRKAGDVPNVPEAENVSEKEISTAILLIDQLTTEFEPEKYTDEYRTALMELIDAKRAGREVVAPTAKEQPANVTDLMAALQASIDKTKPAKPAAAPATATGPAPKRKVMPKKKKEA
>WP_158324177.1 MULTISPECIES: Ku protein [Bacillaceae]
MHTMWKGSISFGLVNIPIKLHAATEDKNIKFRSLHNKCNTPIKYEKICPVCEEEVKSDDIVKGYELTKGKYVVVEQEELKALEGDRGEKAVEIIDFIHLNEIDPIYFNRSYYMSPDGGAKAYGLLRKALTETGKAGLAKIIIRSKEQLAVIRVYEKTLLMETIHYPDEVRNVTEVPNVPSEDGVSKKEIDTAILLIDQLTTAFEPEKYQDEYRNNVLELIQKKQKGEKTVTAQAEKPTENITDLMAALQASIDKSKPEKKTTKRKKTTKKTAESK
>WP_064467364.1 Ku protein [Peribacillus muralis]
MHTMWKGSISFGLVNIPIKLHAATEDKDISLRTLHKECHSPIKYEKVCPVCQKEVGKDDIVRAFEYTKGKFVVLEDDELEQLKKQNEEKAVEIVDFVKIEEIDPIYFNRSYYMSPNDGGIKAYSLLRQALKESNKVGIAKIIIRSKEQMAVIRVVDNTLVMETIHYPDEVRPAADVPNIPANDTIVKKEIDTAVLLIDQLTSTFDPTKYTDDYRTALLELIESKKKGQKAISATTKEPVANNVTDLMEALQASIDRTKHEEPEKKKTTRKKAAPKKKKQA
>WP_151572813.1 Ku protein [Bacillus mesophilum]
MHTMWKGSISFGLVNIPIKLHTATEDKDIKLRTLHKECHSPIKYEKVCPVCEVEVQNEDLVKAYEYTKGKFVVLEAEELEKLRKENEDKAVEIIDFVKIQEIDPIYFDRTYYMSPGDGGGKAYGLLRKALLNSEKVGIAKIIIRSKEQLAVVRVYENTIVMETIHFPDEVRKPQDVPNVPVEDKVTGKELETAIMLIDQLTTSFEPEKYKDDYRTALLELIESKQTGKEVVTAAEKTPATNVTDLMAALQASIDKTKPKTKTATAKKKRVSTKVKKEA
>WP_214474360.1 Ku protein [Cytobacillus gottheilii]
MHTMWKGSISFGLVNIPIKLHTATEDKDIKLRTLHKECHSPIKYEKVCPVCEVEVQNEDLVKAYEYTKGKFVVLEADELEKLRKENEDKAVEIIDFVKIQEIDPIYFDRTYYMSPGDGGGKAYGLLRKALMNSEKVGIAKIIIRSKEQLAVVRVYENTIVMETIHFPDEVRKPQDVPNVPVEDKVTDKELETAIMLIDQLTTSFEPEKYKDDYRTALLELIESKQTGKEVVTAAEKTPATNVTDLMAALQASIDKTKPKPKPATAKKKRVSTKVKKEA
>WP_101632947.1 Ku protein [Bacillus sp. V5-8f]
MHTMWKGSISFGLVNIPIKLHAATENKDISLRTLHKECHSPIKYEKVCPVCEKEVGSEDLVRAFEYTKGKFVVIEDEELEELKRVNEERAVEIIDFVKMEEIDPIYFNKSYYMSPNEGGVKAYSLLRAALQDSKKVGLAKIIIRAKEQMAVIRVVENTLLMETIHYPDEVRPVADVPNVPAGENVTQKELDTAIMLIDQLTTKFEPGKYNDDYRTALLELIESKKEGRTITPKERDTPAAANVTDLMAALQASIDRTKPEKPAAKKRATRKKVVARKKEA
>WP_126862837.1 Ku protein [Peribacillus cavernae]
MHTMWKGSISFGLVNIPIKLHAATENKDISLRTLHKECHSPIKYEKVCPVCGKEVGKDDIVRAYEYAKGKFVVLEDEELEQLRKENEDKAVEIVDFVKMEEIDPIYFNKSYYMSPNEGGVKAYSLLRKALEDSKKVGIAKIIIRSKEQLAIIRVVENTLLMETIHFPDEVRPSADVPNIPTGENITKKELDTAVLLIDQLTTEFEPDKYHDEYRTALLDLIESKKTGKKTVSAKEKEPAVSNVTDLMAALQASIDRTKPATKKKTTRKKPASKKKEA
>WP_053599222.1 Ku protein [Bacillus sp. FJAT-18017]
MHTIWKGSISFGLVNIPIKLHAATEDRDIKLRTLHKECHSPIKYEKVCPVCEREVKNEEIVKAYEYTKGKFVVLEDEDLANLKKGNEDKAVEIIDFVKMEEIDPIYFDRTYFMSPHEGGGKAYSLLRKALEDSQKVGLAKIVIRSKEQLAVIRVYENTLVMETIHYPDEVRKAGDVPNVPEGDKVTDKEISTAILLIDQLTTEFQPEKYNDEYRTALMELIDAKRAGREVVAPTAAEQPANVTDLMAALQASIDKTKPKKAAAPRKKATPKKKKEA
>WP_066444679.1 Ku protein [Cytobacillus gottheilii]
MHTMWKGSISFGLVNIPIKLHTATEDKDIKLRTLHKECHSPIKYEKVCPVCEVEVQNEDLVKAYEYTKGKFVVLEAEELEKLRKENEDKAVEIIDFVKIQEIDPIYFDRTYYMSPGDGGGKAYGLLRKALLNSEKVGIAKIIIRSKEQLAVVRVYENTIVMETIHFPDEVRKPQDVPNVPVEDKVTGKELETAIMLIDQLTTSFEPEKYKDDYRTALLELIESKQTGKEVVIAAEKTPATNVTDLMAALQASIDKTKPKTKTATAKKKRVSTKVKKEA
>WP_034758737.1 MULTISPECIES: Ku protein [Bacillaceae]
MHTIWKGSISFGLVNIPIKLHSATEDRDIKLRSLHKECHTPIKYEKVCPACEKELDQGDIVKGYEVTKGKFVVLEDEELNELKEASGDKAVEIVDFIKMEEIDPIFFDRSYFVSPNDGGKKAYSLLRKALQESGKVGIAKITMRSKEQLSIVRVYEQTLVMETIHYPDEVRGTGDVPNVPEGDDISEKELETATMLIDQLTTEFQPENYKDQYRERLSQLIESKQTGEKMVTSKEKEPKENVTDLMAALQASIDSSKPKKAKKPTKKKTTSKKKAQ
>WP_201716230.1 Ku protein [Bacillus sp. EAR8]
MHTIWKGSISFGLVNIPIKLHSATEDRDIKLRSLHKECHTPIKYEKVCPACERELDQNDIVKGYEVTKGKFVVLEDDELKELKEASGDKAVEIVDFIKMEEIDPIFYDRSYFVSPNEGGKKAYSLLRKALQESGKVGIAKITMRSKEQLSIVRVYEQTLVMETIHYPDEVRGTGDVPNVPEEDEITEKELNTATMLIDQLTTEFQPEHYKDQYRERLSQLIESKQTGEQMVTSKEREPKENVTDLMAALQASIDSSKPKKAKKPTKKKTTSKKKVQ
>WP_212972092.1 Ku protein [Bacillus sp. J14TS2]
MHTMWKGSISFGLVNIPIKLHAATEDKDIKFRSLHNKCNTPIKYEKICPVCEEKVKTDDIVKGYELTKGEYVVVEQDELKALAGEKGEKAVEIIDFIHLNEIDPIYFNRSYYMSPDGGAKAYSLLRKALIESGKAGIAKIIIRSKEQLAVIRVYEKTLLMETIHYPDEVRKVTEVPNVPNEDEASKKEIDTAILLIDQLTTPFAPEKYEDEYRNKVMELIQTKQKGEKTVTAKPEKTTENITDLMAALQASIDKSKPEKKTTKRKKTTKKTAEPR
>WP_117306156.1 Ku protein [Bacillus sp. V59.32b]
MHTMWKGSISFGLVNIPIKLHAATEDKDISLRTLHKECHSPIKYEKVCPVCEKEVGKDDIVRAFEYTKGKFVVIEDEELEQLRKVNEDRAVEIIDFVKIEEIDPIYFNKSYYMSPNEGGVKAYSLLRAALADSKKVGLAKIIIRAKEQMAVIRVVENTLLMETIHYPDEVRSVADVPNIPAADNVSDRELSTAIMLIDQLTTEFEPSKYNDDYRTALLELIESKKTGKTITPKEREPAASNVTDLMAALQASIDRTKPPAKKKPARKRAAAKKKEA
>WP_161920055.1 Ku protein [Caldibacillus pasinlerensis]
MHTMWKGSISFGLVNIPIKLHAATESKDVKFRSLHKKCHTPIKYEKVCPNCEEEVANEDIVKGYEYTKDKFVIIENDELKSLEKQLDDKAVEIIDFVKINDIDPIYFNRSYYLSPNDGGTKAYSLLRKALEETGKVGIAKIMIRSKEQLACIRVYNNTLVMETIHYPDEVRNVSDVPNVPTNEQITDKELETAILLIDQLTSEFNPENYHDEYREKLLQLIEIKRAGEQVVVQGKQEKRESVLDLMTALQASIDRTKPEKQADTENAKRTIKRKVKVKKQA
>WP_062356685.1 Ku protein [Bacillus kwashiorkori]
MHTMWKGSISFGLVNIPVKMHAATEDKDIKFRSLHNKCHTPIKYEKVCPTCNIEIANEEIVKAYEYTKGKYVVLEDEDFNKLEKEMDEKAVDIIDFVKITEIDPIYFNKTYYLSPNEGGGKAYSLLRKAMAESEKVGIAKIVIRSKEQLAVIRVYENTLVMETIHYPDEVRNASDVPNVPNNDTVSEKELATAILLIDQLTTEFNPEKYKDEYREALLKIINAKRTGKETVVPEAKGERTSVTDLMAALQASIDRSAPKNNETAPTKPVTKTTKKIKKNA
>WP_198257330.1 MULTISPECIES: Ku protein [Bacillaceae]
MHTVWKGSISFGLVNIPIKLHSATEDRDIKLRSLHKECHTPIKYEKVCPVCDKEIDNKDIVKGYEVTKGKFVVLEEDELNAIKEANDEKAVEILDFIKIDEIDPIFYDRSYFVSPNDGGKKAYSLLRKALVTSGKVGIAKITMRSKEQLSVVRVYNNTLVMETIHYPDEVRPSKDVPNVPENDDISEKELETATMLIEQLTAEFQPENYHDEYRERLSQLIESKQTGEKVVTAKEKAPRENVTDLMAALQASIDSTKPDKQEKKEKKKTEKKKPAKKKATATKKKAQ
>WP_117321574.1 Ku protein [Bacillus glennii]
MHTMWKGSISFGLVNIPIKLHAATENKDISLRTLHKECHSPIKYEKVCPVCEKEVGSEDIVRAFEYTKGKFVVIDDEELEELKKVNEERAVEIIDFVKMEEIDPIYFNKSYYMSPNEGGVKAYSLLRAALEQSKKVGLAKIIIRAKEQMAVIRVVENTLLMETIHYPDEVRSVADVPNVPAGENVTDKELDTAIMLIDQLTTEFDPGKYNDDYRTALLELIESKKEGRTITPKERDTPAAAKVTDLMAALQASIDRTKPEKPAAKKRVARKKTPAKRKEA
>WP_207452639.1 Ku protein [Bacillus sp. SD088]
MHTMWKGSISFGLVNIPIKLHAATEDKDIKFRSLHNKCNTPIKYEKICPVCEEKVKTDDIVKGYELTKGEYVVVEQDELKALAGEKGEKAVEIIDFIHLNEIDPIYFNRSYYMSPDGGAKAYGLLRKALIESGKAGIAKIIIRSKEQLAVIRVYEKTLLMETIHYPDEVRKVTEVPNVPNEDEASKKEIDTAILLIDQLTTPFAPEKYEDEYRNKVMELIQTKQKGEKTVTAKPEKTTENITDLMAALQASIDKSKPEKKTTKRKKTTKKTAEPR
>WP_173106424.1 Ku protein [Bacillus sp. KH172YL63]
MHTIWKGSISFGLVNIPIKLHSATEDRDIKLRSLHKKCHTPIKYEKVCPACEKELALEDIVKGYEVAKGKFVVLDEEELKEIKDADGEKAVEIVDFIKMEEIDPIFYDRSYFISPNDGGKKAYSLLRKALQESGKVGIAKITMRSKEQLSIVRVYEQTLVMETIHYPDEVRGTGDVPNVPEEDDISKKELDTAKMLIEQLTTEFEPENYKDHYRERLSQLIESKQTGEKVVISKEKEPKENVTDLMAALQASIDSSKPKKAKKQTKKKTASKKKAQ
>MBP3040798.1 Ku protein [Bacillaceae bacterium Marseille-Q3522]
MHTLWKGSISFGLVSIPVKLHAATEDKDIKLRTLHKKCHSPIKYEKVCPVCGEKVNQEEIVKAYEYVKGKYVVLDEEELEKLKKEKEEKAVEIIDFVKMEEIDPIYFHRSYYISPGDGGGKAYTLLRKALSETDKVGIAKIIIRSKEQMAVLRVYQNILVMETIHYPDEVRSVEEVPNIPETDKMTKKELDTAILLIDQLTTAFEPEKYTDEYRNALLELIEAKRSGKETVTVTEKEPKAKVTDLMAALQASLDKTKPKKPTARRKRTTKKEA
>WP_053366830.1 Ku protein [Bacillus sp. FJAT-27245]
MHTIWKGSISFGLVNIPIKLHAATEDRDVKLRTLHKECNSPIKYEKVCPVCDREVKSEEIVRAYEYTKGKFVVLDNEDLEKLKKENEEKAVEIIDFVKMEEIDPIYYDRSYFMSPHEGGSKAYSLLRRALQDSGKVGLAKIMIRSKEQLAVLRVYENTLVMETIHYPDEVRKANDVPNVPDADKVTDKELATAILLIDQLTTDFVPEKYTDDYRTALLELIEAKRAGKEVVAPAAKEAPSNVTDLMAALQASIDRTKPKTKAAPRKKAASRAKKQA
>WP_058297545.1 Ku protein [Bacillus enclensis]
MHTVWKGSISFGLVNIPIKLHSATEDRDVKLRSLHKECHTPIKYEKVCPVCDKEIDNKDIVKGYEVTKGKFVVLEEDELNAIKEANDEKAVEILDFIKIDEIDPIFYDRSYFVSPNDGGKKAYSLLRKALVTSGKVGIAKITMRSKEQLSVVRVYNNTLVMETIHYPDEVRPSKDVPNVPENDDISEKELETATMLIEQLTAEFQPENYHDEYRERLSQLIESKQTGEKVVTAKEKAPRENVTDLMAALQASIDSTKPDKQEKKEKKKTEKKKPAKKKATTTKKKAQ
>WP_064563881.1 Ku protein [Bacillus sp. MKU004]
MHTVWKGSISFGLVNIPIKLHSATEDRDIKLRSLHKECHTPIKYEKICPVCDKEIDNKDIVKGYEVTKGKFVVLEEDELNAIKEANDEKAVEILDFIKIDEIDPIFYDRSYFVSPNDGGKKAYSLLRKALVTSGKVGIAKITMRSKEQLSVVRVYNNTLVMETIHYPDEVRPSKDVPNVPENDDISEKELETATMLIEQLTAEFQPENYHDEYRERLSQLIESKQTGEKVVTAKEKAPRENVTDLMAALQASIDSTKPDKQEKKEKKKTEKKKPAKKKATTTKKKAQ
>WP_175991344.1 Ku protein [Bacillus sp. Marseille-Q1617]
MHTIWKGSISFGLVNIPIKLHSATEDRDIKLRSLHKECHTPIKYEKVCPVCDKEIDHNDIVKGYEVTKGKFVVLEEDELAQIKEANAEKTVEILDFIKIDEIDPIFYDRSYFVSPNDGGKKAYSLLRKALVSSGKVGIAKITMRSKEQLSVVRVYENTLVMETIHYPDEVRTSKDVPNVPESDEISEKELETATMLIEQLTSEFQPENYHDEYRERLSQLIESKQTGEKIVTAKEKDPKENVTDLMAALQASIDSTKPEKAEKPDKKKTTKKKAPKKKATTKKKAQ
>WP_138776046.1 Ku protein [Bacillus sp. BHET2]
MHTIWKGSISFGLVNIPIKLHAATEDRDIKLRSLHKECHTPIKYEKVCPTCEKEIDQHEIVKGYEVTKGKFVVLEENELKELKDVGGEKAVEIVDFIKIEEIDPIFFDRSYFVSPNDGGKKAYSLLRKALQESGKVGIAKMTMRSKEQLSIVRVYEHTLVMETIHYPDEVRGTGDVPNVPEEDDITTKELETATMLIDQLTTKFQPENYKDQYRERLSQLIESKQTGETIVMAKEKEPKENVTDLMAALQASIDSSKPKKGKKQSKTKKKATSKKKAQ
>WP_098349954.1 Ku protein [Bacillus sp. AFS015802]
MHTIWKGSISFGLVNIPIKLHSATEDRDIKLRSLHKECHTPIKYEKVCPACEKELEQSDIVKGYEVTKGKFVVLEDEELKGLKEASDDKAVEIVDFIKMEEIDPIFFDRTYFVSPNEGGKKAYSLLRKALKESGKVGIAKITMRSKEQLSIVRVYEETLVMETIHYPDEVRGTGDVPNVPEGDEITEKELKTATMLIDQLTTEFQPENYKDQYRERLSQLIESKQTGEKMVTSKEKAPKENVTDLMAALQASIDSSKPKKAKKPTKKKATSKKKAQ
>WP_033828707.1 Ku protein [Bacillus andreraoultii]
MHTMWKGSISFGLVNIPVKLHAAIEDKDIKFRSLHKKCHTPIKYEKVCPNCEMEISNDEIVKAYEYTKGKYVVIEEEDFAKLDKEMEDRAVEILDFVKITDIDPIYFNRSYYLSPNDGGVKAYALLRKALQETEKVGIAKIMIRSKEQLAVIRVYDNTLVMETIHYPDEVRKANDVPNVPSVNEVLKKELDTAILLIDQLTSQFEPEKYKDEYRESVLTLIEAKRTGDETVRQETKDKPNNVMDLMAALQASIDRTKPEKLEQKEGKTIKKRKTVTRTKINA
>WP_197671191.1 Ku protein [Bacillus sp. V3]
MHTVWKGSISFGLVNIPIKLHSATEDRDIKLRSLHKECHTPIKYEKVCPFCDKEIDNKDIVKGYEVTKGKFVVLEEDELNAIKEANDEKAVEILDFIKIDEIDPIFYDRSYFVSPNDGGKKAYSLLRKALVASGKVGIAKITMRSKEQLSVVRVYNNTLVMETIHYPDEVRPSKDVPNVPENDDISEKELETATMLIEQLTAEFQPENYHDEYRERLSQLIESKQTGEKVVTAKEKAPRENVTDLMAALQASIDSTKPDKQEKKEKKKTEKKKPAKKKATTTKKKAQ
>WP_108671499.1 Ku protein [Peribacillus acanthi]
MHTMWKGSISFGLVNIPVKLHAATEDKDISLRNLHKECHAPIKYEKVCSACGKEVEKEEIVRAFEYTKGKYVVLEDKELEQLKKENEDKAVEIVDFVKLEEIDPIYYNKSYFMSPNEGGGKAYSLLRKALETSGKVGIARISIRSKEQMAIIRVMENTLLMETIHYPDEVRSFQDVPNIPSGDNVTQKELDTAIMLIDQLTEVFKPEKYKDEFRTALMDLIESKKNGETVTAKETAGKPSGNVTDLMAMLQASIDKTKPTVAKKTTRKKSISKEKKQA
>WP_064091284.1 Ku protein [Bacillus aquimaris]
MHTIWKGSISFGLVNIPIKLHSATEDRDIKLRSLHKECHTPIKYEKVCPVCEKELEQNEIVKGYEVTKGKFVVLEDEELKKLKEIDGEKAVEILDFIKMEEIDPIFYDRSYFVSPNEGGKKAYSLLRKALQESGKVGIAKITMRSKEQLSVVRVYENTLVMETIHYPDEVRGTGDVPNVPEENDITKKELETATMLIEQLTTDFSPENYKDHYRERLSQLIEAKQNGEKVVTAKEKAPKENVTDLMAALQASIDSTKPKKQRKESKKKTTTKKKAQ
>WP_076768075.1 Ku protein [Domibacillus epiphyticus]
MHTVWKGSISFGLVNIPVKLHTATENKDIKLRQLHKECHTPINYQKVCPGCEKEVKDEHIVKAFEYTKGKFVVLDEDDLEKLKKENEDKAVEIIDFVKLEEIDPIYFERSYFLAPDTGGGKAYSLLMKALVESGKIGVAKIMIRSKEQLAVVRVYKETLLMETIHFPDEVRNVQDVPNVPSNPSVNKKELDTALMLVEQLTTTFEPEKYHDDYRTALMELIEEKKAGKETVTSIGKQPAASNVTDLMAALQASLDKTKKKTPAPRKRQSKAKKNA
>WP_172941902.1 Ku protein [Bacillus sp. CRN 9]
MHTIWKGSISFGLVNIPIKLHAATEDKDIKLRNLHKKCHSPIKYEKVCPVCEEKIEQNEIVKAYEYTKGKFVILEDGDLEKLKKEKEDKAVEIIDFVKMQEIDPIYFSRTYYISPGDSGTKAYSLLRKALQESEKVGIAKIIIRSKEQLALLRVYENTLVMETIHFPDEVRKAEDVPNVPADENVTKKELDTAILLIDQLTTEFSPDKYTDDYRTALLELIESKRTGEEIVTPAGKQPAATNVTDLMAALQASIDKTKPAATTAKTEKTGNPAKTTTKKKRAAPKAKKQA
>WP_066199693.1 Ku protein [Cytobacillus horneckiae]
MHTIWKGSISFGLVNIPIKLHAATEDKDIKLRNLHKKCHSPIKYEKVCPVCEEKIEQNEIVKAYEYTKGKFVILEDGDLEKLKKEKEDKAVEIIDFVKMQEIDPIYFSRTYYISPGDSGTKAYSLLRKALQESEKVGIAKIIIRSKEQLALLRVYENTLVMETIHFPDEVRKAEDVPNVPADENVTKKELDTAILLIDQLTTEFSPDKYTDDYRTALLELIESKRTGEEIVTPAGKQPAATNVTDLMAALQASIDKTKPAVTTAKTEKTGNPAKTTTKKKRAAPKAKKQA
>WP_100397949.1 Ku protein [Bacillus sp. FJAT-44742]
MHTIWKGSISFGLVNIPIKLHAATENKDISLRTLHKKCHTPIKYEKVCPVCEEEVNTEEVVKGYEITDGKFVVFEEKELKEIRKPNEEKAVEIVDFINIDEIDPVYFNRSYFMSPNDGGAKAYSLLRKSLKESGRVGLAKIIIRSKEQMAVIREYNNTLLMETIHFPDEVRNAEEVPNIPAEDNITKKELDTASLLIDQLTTTFEPGKYEDDYRKKLQELIEAKRAGKDVVTRTEKEEPSNVTDLMEALQRSVDKNKESKTKKKSGKKKSTPSKKAQ
>WP_102274945.1 Ku protein [Bacillus massiliigabonensis]
MHTIWKGSISFGLVNIPIKLHAATEDKDIKLRNLHKECHSPIKYEKVCPVCDVEVKTEEIVKAYEYTKGKFVVLDEEDLEKLKKEKEDKAVEIIDFVKMEQIDPIYYDRTYYMSPGDGGGKAYSLLRKALEESEKVGLAKIIIRSKEQLAVLRVYEKTLVMETIHYPDEVRKAGDVPNVPAEDKVTKKEIDTAILLIDQLTTDFEPEKYTDEYRTALLELIESKRTGKEIVTPVEKAPAANVTDLMAALQASIDKTKPKKPAAKKKRASSKVKKEA
>WP_206391784.1 Ku protein [Cytobacillus horneckiae]
MHTIWKGSISFGLVNIPIKLHAATEDKDIKLRNLHKKCHSPIKYEKVCPVCEEKIEQNEIVKAYEYTKGKFVILEDGDLEKLKKEKEDKAVEIIDFVKMQEIDPIYFSRTYYISPGDSGTKAYSLLRKALQESEKVGIAKIIIRSKEQLALLRVYENTLVMETIHFPDEVRKAEDVPNVPADENVTKKELDTAILLIDQLTTEFSPDKYTDDYRTALLELIESKRTGEEIVTPAGKQPAATNVTDLMAALQASIDKTKPGATTAKTEKTGNPAKTTTKKKRAAPKAKKQA
>WP_059170775.1 Ku protein [Bacillus sp. FJAT-27445]
MHTIWKGSISFGLVNIPIKLHAATEDRDVKLRTLHKECNSPIKYEKVCPVCDREVKNEEIVRAYEYTKGKFVVLDNEDLEKLKKENEDKAVEIIDFVKMEEIDPIYYDRSYFMSPHEGGSKAYSLLRKALEDSGKVGLAKIAIRSKEQLAVIRVYENTLVMETIHYPDEVRKANDVPNVPDADKVTERELATAILLIDQLTTDFVPEKYKDDYRTALLDLIEAKRAGREVVAPAAKEAPSNVTDLMAALQASIDRTKPKTKAAAPKKKAAARKKQA
>WP_101640871.1 Ku protein [Peribacillus deserti]
MHTIWKGSISFGLVNIPIRLHSATEDKDISLRTLHKECHTPIKYEKVCPVCNKQVEKEELVKAFEYTKGKFVVLEDKELEELKKVNEAKAVEIVDFVKIEEIDPIYFMRSYYLSPNEGGGKAYTLLRKALQESQKVGIAKIVIRSKEQLAVVRVFENTLLMETIYFPDEVRAASDVPNVPAETDVSKRELDTAIMLIDQLTTEFEPGKYHDDYRTALMELIESKKNGETVIPKERDVPESNVMDLMAALQASIDKTKGDEPKKPAAKKKRAAPAKVKKKA
>WP_117328064.1 Ku protein [Bacillus saganii]
MHTIWKGSISFGLVNIPIKLHAATENKDISLRTLHKECHSPIKYEKICPVCEKPVGKEDIVRAFEYTKGRFVVLEDEDLEKLKQENEARAVEIIDFVKIDQIDPIYFDRSYYISPNDGGSKAYSLLRKALEDSGKVGLAKIVIRAKEQMAVVRVYQNTLLMETIHYPDEVRPAVDVPNIPSGDQVTDKETATAIMLIDQLTTDFQPEKYNDDYRTALLELIEAKKNGVAAVTPKEREPAAAKVTDLMAALQASIDKTKPATAPVKKPAVKKRTTRKKVVGEKKEA
>WP_088104914.1 Ku protein [Alkalihalobacillus urbisdiaboli]
MHTVWKGSISFGLVNIPIKLHTATEDKDIKLRQLHKECHTPISYQKVCPGCDKEVRSEDIVKAYEYVKGKFVILEEEDLQKLKKENEEKAVEIIDFVKLEEIDPIYFEKSYFMAPDNGGGKAYSLLRSALLESGKIGVAKIMIRSKEQLAVVRVYQNTLLMETIHFPDEVRNVQEVPNVPSEHTVVKKELDTALLLVDQLTTTFDPEKYHDEYRTALMDLIEEKKNGEQTVTATDKQPEAATSNVTDLMSALQASLDKTKKKKPATRKKAAPAATKTPATRTRKNA
>WP_071618761.1 Ku protein [Bacillus aquimaris]
MHTVWKGSISFGLVNIPIKLHSATEDRDIKLRSLHKECHTPIKYEKVCPVCDKEIDNKDIVKGYEVTKGKFVVLEEDELNAIKEANDEKAVEILDFIKIDEIDPIFYDRSYFVSPNDGGKKAYSLLRKALVTSGKVGIAKITMRSKEQLSVVRVYNNTLVMETIHYPDEVRPSKDVPNVPENDDISEKELETATMLIEQLTAEFQPENYHDEYRERLSQLIESKQTGEKVVTAKEKAPRENVTDLMAALQASIDSTKPDKKEKQEKKKTEKKKPAKKKATTKKKKAQ
>WP_026694945.1 Ku protein [Peribacillus kribbensis]
MHTIWKGSISFGLVNIPIRLHSATEDKDISLRTLHKECHTPIKYEKVCPVCNKSLDKDELVKAFEYTKGKFVVLEDSELEELKKVNEARAVEIVDFVKIEEIDPIYFLKSYYLSPNEGGSKAYSLLRKALEESRKVGIAKILIRSKEQLAVVRVYQNTLVMETIYYPDEVRSAGDVPNVPAEENITQKELDTAVMLIDQLTTEFEPGKYHDAYRTALMELIESKKNGRTVTPKERDVPETNVMDLMAALQASIDNTKVETKKPAAKKKRASPAKEKKKA
>WP_066138035.1 Ku protein [Lederbergia lentus]
MHTMWKGSISFGLVNIPIKLHAATEDKDVKFRSLHKECHTPIKYEKICPVCEKELELKEIVKGYEVTKGKFVIVEEEELKELSASKAEKAVEIIDFIKIDEIDPIYYNRSYFMSPDGSTKAYGLLRKALIQSEKAGIAKIMIRSKEQLAVIRVFEGVLLMETIHYPDEVRKAAEVPNISTADEVSKKEIDTAILLIDQLTSTFEPEKYNDEYRSQVLDLIEAKKSGKEMVTVKQKQPAANMNELMAALQASIDKTKPTTKKKPGRKKATAKKDVAK
>WP_204542216.1 Ku protein [Peribacillus deserti]
MHTIWKGSISFGLVNIPIRLHSATEDKDISLRTLHKECHTPIKYEKVCPVCNKQVEKEELVKAYEYTKGKFVVVDDKELEELKKANETKAVEIVDFVKIEEIDPIYFMKSYYLSPNEGGVKAYTLLRKALQESQKVGIAKIVIRSKEQLAVVRVFENTLLMETIYFPDEVRSAGDVPNVPAEEDISKRELDTAIMLIDQLTTEFEPGKYHDAYRTALMELIESKKNGKTVTPKERDVPESNVMDLMAALQASIDKTKGPAKKPAAKKKRAAPAKEKKKA
>WP_185766157.1 Ku protein [Bacillus circulans]
MHTMWKGSISFGLVNIPIKLHTATEDKDIKLRTLHKACHAPIKYEKKCSACEKEVAPEDIVKAYEYAKGKYVVLDKEDLEKLQKENEDKAVEIIDFVKMDEIDPIYYDKCYYMSSGDGGNKAYALLREALLESGKVGIAKIIIRSKEQLAVIRVYDNTLVMETIHFPDEVRKAEDVPNVPAESTIAKKELETAILLIDQLTTSFDPTKYTDEYRTALLELIEAKKMGKDVVTSQEKVQTTNVMDLMAALQASIDNTKPEQTTEEKPKKTKTRKKVAKEA
>WP_066047940.1 Ku protein [Bacillus korlensis]
MHTIWKGSISFGLVNIPIKLHSATEDKDIKLRTLHKKCHSPIKYEKTCPICDEEVKQEEIVRAYEYTKGKFVILEDEDFEKLKKENEEKAVEIIDFVKMEEIDPVYYDRSYYMSPSDGGGKAYSLLRKALLESEKVGIAKIIIRSKEQMAVIRVYENALVMETIHFPDEVRSAADVPNVPAEDKVTEKELDTAIMLIDQLTTTFDPGKYTDDYRTALMELIESKRSGKEIVAPVEKEQKSNVTDLMAALQASIDKTKPKKEAEAPKKKRATVKAKKQA
>WP_140461224.1 MULTISPECIES: Ku protein [Bacillaceae]
MHTIWKGTISFGLVSIPIKLHAATENKDISLRTLHNKCHAPIKYSKVCSVCGEEVSQEDIVKAYEYVKGKFVVLDDEELEKLKKEQEDKAVEIIDFVKIEEIDPIYFDKSYYMSPNEGGTKAYSLLRKALEESGKVGLAKITIRAKESLAVVRILENTLLMETIHFPDEVRKAADVPNIPAVEEIVQKELDTAILLIDQLTTTFDPSKYHDEYRTALLELIEQKKQSDTVTPTAGKKTASNVVDLMAALQASIDQTKPATKPARKRAPRRKKETS
>WP_057764191.1 Ku protein [Cytobacillus praedii]
MHTIWKGSISFGLVNIPIKLHSATEDKDIKLRNLHKECHSPIKYEKVCPVCDMEVKAEEIVKAYEYTKGKFVVLDDEDLEKLKKEKEDKAVEIIDFVKMEQIDPIYFDRTYYMSPGDGGGKAYSLLRKALEESEKVGLAKIIIRSKEQLAVLRVYENTLVMETIHYPDEVRKAGDVPNVPAEDKVTKKEIDTAILLIDQLTTDFEPEKYTDEYRTALLELIESKRTGKEIVTPVEKAPATNVTDLMAALQASIDKTKPKKTPAAKKKRVPAKAKKEA
>WP_066088840.1 Ku protein [Neobacillus novalis]
MHTMWKGSISFGLVNIPIKLHTATEDKDIKLRTLHNKCNAPIKYEKICSVCEEEVKPDDIVKAYEYTKGKFVVLDQEDLEKLKKENEEKAVEIIDFVKIEQIDPIYFDRSYYMSPNEGGSKAYSLLRKALQESQKVGLAKIIIRSKEQLAVIRVYENTLVMETIHYPDEVRKSGDVPNVPAENKVIKKELDTAILLIDQLTSEFEPEKYTDEYRTALLELIESKRNGKETVTAATKETPSNVTDLMAALQASIDRTKPKKAAAPKKKAAAKMKKEA
>WP_090831931.1 MULTISPECIES: Ku protein [unclassified Bacillus (in: Bacteria)]
MHTMWKGSISFGLVNIPIKLHTATEDKDVKLRTLHKACHAPIKYEKVCSACEKEVESEEIVKAYEYTKGKYVVLDVEDLEKLKKENEDKAVEIIDFVNMNEIDPIYFDRSYFMSPNDTGGKAYSLLRKALEETNKVGLARIVIRSKEQMAVIRVYQNILIMETIHYPDEVRSAEDVPNVPSEDKVTKNELETAMLLIDQLSTTFDPSKYTDEYRNALLELIEEKRKLGTETATKGTKEMPSNVTDLMAALQASIDRTKPSNTTTTTAKKKAPRPKAPVKAKKQA
>WP_148358190.1 Ku protein [Peribacillus simplex]
MHTMWKGSISFGLVNIPIKLHAATEDKDISLRTLHKECHSPIKYEKVCPVCQKEVGKDDIVRAFEYTKGKFVVLEDNELEQLKKQNEEKAVEIVDFVKIEEIDPIYFNRSYYMSPNDGGIKAYSLLRQALKESNKVGLAKIIIRSKEQMAVIRVVDNTLVMETIHYPDEVRSTADVPNIPANDTIVKKEIDTAVLLIDQLTTTFDPTKYTDDYRTALLELIESKKTGQTTITTKTKEPVSNNVTDLMEALQASIDRTKHDEPEKKKTTRKKAAPKKKKQA
>WP_048825145.1 Ku protein [Bacillus sp. B-jedd]
MHTIWKGSISFGLVNIPIKLHAATEDRDIKLRTLHNECHTPIKYEKVCPTCDREVKSEEIVRAYEYTKGKFVVLDNEDLEKLKKENEEKAVEIIDFVKMEEIDPIYYDRSYFMSPHEGGGKAYSLLKRALEDSQKVGLAKIVIRSKEQLAVIRVYENTLIMETIHYPDEVRKASDVPNVPEGDKVTERELATAILLIDQLTTEFVPEKYTDDYRTALLELIEAKRAGREVVAPAAKEQPSNVTDLMAALQASIDRTKPKKAAGSRKKAAAKTKKQA
>WP_066101014.1 MULTISPECIES: Ku protein [unclassified Bacillus (in: Bacteria)]
MHTIWKGTISFGLVSIPIKLHAATENKDISLRTLHNKCHAPIKYSKVCSVCGEEVSQEDIVKAYEYVKGKYVVLDDEELEKLKKEQEDKAVEIIDFVKIDEIDPIYFDKSYYMSPNEGGTKAYSLLRKALEESGKVGLAKITIRAKESLAVVRILENTLLMETIHFPDEVRKAADVPNIPAVEEIVQKELDTAILLIDQLTTTFDPSKYHDEYRTALLELIEQKKQSDTVTPTAGKKTASNVVDLMAALQASIDQTKPATKPARKRAPRRKKETS
>WP_150917100.1 Ku protein [Bacillus methanolicus]
MHTIWKGSISFGLVNIPIKLHAATEDKDIKLRNLHKECHSPIKYEKVCPVCEVEIKNEDIVKAYEYTKGKFVVLDDEELESLKKEKEEKAVEIIDFIKMEQIDPIFYNRSYFMSPSEGGGKAYSLLRKALGESEKVGIAKIIIRSKEQLAVIRVYENTLVMETLHFPDEVRSAGDVPNVPQEEKVTDKELSTAILLIDQLTNEFEPEKYTDDYRTALLELIESKRTGKEIVTPNEKEKKSNVTDLMAALQASIDKTKPKGTTAKKKKATAKKKKEA
>WP_144453071.1 Ku protein [Bacillus sp. DE0587]
MHTMWKGSISFGLVNIPIKLHTATEDKDIKLRTLHKECHAPIKYEKKCSACEKEVAPEDIVKAYEYAKGKYVVLDKEDLEKLQKENEDKAVEIIDFVKMDEIDPIYYDKCYYMSSGDGGNKAYALLREALIESGKVGIAKIIIRSKEQLAVIRVYDNTLVMETIHFPDEVRKAEDVPNVPAEATIAKKELETAILLIDQLTTAFDPTKYTDEYRTALLELIEAKKMGKDVVTSQEKVQTTNVMDLMAALQASIDNTKPEQAAEEKPKKTKTRKKVAKEA
>WP_060674513.1 Ku protein [Rossellomorea vietnamensis]
MHTIWKGSISFGLVNIPIKLHSATEDRDIKLRSLHKECHTPIKYEKVCPACEKELDPADIVKGYEVTKGKFVVLEDEELKELKEASGDKAVEIVDFIKMEEIDPIFFDRSYFVSPNDGGKKAYSLLRKALQESGKVGIAKITMRSKEQLSIVRVYEHTLVMETIHYPDEVRGAGDVPNVPEGDEITEKELQTATMLIDQLTTEFQPENYKDQYRERLSQLIESKQTGEKMVTSKEREPKENVTDLMAALQASIDSSKPKKAKKPTKKKTTSKKKAQ
>WP_172250074.1 Ku protein [Bacillus haikouensis]
MHTIWKGSISFGLVNIPIKLHSATEDRDIKLRSLHKECHTPIKYEKVCPVCEKEIDHSDIVKGYEVTKGKFVVLEEDELNQIKETNAEKTVEILDFIKIDEIDPIFYDRSYFVSPNDGGKKAYTLLRKALLTSGKVGIAKITMRSKEQLSVVRVYENTLVMETIHYPDEVRITNDVPNVPENDDVSEKELETATMLIEQLTSEFQPENYHDEYRERLSQLIESKQTGEKVVTAKEKAPKENVTDLMAALQASIDSTKPEKKTDTKKKPAKKKPTAKKKAQ
>WP_191811239.1 Ku protein [Cytobacillus sp. Sa5YUA1]
MHTMWKGSISFGLVNIPIKLHAATEDKDIKLRNLHSKCHSPIKYEKVCPVCDESVDQSDIVKAYEYTKGKFIVLDEEELQALKKENEDKAVEILDFVKINEVDPIYFSRSYYISPGDSGSKAYALLREALKESEKVGIAKIIIRAKEQLALLRVFHNTLVMETIHFPDEVRNFADVPNIPAEEKIAKKELDTALLLIDQLTTTFEPEKYTDDYRQALLDLIETKKNGEEVVTTNQQQPKKSNVTDLMAALQASIDQTKPSQPKKEKTTTKSKKKKSTTSAKTKKEA
>WP_101592918.1 Ku protein [Bacillus sp. M6-12]
MHTIWKGSISFGLVNIPIKLHAATENKDISLRTLHKECHSPIKYEKVCPICDKPVGKEDIVRAFEYTKGKFVVLEDEDLEMLKQENETRAVEIIDFVKIDQIDPIYFDRSYYMSPNDGGSKAYSLLRKALEDSGKVGLAKIVIRAKEQMAVVRVYNNTLLMETIHYPDEVRSAVDVPNIPSADQVTDKEISTAIMLIDQLTTDFDPEKYNDDYRTALLELIEAKKNGVAAVTPKEREPAVSKVTDLMAALQASIDKTKPATATAKKPAAKKRTTRKKVVGKEA
>WP_095372946.1 Ku protein [Cytobacillus kochii]
MHTMWKGSISFGLVNIPIKLHAATEDKDIKLRNLHSKCHSPIKYEKVCPVCDEPVEQSDIVKAYEYTKGKFIVLDEEELQALKKENEDKAVEILDFVKINEVDPIYFSRSYYISPGDSGSKAYALLREALKESEKVGIAKIIIRAKEQLALLRVFHNTLVMETIHFPDEVRNFADVPNIPAEEKIAKKELDTALLLIDQLTTTFEPEKYTDEYRQALLELIETKKNGEEVVITNQQQPKTSNVTDLMAALQASIDQTKPPQPKKEKATTKSKKKKSTSAAKTKKEA
>WP_078554119.1 Ku protein [Bacillus alkalicellulosilyticus]
MHTMWKGSISFGLVNIPVKLHAATENKDIKLRTLHKECKSPISYQKVCPVCEKEVAPEDIVKAYEYAKNKFVVLDEEELEALRKENEDKAVEIIDFVKLEEIDPIYFEKTYYMSPNEGGNKAYSLLRKALEDSGKIGVAKIIIRSKEHLAVIRVYQNTLVMETIHYPDEVRNVGDVPNIPAEDNLTKKEIDTAMMLIDQLTTEFQPENYHDEYRTALMELIEEKKSKEQTVTGAEKTTPTPNNVTDLMAALQASIDKTKKKKPATTRKKATTAKTADEKEPVAKTPTTRKRKNA
>WP_091661340.1 Ku protein [Alteribacillus iranensis]
MHTMWKGSIQFGLVNIPIKMHAATEDKDVSFRSLHHKCHTPIKYEKICPVCEEKVEKEDIVKGYETTNGSFVIVTEEELASLKKAAEDKAVEILDFINIDEIDPIYFNRSYYLGPNDGGTRAYALLRQALADSRKVGIAKIMIRSKEQLAVLRVYNKTLLMETLHYPDEIRDAADVPNVPGEENVAEKELDTAKMLIDQLTAPFEPEKYEDDYRKRLLELISAKEKGEETVTAKKEPKKDNVTDLMEALQASVDKNKKKTGKKKTTSNTSKKRTAAATRKKATS
>WP_127737756.1 MULTISPECIES: Ku protein [Bacillaceae]
MHTMWKGSISFGLVNIPIKLHTATEDKDIKLRTLHKECHAPIKYEKKCSACEKEVAPEDIVKAYEYAKGKYVVLDKEDLEKLQKENEDKAVEIIDFVKMDEIDPIYYDKCYFMSSGDGGNKAYALLREALIESGKVGIAKIIIRSKEQLAVIRVYDNTLVMETIHFPDEVRKTEDVPNVPAEATIAKKELETAILLIDQLTTAFDPSKYTDEYRTALLELIEAKKMGKDVVTSQEKVQTTNVMDLMAALQASIDNTKPEQAAEEKPKKTKTRKKVAKEA
>WP_026672161.1 Ku protein [Alkalihalobacillus bogoriensis]
MHTMWKGSISFGLVNIPIKLHAATENKDIKLRNLHKECKSPINYEKTCPVCEKPIQAEDIVKAYEYAKNKFVVLDDEELEKLKKDNEEKAVEIIDFVKLEEIDPIYFERTYFMAPNEGGSKAYSLLRKALEDSGRIGVAKIIIRSKEHLAVIRVYKNTLVMETIHYPDEVRNVGEVPNVPAEDNITKKELDTAMMLIDQLTTEFKPENYHDEYRTALMELIEEKKGKEDIVTGAEKKATPNNVTDLMAALQASIDKTKKKKPTTTRKRTTTKERKNA
>WP_210471648.1 Ku protein [Sporosarcina sp. 6E9]
MHTVWKGSISFGLVNIPVKLHAATENKDVKLRQLHKECNTPVNYQKVCPICDKEVKNEEIVKAYEYTKNKFVVLDQEELDQLKKENEDKAVEIIEFVKLEEIDPIYFERSYFMSPDSGGGKAYALLRKALGDSGKIGVAKIVIRSKEQLAVVRVYGDTLLMETIHFPDEVRNVQEVPNIPSAETVIQKELDTALLLVEQLTTTFDASKYTDEYRSALMELIEEKKSGEKTVTPSEKGPDMPSNVMDLMTALQASLDKTKKKPAARKKSTKTAKKNA
>WP_115452458.1 Ku protein [Bacillus piezotolerans]
MHTIWKGSISFGLVNIPIKLHAATEDRDVKLRTLHKDCNSPIKYEKVCPVCDREVKSEEIVRAYEYTKGKFVVLDNEDLEKLKKENEEKAVEIIDFVKMEEIDPIYFDRSYFMSPHEGGSKAYSLLRRALDDSGKVGIAKIAIRSKEQLAVIRVYENTLVMETIHYPDEVRKANDVPNVPEADKVTDKELATAILLIDQLTTDFVPENYTDEYRTALLDLIEAKRAGREVVAPTAKEAPSNVTDLMAALQASIDRTKPKEKPKAAPRKKAAARPKKQA
>WP_149156794.1 Ku protein [Bacillus sp. CH30_1T]
MHTIWKGSISFGLVNIPIKLHSATEDRDIKLRSLHKECHTPIKYEKVCPACEKEIDHNDIVKGYEVTKGKFVVLEEEELKELKEANGEKAVEIVDFIKIAEIDPIFFDRSYFVSPNEGGKKAYSLLRKALQESGKVGIAKITMRSKEQLSIVRVYENTLVMETIHYPDEVRGTGDVPNVPEEDEITDKELETATMLIDQLTTEFQPENYKDQYRERLSQLIESKQTGEKVVTAKEKEPRENVTDLMAALQASIDSSKPNKPKKQTKKKTTSKKKAQ
>WP_108587697.1 Ku protein [Paenisporosarcina sp. OV554]
MHTVWKGSISFGLVNIPVKLHTATENKDIKLRQLHKECNTPINYQKVCSGCKKEVQSEDIVKAYEYSKNKFVVLDDEELEKLKKENEDKAVEIIDFVKLEEIDPIYFERSYFMAPDSGGGKAYSLLRKALMESGKIGVAKIMIRSKEQLAVVRVFEELLVMETIHFPDEVRSAKDVPNIPSEPAVVQKELETALMLVDQLTTTFEPEKYTDDYRTALMELIEEKKTGKQTVTATEKQSTAPSNVTDLMSALQASLDKTKKKKAVPRKRAAKAKTS
>WP_071353381.1 Ku protein [Bacillus sp. MUM 13]
MHTMWKGSISFGLVNIPVKLHAATEDKDISLRNLHKECHSPIKYEKVCPVCSKEVGKDDIVRAYEYTKGKYVILEDEELTMLKKENEEKAVEIIDFVKLEEIDPIYYNKSYYMSPNEGGIKAYSLLRKALESSGKAGLAKIMIRSKEQMAVIRVMENTLIMETIHYPDEVRPAADVPGIPSGDAISDTELSTAIMLIDQLTAEFKPEKYHDEYRTALLELIESKKSGKTVTAKEKEPQASNITDLMAALQASIDKTKPKQPAAKKKTARKKTAIRKKEA
>WP_126293767.1 Ku protein [Lysinibacillus telephonicus]
MHTVWKGSISFGLVNIPVKLHTATENKDIKLRQLHKECNSPISYQKVCPVCDKEIKNEDIVKAYEYSKNKFVVLDDEELEKLRKENEEKAVEIIEFVKLEEIDPIYFERSYFLAPDSGGGKAYALLRKALSDSGKIGVAKITIRSKEQLAIVRVYGQTLLMETIHFPDEVRNVEEVPNIPSEDKVVQKELDTALMLIDQLTAKFEPEKYQDDYRTALLELIEQKRSGEVTVTATEKEAVVPSDMTDLMAALQASLDRTSKKKPTVRKRKTKEKKEA
>WP_163102722.1 Ku protein [Bacillus alkalitolerans]
MHTMWKGSISFGLVNIPVKLHAATEDKDISLRNLHKECHAPIKYEKVCSACGKEVEKEEIVRAFEYIKGKYVVIEDEELEKLKKENEDKAVEIIDFVKLEEIDPIYYNKSYFLSPNEGGGKAYSLLRKALETSGKVGIARIVIRTKEQIAIIRVMENTLLMETIHYPDEVRSFQDVPNIPAGDNVTQKELDTAIMLIDQLTEVFQPEKYKDEYRTSLMELIESKKNGETVTAKETAAKPTGNVTDLMAMLQASIDKTKPTTAKPTTAKKTTRKKTTPKEKKQA
>WP_169215165.1 Ku protein [Bacillus sp. RO3]
MHTIWKGSISFGLVNIPIKLHSATEDRDIKLRSLHKECHTPIKYEKVCPACEKEIDHHDIVKGYEVTKGKFVVLQEEELKELKEENGDKAVEIVDFIKMEEIDPIFFERTYYVSPNDGGKKAYSLLRKALQESGKVGIAKITMRSKEQLSIVRVYENTLVMETIHYPDEVRGTGDVPNVPEEDEITDKELETATMLIEQLTTDFQPQKYKDLYRERLSQLIESKQTGEKIVTAKEKEPKENVTDLMAALQASIDSSKPNKAKTTKKKATSKKKAQ
>WP_017727596.1 Ku protein [Alkalihalobacillus ligniniphilus]
MHTMWKGSISFGLVNIPIKLHVATENKDIKLRQLHKECNTPINYKKVCPVCEKEVEQENIVKAYEYAKNKFIELDKEELEALRKESEDKAVEIIDFVKLEDIDPIYFERSYFMSPGDGGSKAYSLLREALAESGKIGVAKIIIRSKEQLAIIRVYEKALLMETIHFPDEVRSFEEVPSIPEETAVSKKELDTALLLIEQLTTTFEPEKYDDEYRTALMELIETKKKGEKTVTAPEKQPTASNVTDLMAALQASIDKTRKKPAKKAATRRRAAASSVKKNA
>WP_097157688.1 Ku protein [Bacillus oleivorans]
MHTIWKGSISFGLVNIPVKLHAATDDKGVKFRTLHEKCHSPIRYEKVCPVCEEEVKQDEMVKAYEYTKGKFIIVDDKELEELKNQAEERAVEIVQFVKIEEIDPIYFDKSYYLSPNEGGTKAYSLLREALAESGKVGIAKMVFRSKEQLAVLRVYEDTIVMETIHYPDEVRNAKDVPNVPEKSELSKKELDTAILLIDQLTAEFNPEEFHDEYREAVLQFIEGKRTGEQVVTPKEKDKPTNVTDLMAALQASIDKTKPKTKVKPAAKKKAGTTKAKAKKNA
>WP_044336610.1 Ku protein [Bacillus aquimaris]
MHTIWKGSISFGLVNIPIKLHSATEDRDIKLRSLHKECHTPIKYEKVCPACEKEIDHDDIVKGYEVTKGKFVVLEEEELKELKEANGDKAVEIVDFIKMEEIDPIFFDRSYFVSPNDGGKKAYSLLRKALQESGKVGIAKITMRSKEQLSIVRVYENTLVMETIHYPDEVRGTGDVPNVPEEDEITNKELETATMLIDQLTTEFQPENYKDQYRERLSQLIESKQTGEKVVTAKEKEPRENVTDLMAALQASIDSSKPKKAKKQTKKKTTSKKKAQ
>WP_098440147.1 Ku protein [Bacillus sp. es.034]
MHTIWKGSISFGLVNIPIKLHSATEDRDIKLRSLHKECHTPIKYEKVCPACEKELDQADIVKGYEVTKGKFVVLEEDELKELKEASGDKAVEIVDFIKMEEIDPIFFDRSYFVSPNDGGKKAYSLLRKALQESGKVGIAKITMRSKEQLSIVRVYEQTLVMETIHYPDEVRGTGDVPNVPEGDEITEKELETATMLIDQLTTEFEPENYKDQYRERLSQLIESKQTGEKMVTSKEREPKENVTDLMAALQASIDSSKPKKAKKPTKKKTTSKKKAQ
>WP_090990406.1 Ku protein [Bacillus sp. OV322]
MHTMWKGSISFGLVNIPVKLHAATEDKDISLRNLHKECHSPIKYEKVCPVCSKEVGKDDIVRAYEYTKGKYVILEDEELTMLKKENEEKAVEIIDFVKLEEIDPIYYNKSYYMSPNEGGIKAYSLLRKALETSGKAGLAKIMIRSKEQMAVIRVMENTLIMETIHYPDEVRPAADVPGIPSGDAISDTELSTAIMLIDQLTAEFKPEKYHDDYRTALLELIESKKSGKTVTAKEKEPQASNITDLMAALQASIDKTKPKQPAAKKKTARKKTAIRKKEA
>WP_062051857.1 Ku protein [Bacillus sp. JCM 19034]
MHTVWKGSISFGLVNIPVKLHTATENKDIKLRQIHKDCHTPVKYEKVCPGCEKELEQDDIVKAYEYSKNKFVILDDEELEKLKKENEDKSVEIIDFVKLEEIDPIYFERSYFMAPDSGGAKAYSLLRKALEESGKIGVAKIIIRSKEQLAVVRVYKQMLLMETIHFPDEVRKAEDVPNIPEEQEVAKKELDTALLLVEQLTTTFEPEKYSDDYRTALMELIEEKKTGKHTVSATEKEPEKASNVTDLMSALEASLDRTKKKTTKKRKAPAKKTNTQTRKNA
>WP_148994084.1 Ku protein [Bacillus aquimaris]
MHTIWKGSISFGLVNIPIKLHSATEDRDIKLRSLHKECHTPIKYEKVCPACEKEIEHDDIVKGYEVTKGKFVVLEEEELKELKEANGDKAVEIVDFIKMEEIDPIFFDRSYFVSPNDGGKKAYSLLRKALQESGKVGIAKITMRSKEQLSIVRVYENTLVMETIHYPDEVRGTGDVPNVPEEDEITDKELETATMLIDQLTTEFQPENYKDQYRERLSQLIESKQTGEKVVTTKEKEPRENVTDLMAALQASIDSSKPKKTKKQTKKKTTSKKKAQ
>WP_093061006.1 Ku protein [Psychrobacillus sp. OK028]
MHTVWKGSISFGLVNIPIKLHAATENKDIKLRQLHKDCHTPISYAKVCEGCKQEVKNEDIVKAYEYSKNKFVILDAEELEKLKKENEDKAVEIIDFVKLEEIDPIYFERSYFMAPDSGGSKAYSLLREALQESGKIGVAKIMIRSKEQLAIVRVYKETLIMETIHFPDEVRSTADVPNIPTEQTVVKKELDTALMLVDQLTTAFDPEKYTDEYRTALMELIEEKKAGNNVVTTSEKQTELPSNVTDLMSALQASLDKTKQKKPTTRKRAPKAKTS
>WP_153727539.1 Ku protein [Salinibacillus xinjiangensis]
MHTMWKGTISFGLVNIPVKLHAATENKDIKLRNLHKECETPVQYEKICPVCEKEIENDDIVKAYEYAKNKFVVLDDEELEKIKKEQQDKAVEIVDFVKLEEIDPVYFDRSYYLSPNEGGSKAYALLRKSLKDTGKIGIAKIVIRSKEQLAIVRVYNNTIVMETIHYPDEVRDTQHVPNVPAEDNLEEKELDTAKMLIDQLTTEFDPEKYTDEYRTALMELIEEKKENEEVTTATDKPKPDNVTDLMEALQASLDRSKKGTKTTKSGKKKTTAKKKTAPKTKKAASQ
>MBU0903843.1 Ku protein [Firmicutes bacterium]
MHTVWKGSISFGLVNIPVKLHTATENKDIKLRQLHKECNAPINYQKVCSGCSEEVKSEDIVKAYEYAKNKFVVLDDEELERLKKENEDKAVEIIDFVKLEEIDPIFFERSYFMAPDSGGAKAYSLLRKALMESGKIGVAKIMIRSKEQLAVVRVYNETLLMETIHFPDEVRNFKDVPNIPEEQVVVKKELDTALMLVDQLTTTFDPEKYTDDYRTALMELIEEKKSGKFTVTTTEKQPTAPSNVTDLMSALQASLDQTKKKKPAPRKRTAKAKTS
>WP_049672978.1 Ku protein [Bacillus sp. FJAT-27916]
MHTIWKGTISFGLVSIPIKLHAATENQDLPLRTLHEKCHAPIKYKKVCSVCGEEVPQEDIVKAYEYVKGKFVVLDEEELQAIKKELEEKAVEIIDFVKIEEIDPIYFEKSYYISPNEGGVKAYTLLRRALKDSGKVGLAKITIRAKESMAVVRVYEQTLLMETIHFPSEVRKASDVPNIPMVEEVVPKELDTAILLIDQLTTEFDPSKYHDEYRSALLELIERKKAEQTVTPAASNAPKSNVVDLMAALQASIDQTKPKTKPARKRAPRKKRETS
>WP_026701229.1 Ku protein [Bacillus aidingensis]
MHTMWKGSIQFGLVSIPIKMHAATEDKDVSFRNLHEKCKTPIKYEKVCPVCEEKVEKEDLVKGYETTNGSFVVVKNEELEEIRQEAGEKAVEILDFINMDDIDPIYFNRSYYLGPNEGGTKAYTLLRKALHDSKKVGIAKIMLRSKEQLAVLRIYQNTILLETLHYPDEIRKSADVPNVPEEDNVEEKELNTAKMLIDQLTAEFEPEKYVDEYRQKLLDLIQAKERGEEVVSVQEEPPKDNVADLMEALQASVDKNKKKKSPAGASKKKTSQKSAAQQTKKKAT
>WP_031535948.1 MULTISPECIES: Ku protein [unclassified Bacillus (in: Bacteria)]
MHTMWKGNISFGLVSIPIKMHSAIEDKDIKLRTLHKACHAPIKYEKKCSACEKEVAPEEIVKAYEYAKGKYVVLDDDDLENLRKENEDKAVEIIDFVKMEEIDPIYFEKCYYMSSGEGGNKAYALLRQALLETGKVGIAKIIIRSKEQLAIIRVYENTLVMETIHFPDEVRNVEDVPNVPEASQIEKKELETAILLIDQLTTEFTPEKYTDEYRTALLQLIEAKKAGAEVVTGTEKQPKSNVMDLMAALQASIDNTKPKKTEEKKKKTTRKKVAKEA
>WP_206858099.1 Ku protein [Bacillus sp. NTK074B]
MHTIWKGSISFGLVNIPIKLHAATEDRDIKLRSLHKDCHTPIKYEKVCPACEKELDQTDIVKGYEVTKGKFVVLEDEELKELKEASGDKAVEIVDFIKMEEIDPIFFDRSYFVSPNDGGKKAYSLLRKALQESGKVGIAKMTMRSKEQLSIVRVYEQTLVMETIHYPDEVRGTGDVPNVPEEDEITDKELQTATMLIDQLTTEFQPENYKDTYRERLSQLIESKQTGEKMVTSKEKEPKENVTDLMAALQASIDSSKPKKEKKTTKKKTTSKKKAQ
>WP_207960828.1 Ku protein [Sporosarcina sp. Te-1]
MHTIWKGSISFGLVNIPIKLHAATENNDVKLRQLHKECHSPISYQKVCPVCEKEIQNEDIVKAYEYTKNKFVVLDDEELEKLKKENEDKAVEIIDFVKLEEIDPIYFERSYFMAPDASGGKAYALLRKALQESGKIGVAKIIIRSKEQLAVVRVYKDALLMETIHFPDEVRNVQEVPNIPNEDSVVQKELDTALLLVDQLTTAFDPTKYTDEYRTALMELIEEKKSGNRTVAASEKQPAAPANVTDLMAALQASLDKTKKKKPATRKKAAAKKNA
>WP_090399376.1 Ku protein [Natribacillus halophilus]
MHTIWKGSIQFGLVSIPIKLHAATENKAVSFRNLHKKCHTPIKYEKVCPVCEESVENDDIVKGHEMNDGRFVVVDDEELKSLKEANTEKAVEILDFVHIDEIDPIYFNRSYYLGPDEGGTKAYALLRKALSDTRKVGIAKIIIRSKEQLAVLRIREETLLMETLHYPDEIRASADVPNVPSSENIEKKELDTAVLLIDQLTASFDPEKYEDEYRKNLLALIESKQSGENIVTPEKEKQPDNVTDLMDALQASVDRTKKTSASEKKKTTSKKSS
>WP_041821588.1 MULTISPECIES: Ku protein [Alkalihalobacillus]
MHTMWKGTISFGLVNIPIKLHAATENKDVRLRQLHKECKTPINYLKVCPNCDAEVEPNDIVKAYEYAKNKFVELDEEELASLKKEQEDKAVEIIDFVKLQEIDPIYFDKSYYMSPGDGGGKAYTLLREALAESEKIGVAKIIIRAKEHLAVIRVYKNTLLMETIHFPDEVRAVDQVPNVPEKVDVTKKEVDTALLLIDQLTTTFDPDKYEDDYRQALMEMIENKKAGKQTVTAKEKEPAASNVTDLMEALQASIDKTKKAGAKKTTRKRTNAKTKKNA
>WP_209122208.1 Ku protein [Alkalihalobacillus sp. BA299]
MHTVWRGSISFGLVNIPIKLHAATENKDIKLRNLHAECKSPLKYEKTCPVCEKEVGNDEIVKAYEYAKNKFVILDDEELEKLRKENEDKAVEIIDFVKLEEIDPIYFERSYFIAPSEGGTKAYTLLRKALEDSGKIGVAKIIIRSKEHLAVVRVYKNTLVMETIHFPDEVRNVADVPNVPNSDDVTKKELDTAKMLIDQLTTEFDPEKYHDEYRNALMELIEQKKGDEQIVTAADKKATTGNVTDLMAALQASIDKTKKKPAPKKKAAKAKKNA
>WP_152110792.1 Ku protein [Bacillus sp. B1-b2]
MHTMWKGNISFGLVSIPIKLHTATEDKDIKLRTLHKECHAPIKYEKKCTSCGKEVAPEDIVKAYEYAKGKYVVLDEEELEKIRKEQEDKAVEIIDFVQMEEIDPIYFEKCYYMSSGEGGNKAYALLREALVETRKVGIAKIIIRAKEQLAVIRVYKNTLCLETIHFPDEVRKIEDVPNVPAENEIAKKELDTAILLIDQLTTAFDPSKYTDEYRTALLDLIETKKQGKEIVISSDSKPVESNVMDLMAALQASIDNTKPERQVEKKKRTRKKVIREA
>WP_104849792.1 Ku protein [Pradoshia eiseniae]
MHTIWKGTISFGLVSIPIKLHAATENQDLPLRTLHNKCHAPIQYKKVCSVCGEEVPQEDIVKAYEYVKGKFVVLDEEELQSIKKELEEKAVEIIDFVKIEEIDPIYFEKSYYISPNEGGVKAYTLLRRALKDSGKVGLAKITIRAKESMAVVRVYEQTLLMETIHFPSEVRKASDVPNIPVVEEVVPKELDTAILLIDQLTTEFEPSKYHDEYRSALLELIERKKAEQTVTPAAAKAQKSNVVDLMAALQASIDQTKPQAKPARKRAPRKKRETS
>WP_134228775.1 Ku protein [Alkalihalobacillus halodurans]
MHTMWKGTISFGLVNIPIKLHAATENKDVRLRQLHKECKTPINYLKVCPNCDAEVEPNDIVKAYEYAKNKFVELDEEELASLKKEQEDKAVEIIDFVKLQEIDPIYFDKSYYMSPGDGGGKAYTLLREALAESEKIGVAKIIIRAKEHLAVIRVYKNTLLMETIHFPDEVRAVDQVPNVPEKVDVTKKEVDTALLLIDQLTTTFDPDKYEDDYRQALMEMIENKKAGKQTVTAKEKEPAASNVTDLMEALQASIDKTKKAGAKKTPRKRTNAKTKKNA
>WP_118919896.1 Ku protein [Neobacillus notoginsengisoli]
MHTMWKGSISFGLVNIPIKLHAATEDRDIKLRTLHNECHTPLKYEKVCPSCDREVKNEEIVRAYEYTKGKFVVLDNDDLEKLKKENEEKAVEIIDFVKIEEIDPIYFNRSYFMSPHEGGGKAYSLLRRALEDSKKVGLAKIVIRSKEQLAVIRVYENTLVMETIHYPDEVRKANDVPNVPEGENVTDRELATAILLIDQLTTEFVPEKYTDDYRTALLEMIEAKRAGREVVAPAAKEQPSNVTDLMAALQASIDRTKPKKPVAAKKKAAARKKKQA
>WP_148971056.1 Ku protein [Bacillus aquimaris]
MHTIWKGSISFGLVNIPIKLHSATEDRDIKLRSLHKECHTPIKYEKVCPACEKEIEHDDIVKGYEVTKGKFVVLEEEELKELKEANGDKAVEIVDFIKMEEIDPIFFDRSYFVSPNDGGKKAYSLLRKALQESGKVGIAKITMRSKEQLSIVRVYENTLVMETIHYPDEVRGTGDVPNVPEEGEITDKELETATMLIDQLTTEFQPENYKDQYRERLSQLIESKQTGEKVVTTKEKEPRENVTDLMAALQASIDSSKPKKTKKQTKKKTTSKKKAQ
>SLL37443.1 Ku protein [Mycobacteroides abscessus subsp. abscessus]
MHTMWKGNISFGLVSIPIKLHSAIEDKDIKLRTLHKACHAPIKYEKKCSACEKEVGPEEIVKAYEYAKGKYVVLDEEDLEKLRKENEDKSVEIIDFVKMEEIDPIYFEKCYYMSSGEGGNKAYALLRQALLETGKVGIAKIIIRSKEQLAIIRVYENTLVMETIHFPDEVRKVEDVPNVPAVNQIEKKELETAILLIDQLTTEFTPDKYTDEYRTALLELIEAKKAGEEVVTGTDKQQKSNVMDLMAALQASIDNTKPQKIEEKKKKTTRKKVAKEA
>WP_184207406.1 Ku protein [Sporosarcina luteola]
MHTIWKGSISFGLVNIPIKLHAATENNDVKLRQLHKECHSPISYQKVCPICEKEVQTEDIVKAYEYTKNKFVVLDDEELEKLKKENEDKAVEIIDFVKLEEIDPIYFERSYFMAPDASGGKAYALLRKALQESGKIGVAKIIIRSKEQLAVVRVYKDALLMETIHFPDEVRNVQEVPNIPSADSVVQKELDTALLLVDQLTTAFDPTKYTDEYRTALMDLIEEKKSGNRTVAASEKQPAAPANVTDLMAALQASLDKTKKKKPAARKKATAKKNA
>WP_200128180.1 Ku protein [Salicibibacter cibarius]
MHTIWKGSISFGLVSIPVKLHAATENKDVSFRNLHQKCHTPIKYEKVCPVCEETVEKEDIVKGHEMNDGRFVIVGDEELKELKEANTEKAVEILDFIHIDEIDPVYFNRSYYLGPDEGGSKAYALLRKALFDTRKVGIAKIMIRSKEQLAVLRIRDETLLMETLHYPDEIRASADVPNVPSSEDIDKKELDTAVLLIDQLTASFEPEKYEDEYRKNLLALIESKQNGESVVTPDKEEKPDNVTDLMDALQASVDRTKKKTTAAKKKSATSKKSS
>WP_010172107.1 Ku protein [Bacillus coahuilensis]
MHTIWKGSISFGLVNIPIKLHAATEDRDVKLRNLHRDCHTPIKYEKVCPSCQVEIKQEEMVKGYEISKGKFVVIEQDELAALREEIEDKSVEIVDFIKIEEIDPIYFDKSYFLSPNEGGKKAYSLLRSALRESNKTGLAKISIRSKEQLAVIRVFKEALLMETIHFPDEVRKVEDVPYVTSESSISKKELDTALLLIDQLTTVFDPEKYHDEYRSKLLDLIHSRESGATVVTSKETATTNVTDLMAALQASIDSTKPKRKKRTNKKRQRKYNNKV
>WP_142128280.1 Ku protein [Bacillus sp. SLBN-3]
MHTIWKGSISFGLVNIPIKLHSATEDRDIKLRSLHKECHTPIKYEKMCPVCDKSVGQDDIVKGYELTKGKFVVLEEEELGGLKESNEERAVSIQDFIRMDEIDPIFYDRTYYVSPEDGGKKAYSLLRKALSESGKVGIAKFIMRSKEHLCVIRVYDKTLVMETIHYPDEVRPSTDVPNVPAEDDITPKELETATLLIDQLTADFNPENYKDEYRERLMALIEGKQTGEEVVTPTERAPRDNVTDLMAALQASIDTSKPQPKSQPKKKTTKKKAKA
>WP_024536070.1 Ku protein [Sporosarcina sp. EUR3 2.2.2]
MHTVWKGSISFGLVNIPVKLHTATENKDIKLRQLHKECNTPINYQKVCSGCKKEVQSEDIVKAYEYSKNKFVVLDDEELVKLKKENEDKAVEIIDFVKLEEIDPIYFERSYFMAPDSGGGKAYSLLRKALMESGKIGVAKIMIRSKEQLAVVRVFEELLVMETIHFPDEVRSAKDVPNIPSEPVVVQKELDTALMLVDQLTTTFEPEKYTDDYRTALMELIEEKKAGKQTVTVSDKQPVAPSNVTDLMSALQASLDKTKSKKPAPRKRVAKAKTS
>WP_213138845.1 Ku protein [Bacillus sp. FJAT-50079]
MHTMWKGSISFGLVNIPIKLHAATEDKDVKFRSLHKKCHTPIKYEKICPSCEQELDMKEIVKGYEIEKGKFVIIEEDDLKELGVARENKAVEIIDFIKLSEIDPIYFNRSYYMSPDGANVKAYSLLRKALIDSEKAGIAKIMIRSKEQLAVIRVYNGVLLMETIHYPDEVRKTTDVPNIPQADEVSKKEIDTAILLIDQLTTEFAPEKYNDEYRTELLRLIDAKKTGKGLIEVKEQKQVTPVNDLMAALQASIDKTKPETKKKPAARKQQPTAKKRQTKKA
>WP_219168192.1 Ku protein [Bacillus sp. MCCB 382]
MHTIWKGSISFGLVNIPIKLHAATEDRDIKLRSLHKECHTPIKYEKVCPACEKELDQTDIVKGFEVTKGKFVVLEDEELKELKEASGDKAVEIVDFIKIEEIDPIFFDRSYFVSPNDGGKKAYSLLRKALQESGKVGIAKITMRSKEQLSIVRVYEQTLVMETIHYPDEVRGTGDVPNVPEKDEITDKELQTATMLIDQLTTEFEPGNYKDKYRERLSLLIESKQTGEKMVTSKEKEPKENVTDLMAALQASIDSSKPKKEKKTTKKKTTSKKKAQ
>WP_059351006.1 Ku protein [Bacillus coahuilensis]
MHTIWKGSISFGLVNIPIKLHAATEDRDVKLRNLHRDCHTPIKYEKVCPSCQVEIKQEEMVKGYEISKGKFVVIGQDELAALREEIEDKSVEIVDFIKIEEIDPIYFDKSYFLSPNEGGKKAYSLLRSALRESNKTGLAKISIRSKEQLAVIRVFKEAILMETIHFPDEVRKVEDVPNVTSESSISKKELDTALLLIDQLTTVFDPEKYHDEYRSKLLDLIHSKESGATVVTSKETATTNVTDLMAALQASIDSTKPKRKKRTTKKATKVQ
>WP_036176232.1 Ku protein [Ureibacillus massiliensis]
MHTVWKGSISFGLVNIPVKLHTATENKDIKLRQLHKECNSPINYKKVCPVCDKEVGNEDIVKAYEYSKNKFVVLDDEELENLKKESEDKAVEIIEFVQLDEIDPIYFERSYFLAPDSGGGKAYALLRSALKESGKIGVAKITIRSKEQLAIVRVYGDTLLMETIHFPDEVRKADEVPNIPSEDKIADKELDTALMLIEQLTEKFDPEKYNDDYRTALLELIEKKKSGEVVVTATEKETKVPSDMTDLMAALQASLDKTKKPTVRKRKTPAKKKA
>WP_218246016.1 Ku protein [Bacillus sp. JRC01]
MHTIWKGSISFGLVNIPIKLHSATEDRDIKLRSLHKECHTPIKYEKVCPVCDKSVGQGDIVKGYELTKGKFVVLEEEELGGLKEGNEERAVSIQDFIRMDEIDPIFYDRTYYVSPEDGGKKAYSLLRKALSESGKVGIAKFIMRSKEHLCVIRVYDKTLVMETIHYPDEVRPSSDVPNVPAEDDITSKELETATLLIDQLTAEFNPENYKDEYRERLMALIEGKQTGEEVVTPAERAPRDNVTDLMAALQASIDTSKPQPTSQPKKKTTKKKAKA
>NLY79852.1 Ku protein [Lysinibacillus sp.]
MHTVWKGSISFGLVNIPVKLHAATENKDVKLRQLHKECHSPINYRKVCPVCDIEVKNEDIVRAYEYSKNKFVVLDDEELERLKKENEEKAVEILEFVKLEEIDPIYFERSYFLSPDSGGLKAYALLRQALKDSGKIGVAKITIRSKEQLAVVRVFEDTLLMETIHFPDEVRKTADVPNIPSEEKVVKKELDTALMLIDQLTVKFEPEKYSDDYRTALLELIEQKKKGETVTAAEKDPAIPSDMTDLMSALQASLDKTKKKPATRKRKTATKKEA
>WP_159643773.1 Ku protein [Bacillus sp. 349Y]
MHTIWKGSISFGLVNIPIKLHSATEDRDIKLRSLHKECHTPIKYEKVCPVCDKSVGQGDIVKGYELTKGKFVVLEEEELGGLKEGNEERAVSIQDFIRMDEIDPIFYDRTYYVSPEDGGKKAYSLLRKALSESGKVGIAKFIMRSKEHLCVIRVYDKTLVMETIHYPDEVRPSSDVPNVPAEDDITSKELETATLLIDQLTAEFNPENYKDEYRERLMALIEGKQTGEEVVTPVERAPRDNVTDLMAALQASIDTSKPQPTSQPKKKTTKKKAKA
>BAB05927.1 BH2208 [Alkalihalobacillus halodurans C-125]
MTIHTMWKGTISFGLVNIPIKLHAATENKDVRLRQLHKECKTPINYLKVCPNCDAEVEPNDIVKAYEYAKNKFVELDEEELASLKKEQEDKAVEIIDFVKLQEIDPIYFDKSYYMSPGDGGGKAYTLLREALAESEKIGVAKIIIRAKEHLAVIRVYKNTLLMETIHFPDEVRAVDQVPNVPEKVDVTKKEVDTALLLIDQLTTTFDPDKYEDDYRQALMEMIENKKAGKQTVTAKEKEPAASNVTDLMEALQASIDKTKKAGAKKTTRKRTNAKTKKNA
>WP_059282836.1 Ku protein [Bacillus coahuilensis]
MHTIWKGSISFGLVNIPIKLHAATEDRDVKLRNLHRDCHTPIKYEKVCPSCQVEIKQEEMVKGYEISKGKFVVIEQDELAALREEIEDKSVEIVDFIKIEEIDPIYFDKSYFLSPNEGGKKAYSLLRSALRESNKTGLAKISIRSKEQLAVIRVFKEALLMETIHFPDEVRKVEDVPYVTSESSISKKELDTALLLIDQLTTVFDPEKYHDEYRSKLLDLIHSRESGATVVTSKETATTNVTDLMAALQASIDSTKPKRKKRTTKKATKVQ
>WP_056536053.1 MULTISPECIES: Ku protein [Bacillaceae]
MHTIWKGSISFGLVNIPIKLHSATEDRDIKLRSLHRECHTPIKYEKVCPVCDKSVGQGDIVKGYELTKGKFVVLEEEELGGLKEGNEERAVSIQDFIRMDEIDPIFYDRTYYVSPEDGGKKAYSLLRKALSESGKVGIAKFIMRSKEHLCVIRVYDKTLVMETIHYPDEVRASSDVPNVPAEDDITSKELETATLLIDQLTAEFNPQNYKDEYRERLMALIEGKQTGEEVVTPAERAPRDNVTDLMAALQASIDTSKPQPTSQPKKKTTKKKAKA
>WP_121214290.1 Ku protein [Lysinibacillus endophyticus]
MHTVWKGSISFGLVNIPVKLHAATENKDIKLRQLHKECNSPINYQKVCPVCDREVKNEDIVKAYEYSKNKFVVLDDEELERIKKENEDKSVEILEFVKLEEIDPIYFERSYFLAPDSGGGKAYALLREALSSSGKIGVAKITIRSKEQLAIVRVYNDTLLMETIHFPDEVRNAAEVPNIPDTEKVTQKELDTALMLIEQLTTKFEPEKYTDEYRTALMELIEQKKSGEATVTATDKPTSAIPSDMTDLMAALQASLDKTSTTTKKPVTRKRKVKEKKEA
>MBO8156559.1 Ku protein [Bacillaceae bacterium]
MHTMWKGSISFGLVNIPVKLHAATENKDVKLRQLHKECQTPIQYKKVCPVCEREVEQEEIVKAYEYAKNKFVILDEEDLEQLKKEQEDKAVEIVDFVQLEEIDPIYFERSYYISPNDGGSKAYALLRKALQETGKIGVAKIMIRSREQLAVIRVYENTLLMETIHYPDEVRNVLDVPNVPAEEKVTKKELDTAKMLIDQLTTEFEPEKYTDEYRTALLELIEDKKKGKKVATAKEKPAPDNVTDLMEALQKSLEKAKGAEKGTKKKTTTRKRKKVAGS
>WP_113971399.1 Ku protein [Bacillus aquimaris]
MHTMWKGSISFGLVNIPIKLHSATEDRDIKLRSLHKECHTPIKYEKVCPACEKEIGHDDIVKGYEVTKGKFVVLEEEELKELKEANGDKAVEIVDFIKMEEIDPIFFDRSYFVSPNDGGKKAYSLLRKALQESGKVGIAKITMRTKEQLSIVRVYENTLVMETIHYPDEVRGTGDVPNVPEEDEITDKELKTATMLIDQLTTEFQPDNYKDQYRERLSQLIESKQTGEKVVTTKEKEPRENVTDLMAALQASIDSSKPKKTKKQTKKKTTSKKKAQ
>WP_036189394.1 Ku protein [Ureibacillus manganicus]
MHTVWKGSISFGLVNIPIKLHTATENRDIKLRQLHKECNSPINYSKVCPVCDKEIKNEEIVKAYEYSKNKFVVLDDEELENLRKENEDKAVEIVEFVKLEEIDPIYFEKSYFLSPDSGGGKAYSLLRKSLQESGKIGVAKITIRSKEQLAIVRVYKDTLLMETIHFPDEVRSSEEVPNIPSEENIVQKELDTALMLIEQLTDQFDPEKYQDDYRTALLELIEKKKSGELTVSASEKEAKIPSDMTDLMSALQASLDKTRKMPTTRKRKEPIKKKA
>WP_191706890.1 Ku protein [Ureibacillus sp. Re31]
MHTVWKGSISFGLVNIPVKLHAATENKDIKLRQLHKECHSPISYQKVCPVCEKEIKSEEIVKAYEYSKNKFVVLDDEELEKLRKENEDKSVEIIEFVKLDEIDPIYFERSYFMAPDSGGGKAYALLRKALSDSGKIGVAKITIRSKEQLAIVRVYGETLLMETIHFPDEVRSVAEVPNIPSEDKIAEKELDTALLLIEQLTAKFEPEKYSDDYRTALLELIEQKKNGEATVSATEKETVIPSDMTDLMSALQASLDKTSPTKKKTVTRKRKTKEKKEA
>WP_106781474.1 Ku protein [Lysinibacillus timonensis]
MHTVWKGSISFGLVNIPVKLHAATENRDIKLRQLHKECHSPINYSKVCPVCDTEVKSEDIVKAYEYTKNKFVVLDDEELENLRKENEDKAVEIMEFVQLEEIDPIYFERSYFLAPDSGGGKAYALLRKALQDSGKIGVAKITIRSKEQLAVVRVYKDTLLMETIHFPDEVRNVQEVPNIPSDEKVAQKELDTALMLIEQLTENFDPEKYNDEYRTALLELIDKKKSGEQTVTATEKETKIPSDMTDLMTALQASLDKTRKKPTVRKKKTTVKKKA
>WP_142642384.1 Ku protein [Psychrobacillus vulpis]
MHTVWKGSISFGLVNIPIKLHAATENKDIKLRQLHKECHTPISYEKVCEGCKKEVKSEDIVKAYEYSKNKFVVLDDEELEKLKKENEDKAVEIIDFVKLEEIDPIYFERTYFMAPDSGGGKAYTLLRKALMESGKIGVAKIMIRSKEQLAVVRVYKDTLIMETIHFPDEVRSTADVPNIPSEQTVVQKELDTALLLVDQLTTTFEPEKYTDDYRTALMELIEEKKANNSTVSASDKQPAMPSNVTDLMSALQASLDKTKKKKPTTRKRTPKVKTS
>WP_212607348.1 Ku protein [Sporosarcina sp. Marseille-Q4063]
MHTVWKGSISFGLVNIPVKLHAATENKDVKLRQLHKECNTPVNYQKVCPICDKEVKNEEIVKAYEYTKNKFVVLDQEELEQLKKENEDKAVEIIEFVKLEEIDPIYFERSYFMAPDSGGGKAYALLRKALGDSGKIGVAKIVIRSKEQLAVVRVYGDTLLMETIHFPDEVRNVQEVPNIPSAESVIQKELDTALMLVEQLTTTFDAAKYNDEYRSALLELIEQKKSGEMTVTPSEKGPDMPSNVMDLMTALQASLDKTKKKPAARKKTTKTVKKNA
>WP_041077020.1 Ku protein [Bacillus sp. OxB-1]
MHTVWKGSISFGLVNIPIKLHAATQDNDIKLRQLHKECHSPISYQKVCPVCDKEIKNEEIVKAYEYAKNKFVVLDEEDLEKLKKENEDKAVEIIDFVKLEEIDPIYFERSYFIAPDSGGGKAYSLLRKTLEDSGKIGVAKIIIRSKEQLAVVRVYKNALLMETIHFPDEVRDVQDVPNLPSGDTVVQKELDTALLLVDQLTTAFEPTKYTDEYRTALMELIEEKKAGNTTVAATEKQPAAPSNVTDLMAALQASLDKTKKKKPAPRKRSAAKKEA
>WP_118877581.1 Ku protein [Lysinibacillus yapensis]
MHTVWKGSISFGLVNIPIKLHTATENKDIKLRQLHKECNSPINYQKVCPVCEKEIKNEEIVKAYEYSKNKFVVLDAEELENLRKENEDKAVKIMEFVKLEEIDPIYFERSYFMAPDSGGGKAYTLLRKALSDSGKIGVAKITIRSKEQLAIVRVYGETLLMETIHFPDEVRNAAEVPNIPSEENVVQKELDTALMLIDQLTAKFEPEKYEDDYRTALLELIEHKKTGEITVTAREKETVIPADMTDLMAALQASLDKTAAPKKKTTRKRKTKEKIEA
>WP_153126470.1 Ku protein [Bacillus tepidiphilus]
MHTIWKGSISFGLVNIPIKLHTATEDKDISLRTLHKECHAPIKYEKVCSACGKEVPKEELVKAFEYTKGKFVVIEEEELEKLKKENEEKAVEIMDFVKLEEIDPIYYNKSYYMSPGEGGTKAYSLLRKALEASEKVGIARIVIRSKEQMAIIRVLENTLLMETIFYPDEVRSVQDVPNIPSVDNVTKKELDTAILLIDQLTESFDPEKYKDEYRSSLLDLIESKKTGQTVTPKETAKSTSNVTDLMAMLQASIDKTKPAKTATRKKTTAQRGKKKA
>WP_042143972.1 Ku protein [Paucisalibacillus sp. EB02]
MHTMWKGTISFGLVNIPVKMHAATENKDVSLRQLHKECKSPIKYEKVCPVCEKEVSTDDIVKGYEYAKNKFVILDDEDLAELKKEQEDKAVEIIDFVKLEDIDPIYFEKSYYLSPNDGGSKAYGLLRAALEDTGKIGVAKMMIRSKEQLAAIRVYKNTIVVETIHYPDEVRDVNEVPNVPENVETAKKELDTAKMLIDQLTTEFDPEKYKDEYRTALLDLIEEKKNADQTTTAKDKPKPDNVTDLMEALQASLERAKKDKPKPSQPKKRKAHTRKKTVQG
>WP_144512472.1 Ku protein [Bacillus sp. FJAT-22090]
MHTVWKGSISFGLVNIPIKLHAATENKDIKLRQLHKECHTPISYKKVCEGCNKEVNEEDIVKAYEYAKNKFVVLEAEELERLKKENEDKAVEIIDFVKLEEIDPIYFERSYFLSPDTTGGKAYSLLRKTLEESGKIGVAKIIIRSKEQLAVVRVYKDTLVMETIHFPDEVRSTSDVPNIPSAETVVQKELDTALLLVDQLTTAFEPEKYTDEYRTALMELIEEKKAGNHTVSVTDKQPLPSNVTDLMSALQASLDKTSPKKKPATRKKKVAKTS
>WP_035341556.1 Ku protein [Alkalihalobacillus hemicellulosilyticus]
MHTVWKGSISFGLVNIPIKLHTATENKDIKLRQIHKECHTPIKYEKICPGCEKELGQDDIVKAYEYAKNKFVILDDEELEKLKKENEDKSVEIIDFVKLEEIDPIYFERSYFMAPDSGGSKAYALLRTALEESGKIGVAKIIIRSKEQLAVVRVYEHMLLMETIHFPDEVRKAEEVPNIPEEQKVAKKELDTALLLVEQLTTTFDPEKYTDDYRTALLDLIEEKKFGEHTVSATEAEPAKASNVTDLMSALEASLDRTKKKKTRSRKSQAKKSEGPTRKNA
>WP_041055558.1 Ku protein [Jeotgalibacillus campisalis]
MHTVWKGSISFGLVNIPVKLHTATENKDIKLRQLHKECHTPINYQKVCSGCDQEVKNEDIVKAYEYAKNKFVVLDEEDLDQLKKENEDKAVEIIDFVKLEEIDPIYFEKSYFMAPDSGGGKAYSLLKKALEESGKIGVAKIIIRSKEQLAVVRVYNETLIMETIHFPDEVRSSHDVPNVPEEAKIVQKELDTALLLIDQLTTEFDPEKYTDDYRTALMELIEQKKTGKKTVTATERKQPTTSANVTELMAALQASVDKTKKKKTAPKKRAAPSKTKKNA
>RKJ61317.1 Ku protein [Butyricicoccus sp. 1XD8-22]
MHTVWKGSISFGLVNIPVKLHTATENKDIKLRQLHKECNSPINYKKVCPVCDKEVGNENIVKAYEYSKNKFVVLDDEELENLKKESEDKAVEIIEFVQLDEIDPIYFERSYFLAPDSGGGKAYALLRSALKESGKIGVAKITIRSKEQLAIVRVYGDTLLMETIHFPDEVRKADEVPNIPSEDKIADKELDTALMLIEQLTEKFDPEKYNDDYRTALLELIEKKKSGEVVVTATEKETKVPSDMTDLMAALQASLDKTKKPTVRKRKTPEKKKA
>WP_075617760.1 Ku protein [Paenisporosarcina indica]
MHTVWKGSISFGLVNIPVKLHSATENKDIKLRQLHKECHTPISYQKVCEGCKKEVKNEDIVKAYEYSKNKFVVLDEGELEKLKKENEDKAVEIIDFVKLEEIDPIYFERSYFMAPDSGGGKAYSLLRKALLESGKIGIAKIMIRSKEQLAVVRVYKETLIMETIHFPDEVRDSSEVPNIPSESEVVQKELDTALMLVDQLTTAFEPDKYTDDYRTALMELIEEKKAGNNTVSASEKQATVPSNVTDLMSALQASLDKTKKKKPVPRKRTAKAKTS
>WP_053426854.1 Ku protein [Bacillus marisflavi]
MHTIWKGSISFGLVNIPIKLHSATEDRDIKLRSLHKECHTPIKYEKVCPVCDKSVGQGEIVKGYELTKGKFVVLEEEELGGLKEGNEERAVSIQDFIRMDEIDPIFYDRTYYVSPEDGGKKAYSLLRKALSESGKVGIAKFIMRSKEHLCVIRVYDKTLVMETIHYPDEVRPSSDVPNVPAEDDITSKELETATLLIDQLTAEFNPENYKDEYRERLMALIEGKQTGKEVVTPAERAPRDNVTDLMAALQASIDTSKPQPTSQPKKKTTKKKAKA
>WP_147055037.1 Ku protein [Sporosarcina luteola]
MHTIWKGSISFGLVNIPIKLHAATENNDIKLRQLHKECHSPISYQKVCPICDKEVKTEEIVKAYEYTKNKFVVLDDEELEKLKKENEDKAVQIIDFVKLEEIDPIYFERSYFMAPDANGGKAYALLRKALKESGKIGVAKIIIRSKEQLAVVRVYKDSLLMETIHFPDEVRNVGDVPNIPDEDTVVKKELDTALLLVDQLTTVFDPDKYTDEYRTALMELIEEKKSGNATVATQEKQPISPSNTTDLMAALQASLDKTKKKKPAPRKRAAAKMKA
>WP_066150810.1 Ku protein [Alkalihalobacillus krulwichiae]
MHTVWKGSISFGLVNIPIKLHTATENKDIKLRQLHKECHTPISYQKVCPGCDQEVKNEDIVKAYEYAKNKFVVLDDEELEKLKKENEDKAVEIIDFVKLEEIDPIYFEKSYFIAPDNGGAKAYSLLRKALVESGKIGIAKIIIRSKEQLAIVRVYQNTLLMETIHFPDEVRHVEDVPNVPAEQLVVQKELDTALMLVDQLTTTFDPNKYNDDYRTALMDLIEEKKTGKHTVTTTEKKPAQAASNVTDLMSALQASLDKTKTKKPATRKKKSTTKKSTTESTASNKTKVGTTRKNA
>WP_184404740.1 Ku protein [Geomicrobium halophilum]
MHTIWKGSIQFGLVTIPIKLHAATEDKAVSFRNLHKKCHTPIKYEKVCPVCEETVDNEEIVKGHEMNDGRYVVVDNEELKSLKQSNEDKAVEILDFIHIDEIDPIYFNRSYYLGPGDGGTKAYALLRKALADTRKVGIAKIMIRSKEQLAVLRIRDETLLMETLHYPDEIRATEDVPNVPSEENVAKKELDTAVLLIDQLTANFQPEKYEDEYRKNLMDLIESKQSGENVVTPKKEKQPDNVTNLMDALQASVDSTKKKSGSKKSATSKKKTTSKKTS
>WP_122972224.1 Ku protein [Lysinibacillus halotolerans]
MHTVWKGSISFGLVNIPVKLHAATENKDIKLRQLHKECHSPISYQKVCPVCEKEIKNEEIVKAYEYSKNKFVVLDDEELEKLRKENEDKSVEIIEFVKLDEIDPIYFERSYFMAPDSGGGKAYALLRKALSDSGKIGVAKITIRSKEQLAIVRVYGETLLMETIHFPDEVRSVAEVPNIPSEDKIADKELDTALLLIEQLTAKFEPEKYNDDYRTALLELIEQKKNGEATVAAAEKETVIPADMTDLMSALQASLDRTAPTKKKTVTRKRKTKEKKEA
>WP_144580801.1 Ku protein [Bacillus circulans]
MHTMWKGNISFGLVNIPIKLHSAIEDKDIKLRTLHKACHAPIKYEKKCSACGNEVAPEEIVKAYEYAKGKYVVLDEEDLKNLHKENEDKAVEIIDFVKMEEIDPIYFEKCYYMSSGEGGNKAYALLRQALLETGKVGIAKIIIRSKEQLAIIRVYENTLVMETIHFPDEVRKVDDVPNVPEVNQIEKKELETAILLIDQLTTEFTPEKYTDEYRTALLELIEAKKAGKEVVTGTDKPRESNVMDLMAALQASIDNTKPSKKTEEKKKKTTRKKVVKEA
>WP_102027551.1 Ku protein [Salirhabdus sp. Marseille-P4669]
MHTMWKGTISFGLVNIPIKLHAATENKDIKLRQLHKECQSPIQYEKVCPVCEKEIDNEDIVKAYEYAKNKFVVLDDDELEKLKKEQEDKSVEIIDFVKLEEIDPIYFEKTYYMSPNDGGSKAYALLRKSLQDTGKIGVAKIIIRSKEQLAIVRVYNNTLVMETIHFPDEVRAVENVPNVPAEEALGEKELETAKMLIDQLTTEFDPEKYTDEYRTALLDLIEEKKNNEQVTTAKDKPMPDNVTDLMAALQASLDRSKKGTTKKTTKRKTTAPKTKKAASQ
>SEM02444.1 DNA end-binding protein Ku [Paenisporosarcina quisquiliarum]
MNIMHTVWKGSISFGLVNIPIKLHAATENKDIKLRQLHKDCHTPISYEKVCEGCKQEVKNEDIVKAYEYSKNKFVILDAEELEKLKKENEDKAVEIIDFVKLEEIDPIYFERSYFMAPDSGGGKAYSLLREALHESGKIGVAKIMIRSKEQLAIVRVYKETLIMETIHFPDEVRNTADVPNIPSEQTVVKKELDTALMLVDQLTTAFEPEKYTDEYRTALMELIEEKKAGNNVVMTSEKQTELPSNVTDLMSALQASLDNTKKKKPTTRKRAPKAKTS
>WP_047983835.1 Ku protein [Ornithinibacillus californiensis]
MHTMWKGTISFGLVNIPVKMHAATENKDVSLRQLHKECKSPIKYEKVCPVCEKEIGTDDIVKGYEYAKNKFVILDDEDLAELKKEQEDRAVEIIDFVKLEDIDPIYFEKSYYLSPNDGGGKAYGLLRAALEESGKIGVAKMMIRSKEQLAVIRIYKNTLIVETIHYPDEVRDVAEVPNIPENVEIAKKELDTAKMLIDQLTTEFDPEKYKDEYRTALLDLIEEKKNADQTATAKDKPKADNVTDLMGALQASLERAKKDKPKPSQPKKRKTAAKKKAAQ
>WP_114375624.1 Ku protein [Salicibibacter kimchii]
MHTIWKGSIQFGLVSIPVKLHAATENKSISFRNLHKKCHTPIKYEKVCPVCEETVENEDIVKGHEMNDGRFVIVEDEELKLLKEAKTDKAVEILDFIHIDEIDPVYFNRSYYLGPDEGGTKAYALLRKALSDTRKVGIAKIMIRSKEQLAVLRIRDEVLLMETLHYPDEIRASADVPNVPSSENIEKKELDTAVLLIDQLTANFEPEKYEDEYRKNLLALIESKQSGESVVTPEREKTPDNVTDLMDALQASVDRTKKKSGAKKSKPAKEKTTTKKSS
>WP_133377548.1 Ku protein [Jeotgalibacillus sp. S-D1]
MHTVWKGSISFGLVNIPVKLHTATENKDIKLRQLHKECHAPINYKKVCSGCEKEVENDDIVKAYEYSKNKFVVLDDEELEKLKKENEDKAVEIIDFVKLEEIDPIYFEKSYFMAPDTGGSKAYSLLKKALEDSGKIGVAKIIIRSKEQLAVVRVYNDTLVMETIHFPDEVRSSKDVPNVPEDANVVKKELDTALLLIDQLTTTFEPEKYTDDYRTALMELIEQKKTGKKTVTAAERKQPTTASNVTELMAALQASVDKTKKKKTAPKKRAAPAKAKKNA
>WP_035664651.1 Ku protein [Alkalihalobacillus akibai]
MHTVWKGSISFGLVNIPIKLHTATENKDIKLRQLHKECHTPISYQKVCPGCDKEVKTEDIVKAYEYAKNKFVILDDEELEKLKKENEDKAVEIVDFVKLEEIDPIYFEKSYFIAPDNGGAKAYSLLRKALVESGKIGIAKIIIRSKEQLAVVRVYKDTLLMETIHFPDEVRNVDEVPNVPAEQLVVQKELDTALMLVDQLTTTFDPEKYNDDYRTALMDLIEEKKSGKETVTTTEKQPAATSNVTDLMSALQASLDKTKTKKTTTRKRKPVAAKSTNDKKTTTALKNA
>WP_085506804.1 Ku protein [Thalassobacillus devorans]
MHTMWKGTISFGLVNIPVKLHAATENKDVKMRQLHKECQSPIKYEKVCPVCEREVEQEEIVKGYEYAKNKFVLLDDEEMEELKKENTDKSVEIVDFVDLKEIDPIYFEKSYFLSPNEGGSKAYVLLREALQDTGKIGVAKILIRAKEQLAVIRVYQNTLVMETIHYPDEVRQTADVPNVPEQGETVKKELDTAKMLIDQLTTEFDPEKYQDDYRNALLELIEEKKSGDQVATAKDKKAPDNVTNLMDALQASLDKANKSGAKTGKKKTTAKKSNTTKKSTDSKSKAKKNA
>WP_016428728.1 Ku protein [Paenisporosarcina sp. HGH0030]
MHTVWKGSISFGLVNIPVKLHAATENKDIKLRQLHKECNTPINYQKVCAGCKKEVQSEDIVKAYEYSKNKFVVLDDDELEKLKKENEDKAVEIIDFVKLEEIDPIYFERSYYMAPDGGGGKAYSLLQKALTESGKIGVAKIMIRSKEQLAVVRVYDEILIMETIHFPDEVRSAKEVPNIPSEPAIVQKELDTALLLVEQLTTTFEPEKYTDDYRTALMELIEEKKTGNETVTASEKQAAAPSNVTDLMSALQASLDKTKKKKPVPRKKKAAKTS
>WP_078578888.1 Ku protein [Salipaludibacillus agaradhaerens]
MHTMWKGTISFGLVNIPVKLHAATENKDIKLRQLHKECHTPISYEKVCSRCEKEVANEDIVKAYEYEKNKFVVLDDEDLQSLRKESEDKAVEIIDFVKLEEIDPIYFDKSYFLAPDTGGGKAYVLLRQSLEESGKIGVAKIIIRSKEQLAIVRVYQNTLVMETIHFPDEVRNAGEVAIPDNQQITKKELDTALMLIKQLTTPFDPEKYQDDYRNALLDVIEQKRAGEKTVETTGKPAPAASNVTDLMSALQASIDKNKKKTGKQGTTKKPSSQAGVKKKAQ
>WP_047940485.1 MULTISPECIES: Ku protein [Bacillaceae]
MHTMWKGNISFGLVSIPIKLHSAIEDKDIKLRTLHKACHAPIKYEKKCSACGNEVAPEEIVKAYEYAKGKYVVLDEEDLKNLHKENEDKAVEIIDFVKMEEIDPIYFEKCYYMSSGEGGNKAYALLRQALLETGKVGIAKIIIRSKEQLAIIRVYENTLVMETIHFPDEVRKVDDVPNVPEVNQIEKKELETAILLIDQLTTEFTPEKYTDEYRTALLELIEAKKAGKEVVTGTDKPRESNVMDLMAALQASIDNTKPSKKTEEKKKKTTRKKVVKEA
>WP_188383071.1 Ku protein [Ornithinibacillus halotolerans]
MHTMWKGTISFGLVNIPVKMHAATENKDVSLRQLHKECKSPIKYEKVCPVCETEVGADDIVRGYEYAKNKFVILDEEDLKELKKEQEDRAVEIIDFVKLEDIDPIYFEKSYYLSPNEGGSKAYGLLRAALEETGKIGVAKMMIRSKEQLAVIRIYKNTLVVETIHYPDEVRDVNEVPNVPENVETAKKELDTAKMLIDQLTTEFDPEKYKDDYRTALLDLIEEKKNADETITAKDKAKPDNVTDLMEALQASLERAKKDKPKPSQPKKRKTTAKKKKEA
>WP_148795296.1 Ku protein [Bacillus marisflavi]
MHTIWKGSISFGLVNIPIKLHSATEDRDIKLRSLHKECHTPIKYEKMCPVCDKSVGQDDIVKGYELTKGKFVVLEEEELGGLKEMNEERAVSIQDFIRMGEIDPIFYDRTYYVSPEDGGKKAYSLLRKALSESGKVGIAKFIMRSKEHLCVIRVFEKTLVMETIHYPDEVRPSTDVPNVPAEDEITSKELETATLLIDQLTAEFKPENYKDEYRERLMALIEGKQTGEEVVTPSDRAPRDNVTDLMAALQASIDTSKPKPKSQPKKKTTKKKAKA
>WP_186868282.1 MULTISPECIES: Ku protein [Ornithinibacillus]
MHTMWKGTISFGLVNIPVKMHAATENKDVSLRQLHKECKSPIKYEKVCPVCEKEVGTEDIVKGYEYAKNKFVILDEEDLAELKKEQEDKAVEIIDFVKLEDIDPIYFEKSYYLSPNEGGSKAYGLLRAALEESGKIGVAKMMIRSKEQLAVIRIYKNALVVETIHYPDEVRDVKEVPNIPENVELAKKELDTAKMLIDQLTTEFEPDKYKDEYRTALVELIEEKKNTDQTTTAKDKPKPDNVTDLMGALQASLDRAKKDKPKPSQPKKKKGTTKKKAAQ
>WP_142537065.1 Ku protein [Psychrobacillus lasiicapitis]
MHTVWKGSISFGLVNIPIKLHSATENKDIKLRQLHKECHTPISYKKVCEGCEKEVKEEDIVKAYEYAKNKFVVLDDEELEALKKENEDKAVEIIDFVKLEEIDPIYFERSYFLSPDTTGGKAYSLLRKTLEQSGKIGVAKIIIRSKEQLAVVRVYKDTLVMETIHFPDEVRSTADVPNIPSEETVVQKELDTALLLVDQLTTAFTPEKYTDEYRTALMELIEEKKAGNNTVSVSDKQPLPDNVTDLMSALQASLDKTGKKKKPATRKKKVAKTS
>SFM54332.1 DNA end-binding protein Ku [Psychrobacillus psychrodurans]
MHTVWKGSISFGLVNIPIKLHAATENKDIKLRQLHKDCHTPISYEKVCEGCKQEVKNEDIVKAYEYSKNKFVILDAEELEKLKKENEDKAVEIIDFVKLEEIDPIYFERSYFMAPDSGGGKAYSLLREALHESGKIGVAKIMIRSKEQLAIVRVYKETLIMETIHFPDEVRNTADVPNIPSEQTVVKKELDTALMLVEQLTTVFEPEKYTDEYRTALMELIEEKKAGNNVVMTSEKQTELPSNVTDLMSALQASLDNTKKKKPTTRKRAPKAKTS
>WP_062443947.1 Ku protein [Thalassobacillus devorans]
MHTMWKGTISFGLVNIPVKLHAATENKDVKMRQLHKECQSPIKYEKVCPVCEREVEQEEIVKGYEYAKNKFVLLDDEEMEELKKENTDKSVEIVDFVDLKEIDPIYFEKSYFLSPNEGGSKAYVLLREALQDTGKIGVAKILIRSKEQLAVIRVYQNTLVMETIHYPDEVRQTADVPNVPEQGETVEKELDTAKMLIDQLTTEFDPEKYQDDYRNALLELIEEKKSGDQVATAKDKKAPDNVTNLMDALQASLDKANKSGGKTGKKKTTAKKSNTTKKSTASKSKAKKNA
>WP_213421673.1 Ku protein [Bhargavaea sp. Marseille-Q1000]
MHTVWKGSISFGLVNIPVKLHAATEDRDVKLRQLHKECNAPISYKKVCTACNAEVKPEDIVKAYEYTKGKFVVLDEDDLKALKKENEDKAVEIVDFVKLEEIDPIYFERTYFLAPDKGGAKAYALLRAALGDSDKIGIAKIIIRQKEQLAAVRVYKNALMLETIHYPDEVRKVEDVPNVPDAENVQKKELDVALMLIEQLTTPFEPEKYKDEYREALMELIEAKKAGKETVTATEREAPAATNATDLMAALQASLEKSTKKKPAPKKRAAAKKKKA
>WP_048003836.1 Ku protein [Bacillus marisflavi]
MHTIWKGSISFGLVNIPIKLHSATEDRDIKLRSLHKECHTPIKYEKMCPVCDKSVGQDDIVKGYELTKGKFVVLEEEELGGLKEMNEERAVSIQDFIRMDEIDPIFYDRTYYVSPEDGGKKAYSLLRKALSESGKVGIAKFIMRSKEHLCVIRVFEKTLVMETIHYPDEVRPSTDVPNVPAEDEITSKELETATLLIDQLTAEFNPENYKDEYRERLMALIEGKQTGEEVVTPSDRAPRDNVTDLMAALQASIDTSKPKPKSQPKKKTTKKKAKA
>WP_093273416.1 Ku protein [Psychrobacillus sp. OK032]
MHTVWKGSISFGLVNIPIKLHSATENKDIKLRQLHKECKTPISYEKICEGCKKEVKNEDIVKAYEYSKNKFVVLDEEELAKLKKENEDKAVEIIDFVKLEEIDPIYFERSYFMAPDSGGGKAYTLLRKALEESGKIGVAKIMIRSKEQLAVIRVYQETLIMETIHFPDEVRSTADVPNVPTEQEVVKKELDTALMLVDQLTTVFEPSKYTDEYRTALMELIEEKKASNQVVTTSEKQPDLPSNVTDLMSALQASLDRTKKKKPTTRKRTAKAKTS
>WP_158737404.1 Ku protein [Alteribacillus sp. YIM 98480]
MHTMWKGSIQFGLVSIPIKMHAATEDKDISFRTLHEKCKTPIRYEKVCPVCEEKVEKDDLVKGYETTSGGFVIVNQEEINSLRKETNEKAVEILDFIDIDEIDPIYFNRSYYLGPNEGGSKAYSLLRKALEDSRKVGVAKIMIRSKEQLALVRVYNNTLLMETLHYPDEIRNAADVPNVPEAENVEEKELETAKLLIDQLTAAFKPEKYEDEYRQKLLNLIEAKENGEEVVESKEEPRKDNVTDLMEALQASVDKNKKKTTDKKTKKAPAAKKQQTSPKKKAT
>WP_091584522.1 Ku protein [Alteribacillus bidgolensis]
MHTMWKGSIQFGLVSIPIKMHAATEDKDVSFRTLHEKCKTPIRYEKVCPVCEEKVEKDDLVKGYETTSGGFVIVSQEEIESLRKETNEKAVEILDFIDIDEIDPIYFNRSYYLGPNEGGSKAYSLLRKALEDSRKVGVAKIMIRSKEQLALLRVYNNTLLMETLHYPDEIRNAADVPNVPEAENVEEKELETAKLLIDQLTAAFKPEKYEDEYRQKLLNLIEAKENGEEVVETKEEPRKDNVTNLMEALQASVDKNKKKTTDKKTKKAPAAKKRQTAPKKKAT
>WP_016203930.1 MULTISPECIES: Ku protein [Bacillaceae]
MHTMWKGNISFGLVSIPIKLHSAIEDKDIKLRTLHKACHAPIKYEKKCSACEKEVAPEEIVKAYEYAKGKYVVLDEEDLESLRKENEDKAVEIIDFVKMDEIDPIYFEKCYYMSSGEGGNKAYALLRQALQETGKVGIAKIIIRSKEQLAIIRVYENTLVMETIHFPDEVRKVEDVPNVPAANQIEKKELETAILLIDQLTTEFTPEKYIDEYRTALLELIEAKKAGKEVVTGADKPKESNVMDLMAALQASIDNTKPKKTEEKKKKPTRKKVVKEA
>WP_057996545.1 Ku protein [Fredinandcohnia humi]
MHTMWKGSISFGLVNIPIKLFSATEDKDVKLRNLHKECNTPIQYEKICPNCEKDIGNEDIVKGYEYVKGKFVILNDEELKELKDEHEDKSVEIIDFVKLEEIDPIYFSRSYFMGPGENGSKAYALLREALQKSGKIGIAEITIRSKQQMAIIRVYRNSLVMETIHYPDEVRNVAEVPGVPENVNINEKELDTAIMLIDQLTTEFTPEKYKDEYRTALMELIESKINNNEGTTSAEAPRTNVVDLMSALQASIERTKSKETAAPKKTAAPKGNTKPIAKPKASTGTDSTTSAKPKTRTTRKKVGT
>SES34652.1 DNA end-binding protein Ku [Psychrobacillus sp. OK032]
MKVMHTVWKGSISFGLVNIPIKLHSATENKDIKLRQLHKECKTPISYEKICEGCKKEVKNEDIVKAYEYSKNKFVVLDEEELAKLKKENEDKAVEIIDFVKLEEIDPIYFERSYFMAPDSGGGKAYTLLRKALEESGKIGVAKIMIRSKEQLAVIRVYQETLIMETIHFPDEVRSTADVPNVPTEQEVVKKELDTALMLVDQLTTVFEPSKYTDEYRTALMELIEEKKASNQVVTTSEKQPDLPSNVTDLMSALQASLDRTKKKKPTTRKRTAKAKTS
>WP_010096014.1 Ku protein [Ornithinibacillus scapharcae]
MHTMWKGTISFGLVNIPVKMHAATENKDVSLRQLHKECKSPIKYEKVCPVCEKEVGNDDIVKGYEYAKNKFVILDEEDLAELKKEQEDKAVEIIDFVKLEDIDPIYFEKSYYLSPNDGGSKAYGLLRAALEDTGKIGVAKMMIRSKEQLAVIRVYKNTLVVETIHYPDEVRNVAEVPNVPEQVETAKKELDTAKMLIDQLTTEFDPEKYKDEYRTALLDLIEEKKNTDQTTTAKDKPKPDNVTDLMEALQASLERAKKDKPKPSQPRKKKAAAKKKAAQ
>WP_212120573.1 Ku protein [Bacillus circulans]
MHTMWKGNISFGLVSIPIKLHSAIEDKDIKLRTLHKACHAPIKYEKKCSACEKEVAPEEIVKAYEYAKGKYVVLDEEDLENLRKENEDKAVEIIDFVKMDEIDPIYFEKCYYMSSGEGGNKAYALLRQALQETGKVGIAKIIIRSKEQLAIIRVYENTLVMETIHFPDEVRKVEDVPNVPAANQIEKKELETAILLIDQLTTEFTPEKYIDEYRTALLELIEAKKAGKEVVTGADKPKESNVMDLMAALQASIDNTKPKKTEEKKKKPTRKKVVKEA
>WP_019412554.1 Ku protein [Paenisporosarcina sp. TG20]
MHTVWKGSISFGLVNIPVKLHTATENKDIKLRQLHKECHTPINYQKVCEGCKKEVKSEDIVKAYEYSKNKFVVLDNEELEKLKKENEDKSVEIIDFVKLEEIDPIYFERSYFLAPDTGGGKAYSLLRKALMESGKIGVAKIVIRSKEQLAIVRVYEETLVMETIHFPDEVRLAKDVPNIPSEPVIVKKELETALMLVDQLTTTFEPEKYTDDYRTALLELIEEKKLGNNTVSVSEKQPVAPSNVTDLMSALQASLDKTKKKKPTPRKKAAKTS
>WP_090775188.1 Ku protein [Alkalihalobacillus lonarensis]
MHTVWKGSISFGLVNIPVKLHAATENKDIKLRQLHKTCHTPISYKKVCEGCQKEVKDEDIVKAYEYAKNKFVVLDREELENLRKENQDKTVEIIDFVQLTEIDPIYFERTYFLSPDATGAKAYTLLRHTLEQSGKIGVAKITIRSKEQLAIVRVYQHALVMETIHYPDEVRNVRDVPNIPEEDTVGPKELKTALMLVDQLTTAFKPEKYTDDYRTALMALIEAKKSNRTVTPNEKHAPPDNVTDLMSALQASLDKTKKPAPRKRASKAKKNA
>WP_010648448.1 Ku protein [Oceanobacillus massiliensis]
MHTMWKGTISFGLVNIPVKMHAATENKDIKLRQLHKECKSPVKYEKVCPVCEREIKNEDIVKAYEYAKNKFVILDNEELEALKKEQEDKAVEIVDFVKLEDIDPIYFEKSYFLSPNEGGSKAYGLLRSALSDTGKIGIAKMIIRSKEQLAVIRVYQNTLVVETIHYPDEVRSVQDVPNIPEEVKIVKKELDTAKMLIDQLTAEFEPDKYQDEYRTALLDLIEEKKNKEQTTTAKDKPVPDNVTNLMDALQASLDRAKKDKPKPKQPTKRKTKTAAQKKKAAT
>WP_071394529.1 Ku protein [Bacillus tuaregi]
MHTIWKGSISFGLVNIPIKLHSATEDRDVKLRTLHKECHSPIKYEKVCSACNVEVKPEEIVKAYEYTKGKYIVLDEEELEKLKKENEDKAVEIIDFVKMEEIDPIYYDRSYYMSPGENGGKAYSLLRKALAEAGKVGMAKIMIRSKEQMAVIRVLDNTMVMETIHFPDEVRPAIDVPNVPEEDKVTKKELDTAIMLIDQLTTEFDASKYTDEYRTALLDLIESKRSGQEVVTSSPQKEVKANVTDLMAALQASIDQTKPKKEPVKKKRTAAKPKLKKEA
>WP_026907774.1 Ku protein [Paucisalibacillus globulus]
MHTMWKGTISFGLVNIPVKMHAATENKDVSLRQLHKECKSPIKYEKVCPICEKEVGVDDIVKGYEYAKNKFVILDEEDLAELKKEQEDKAVEIIDFVKLEDIDPIYFEKSYYLSPNDGGSKAYGLLRAALEETGKIGIAKMMIRSKEQLAVIRVYQNTIVVETIHYPDEVRDVNEVPNVPENVETAKKELDTAKMLIDQLTTEFEPEKYKDEYRTALLDLIEEKKNADQTTTAKDKPKPDNVTDLMGALQASLERAKKDKPKPSQPKKRKAPAKKKVAQG
>WP_099303001.1 Ku protein [Bacillus sp. Marseille-P3800]
MHTVWKGSISFGLVNIPVKLHTATENKDIKLRQLHKKCHTPINYKKVCPDCEEEVKNEDIVKAYEYAKNKFVVLDAEDLEQIKKEQEDKAVEIIDFVKLEEIDPIYFEKSYFIAPDSNGSKAYGLLREGLLKSKKIGIAKIMIRSKEQLAIVRVYQTGLMMETIHFPDEVRKFEDVPNVPEEQEIVKKELDAALMLIEQLTTPFDPEKYQDDYRHALMELIEKKKAGEEVVTTTQEAKTDSNVTDIMSALQASLDKTKQKKAPAKKKTSTKAKKNA
>GAF18473.1 Ku domain protein [Bacillus sp. JCM 19046]
MHTVWKGSISFGLVNIPIKLHTATENKDIKLRQLHKKCHSPINYKKVCADCEEEVKNEDIVKAYEYAKNKFVVLDAEDLEQLKKEQEDKAVEIIDFVKLEEIDPIYFEKSYFLAPDSGGGKAYGLLREGLLKAGKIGVAKIIIRSKEQLAIVRVYQTGLMMETIHFPDEVRKFEDVPNIPEGQEIVKKELDAALMLIDQLTTPFDPDKYQDEYRHALMDLIEKKKSGEEIVTASEKPKEASNVTDIMSALQASIDQTKKKKAPAKKKATTKTKKNA
>WP_096272822.1 Ku protein [Paucisalibacillus globulus]
MHTMWKGTISFGLVNIPVKMHAATENKDVSLRQLHKECKSPIKYEKVCPICEKEVGTDDIVKGYEYAKNKFVILDEEDLAELKKEQEDKAVEIIDFVKLEDIDPIYFEKSYYLSPNEGGSKAYGLLRAALEDTGKIGVAKMMIRSKEQLAVIRVYKNTIVVETIHYPDEVRDVNEVPNVPENVETAKKELDTAKMLIDQLTTEFEPEKYKDEYRTALLDLIEEKKNADQTTTAKDKAKPDNVTDLMEALQASLERAKKDKPKPTQPKKRKAPAKKKAAQG
>WP_204463904.1 Ku protein [Alkalihalobacillus xiaoxiensis]
MHTVWKGSISFGLVNIPIKLHTATENKDIKLRQLHKKCHSPINYKKVCADCEEEVKNEDIVKAYEYAKNKFVVLDAEDLEQLKKEQEDKAVEIIDFVKLEEIDPIYFEKSYFLAPDSGGGKAYGLLREGLLKAGKIGVAKIMIRSKEQLAIVRVYQTGLMMETIHFPDEVRKFEDVPNVPEGQEIVKKELDAALMLIDQLTTPFDPDKYQDEYRHALMDLIEKKKSGEEIVTASEKPKEASNVTDIMSALQASIDQTKKKKTPAKKKATTKTKKNA
>WP_136381395.1 Ku protein [Bacillus timonensis]
MHTMWKGSISFGLVNIPIKLYSATEDKDVKLRNLHKECNTPIQYEKTCPNCEKDVGNEDIVKGYEYVKGKFVILSDEELKELKDEHEDKSVEIIDFVKLEEIDPIYFSRSYFMGPGENGSKAYALLREALQTSGKIGIAEITIRSKQQMAIIRVYKNSLVMETIHYPDEVRNVAEVPGVPENVDINEKELDTAIMLIDQLTTEFNPEKYKDEYRTALMELIESKVNNNEGTTSKEAPRSNVVDLMSALQASIERTKSKETASPKKAATPKGNAKPKTKQEAPTGTDKGTSVKPKARTTRKKVGT
>BAQ11773.1 DNA repair protein ykov [Bacillus sp. OxB-1]
MWKGSISFGLVNIPIKLHAATQDNDIKLRQLHKECHSPISYQKVCPVCDKEIKNEEIVKAYEYAKNKFVVLDEEDLEKLKKENEDKAVEIIDFVKLEEIDPIYFERSYFIAPDSGGGKAYSLLRKTLEDSGKIGVAKIIIRSKEQLAVVRVYKNALLMETIHFPDEVRDVQDVPNLPSGDTVVQKELDTALLLVDQLTTAFEPTKYTDEYRTALMELIEEKKAGNTTVAATEKQPAAPSNVTDLMAALQASLDKTKKKKPAPRKRSAAKKEA
>WP_203086371.1 Ku protein [Alkalihalobacillus gibsonii]
MHTVWKGTISFGLVSIPVKLHTATENKDIKLRQLHKKCHTPISYQKTCSNCEEEVKPEDIVKAYEYSKNKFVVLDEEDLEALRKENEEKAVEILDFVKLEEIDPIYFEKSYFLAPGDGGSKAYSLLHKALEQSGKIGVAKIIIRSKEQLAIVRVYRQCLLMETIHFPDEVRSVDEVPSISGKSEVDDKQLKTALLLIDQLTTTFDPAAYHDEYRENLMNLIEQKQAGEDTVTPAAQKQTATNVTDLTEALQLSLERTKPKRKAAVKRKSPARKKA
>WP_191776087.1 Ku protein [Bacillus sp. PS06]
MHTMWKGSISFGLVNIPIKLFAATEDKDVKLRNLHKECHTPIQYEKVCSHCEKDISNEDIVKGYEYVKGKFIILTDEELKELKDEHEDKSVEIVDFVNLEDIDPIYFSRSYFMGPGENGSKAYGLLREALKTSGKIGIAEITIRSKQQMAIIRVYKNSLVMETIHYPDEVRNVEEVPGVPENVEINDKELETAIMLIDQLTTDFEPEKYKDDYRTALLDLIQTKVNNNEGTTANDTAPRSNVVDLMSALQASIERTKGKENTPSKKQPVPTTNVSEMKSTGEKGPKVRTTRKKVGS
>WP_095333706.1 MULTISPECIES: Ku protein [Bacillaceae]
MHTMWKGNISFGLVSIPIKLHSAIEDKDIKLRTLHKACHAPIKYEKKCSACGNEVAPEEIVKAYEYAKGKYVVLDEEDLENLRKENEDKAVEIIDFVKMEEIDPIYFEKCYYMSSGEGGNKAYALLRQALLETGKVGIAKIIIRSKEQLAIIRVYENTLVMETIHFPDEVRKVDDVPNVPEVNQLEKKELETAILLIDQLTTEFTPEKYTDEYRTALLELIEAKKAGKEVVTGTDKPRESNVMDLMAALQASIDNTKPKKTEEKKKKTTRKKVVKEA
>WP_116351046.1 Ku protein [Bacillus sp. HNG]
MHTMWKGSISFGLVNIPIKLFSATEDKDVKLRNLHKECNTPIQYEKTCPNCEKDVGNDDIVKGYEYVKGKFVILSDEELKELKDEHEDKSVEIIDFVKLEEIDPIYFSRSYFMGPGENGSKAYALLREALQTSGKIGIAEITIRSKQQMAIIRVYKNSLVMETIHYPDEVRNVAEVPGVPENVEINEKELDTAIMLIDQLTTEFNPEKYKDEYRTALMELIESKINNNEGTTSKEAPRTNVVDLMSALQASIERTKSKETTSSKKAAAPKGNAKPKAKQEAPTGTDKSTTVKPKTRTTRKKVGT
>WP_143849420.1 Ku protein [Bacillus sp. P16(2019)]
MHTVWKGSISFGLVSIPVKLHTATENKDIKLRQLHKKCHTPISYQKHCPNCEEEVKAEDIVKAYEYSKDKFVVLDKEELDQLKKENEDKAVEILDFVKLEEIDPIYFERSYFLAPGEGGNKAYSLLHQALEQSGKIGVAKIIIRSKEQLAIVRVYQKCLLMETIHFPDEVRSVEDVPSIPAEHQVDSKQLKTALMLIDQLTTSFDPAAYHDEYREDLLSLIEKKKTGDTTVTASSKKPAATNVTDLTAALQESLERTKPKRKAAVKRKSTTRKKA
>WP_077617373.1 Ku protein [Bacillus sinesaloumensis]
MHTMWKGSISFGLVNIPIKLFSATEDKDVKLRNLHKECNTPIQYEKTCPNCEKDIGNEDIVKGYEYVKGKFVILSDEELKELKDEHEDKSVEIIDFVKLEEIDPIYFSRSYFMGPGENGSKAYALLREALVKSGKIGIAEITIRSKQQMAIIRVYKNSLVMETIHYPDEVRNVAEVPGVPEEIDLNDKELDTAIMLIDQLTTEFNPEKYKDEYRTALMELIESKVNNNEGTTSKEAPRTNVVDLMSALQASIERTKSKETATSKKSASPKGTTKSKSDAPTGTEQTATGKPKSRTTRKKVGS
>WP_134209015.1 Ku protein [Paenisporosarcina antarctica]
MHTVWKGSISFGLVNIPVKLHTATENKDIKLRQLHKECHTPINYQKVCSGCNKEVQSEDIVKAYEYSKNKFVVLDEEELEKLKKENEDKAVEIIDFVKLEEIDPIYFERSYFMAPDSGGAKAYSLLRKALMESGKIGVAKIMIRSKEQLAVVRVYKETLIMETIHFPDEVRSAGDVPNIPSEPIVVQKELDTALMLVDQLTTTFEPEKYTDDYRTALMELIEEKKAGNNTVTTSEKQPAAPSNVTDLMSALQASLDKTKKKKPIPRKQTARTKTS
>WP_159129751.1 Ku protein [Bacillus marisflavi]
MHTIWKGSISFGLVNIPIKLHSATEDRDIKLRSLHKECHTPIKYEKMCPVCDKSVGQDDIVKGYELTKGKFVVLEEEELGGLKEMNEERAVSIQDFIRMDEIDPIFYDRTYYVSPEDGGKKAYSLLRKALSESGKVGIAKFIMRSKEHLCVIRVFEKTLVMETIHYPDEVRPSTDVPNVPAEDEITSKELETATLLIDQLTAEFNPENYKDEYRECLMALIEGKQTGEEVVTPSDRAPRDNVTDLMAALQASIDTSKPKPKSQPKKKTTKKKAKA
>WP_078427056.1 Ku protein [Alkalihalobacillus alkalinitrilicus]
MHTVWRGSISFGLVNIPIKLHAATENKDIKLRNLHAECKSPLKYEKTCPVCEKEVENDEIVKAYEYAKNKFVILDEEELEQLKKENEDKAVEIIDFVKLEEIDPIYFERSYFIAPSEGGTKAYTLLRKALEDSGKIGVAKIIIRSKENLAIVRVYKNTLVMETIHYPDEVRNVADVPNVPSSDDVTEKELDTAKMLIDQLTTEFDPEKYHDEYRNALMELIEKKKGAEQTVTAADKKATTTGNVTDLMAALQASIDKTKKPSAKPATKKKATKMKKNA
>WP_110938290.1 Ku protein [Salipaludibacillus neizhouensis]
MHTMWKGSISFGLVSIPVKLHAATENKDLKLRQLHKECHTPISYEKVCPGCEKEITNDDIVKAYEYEKNKFVVLDDEDLEKLKKENDDKSVEIIDFVKLEEIDPIYFEKSYFLAPNDGGGKAYALLREALKDSGKIGVAKIIIRSKEQLAVVRVYENTLLMETIHFPDEVRGTGELQLPDDQNVSKKELDTALMLIKQLTTPFEADKYHDEYRSALLELIEEKRAGKDTVEATDAKKPAAKSNVTDLMSALQASVDKTRKKPGKTTAKKRAPATPKPKTGKSKGVS
>WP_017380727.1 Ku protein [Paenisporosarcina sp. TG-14]
MHTVWKGSISFGLVNIPVKLHTATENKDIKLRQLHKECHTPINYQKVCSGCNKEVQSEDIVKAYEYSKNKFVVLDEEELEKLKKENEDKAVEIIDFVKLEEIDPIYFERSYFMAPDSGGAKAYSLLRKALIESGKIGVAKIMIRSKEQLAVVRVYKETLIMETIHFPDEVRSAGDVPNIPSEPLVVQKELDTALMLVDQLTTTFEPEKYTDDYRTALMELIEEKKAGNHTVTTTEKQPAAPSNVTDLMSALQASLDKTKKKKPIPRKQTARTKTS
>WP_063182657.1 Ku protein [Bhargavaea cecembensis]
MHTVWKGSISFGLVNIPVKLHAATEDRDVKLRQLHKECNAPISYKKVCTSCNAEVKPEDIVKAYEYTKGKFVVLDEDDLKALKKENEDKAVEIVDFVKLEEIDPIYFERTYFLAPDKGGAKAYALLRAALGDSDKIGIAKIIIRQKEQLAAVRVYKNALMLETIHYPDEVRKVEDVPNVPEAESVVKKELDVAMMLIEQLTTPFEPEKYKDEYREALLELIEAKKAGKETVTATEREAPAATNATDLMAALQASLEKSTKKKPAPKKRAAAKKKKA
>WP_191095582.1 Ku protein [Bacillus sp. 28A-2]
MHTVWKGGISFGLVNIPIKLFTATENKDIKLRQLHKECHTPINYKKVCANCGEEVAPEQIVKAYEYAKNKFIELDDEELEKLRKENEEKAVEIIDFVKIEEIDPIYYEKSYFLSPDTGGAKAYSLLRKALEESGKIGVAKIMIRSKEQLAIVRCYEHILLMETIHFPDEIRQVSDVPNIPQEENIVKKELDTALLLIEQLTTTFDPAAYQDEYRQQLMNLIGDKISGEHTVQPETTGKKDPSSNVTDLMAALQASIDRSKPAKAKKAAPKKRKAPAKKEQNA
>WP_124766495.1 Ku protein [Lysinibacillus composti]
MHTVWKGSISFGLVNIPVKLHTATENKDIKLRQLHKECHSPINYEKTCPVCDKEVKNEEIVKAYEYSKNKFVVLDDEELEKLKKENEDKAVEIIEFVKLEEIDPIYFERSYFLAPDSGGGKAYALLRKALSDSGKIGVAKITIRSKEQLAIVRVYKDTLLMETIHFPDEVRSHSEVPNIPSDEKLVQQELDTALLLIDQLTTEFNPEKYTDDYRTALLELIEQKKNGEATVTATEKDPVIPSDMTDLMAALQASLDKTATPKKKTTTRKRKTKEKKEA
>WP_036198278.1 Ku protein [Ureibacillus sinduriensis]
MHTVWKGSISFGLVNIPVKLHTATENKDIKLRQLHKECNSPINYQKVCSVCEKEVKSEDIVKAYEYSKNKFVVLDDDELEKLRKENEEKAVEIIEFVKLEEIDPIYFERSYFMAPDTGGGKAYALLRKALGDSGKIGVAKITIRSKEQLAIVRVYGETLIMETIHFPDEVRSTEEVPNIPSEEKVTEKELDTALMLIEQLTAQFEPDKYQDDYRTALLELIEQKKNGELTVTVSEKETVIPSDMTDLMAALQASLDKTSTTKKKTTTRKRKTTAAEKKEA
>WP_142607710.1 Ku protein [Psychrobacillus soli]
MHTVWKGSISFGLVNIPIKLHSATENKDIKLRQLHKECHAPISYKKVCEGCEQEVKEEDIVKAYEYAKNKFVVLEAEELERLKKENEDKAVEIIDFVKLEEIDPIYFERSYFLSPDTTGGKAYSLLRETLKESGKIGVAKIIIRSKEQLAVVRVYEDTLVMETIHFPDEVRSTADVPNIPSEETVVQKELDTALMLVDQLTTAFDPAKYTDEYRTALMELIEEKKASNNTVSVSDKQPLPDNVTDLMSALQASLDKTSKKKPATRKKKVAKTS
>WP_075386164.1 Ku protein [Alkalihalobacillus pseudofirmus]
MHTVWRGSISFGLVNIPIKLHAATESKDIKLRNLHAECKSPLKYEKTCPVCEKEVENDEIVKAYEYAKNKFVILDEEELEQLKKENEDKAVEIIDFVKLEEIDPIYFERSYFIAPSEGGTKAYTLLRKGLEESGKIGVAKIIIRSKENLAIVRVYKNTLVMETIHYPDEVRNVADVPNVPSSDDVTEKELDTAKMLIDQLTTEFDPEKYHDEYRNALMELIEKKKGAEQTVTAADKKATTTGNVTDLMAALQASIDKTKKPSAKPATKKKATKMKKNA
>WP_093857570.1 Ku protein [Tenuibacillus multivorans]
MHTMWKGTISFGLVNIPVKLHSATENKDIKLRNLHKECQSPIKYEKVCPVCETEVGNDDIVKGFEYTKNKFVVLEEEDLESIKEEKHDKAVEIVDFVQLEEIDPIYFERSYYLSPNEGGAKAYGLLRQALKDTGKIGLAKITIRSKEHLAVVRIYNNTLVMETIHYPDEVRDVQEVPNVPEEANVVEKELETAKMLIEQLTTEFEPEKYTDEYRTALLDLIEKKKEGEEIATAKEPEKPDNVTDLMEALEKSLDKTKKGNKKTTANKKKTTTTKTKKKSTGQKKAKAT
>WP_008299017.1 Ku protein [Bhargavaea cecembensis]
MHTVWKGSISFGLVNIPVKLHAATEDRDVKLRQLHKECNAPISYKKVCTSCNAEVKPEDIVKAYEYTKGKFVVLDDDDLKALKKENEDKAVEIVDFVKLEEIDPIYFERTYFLAPDKGGAKAYALLRAALGDSDKIGIAKIIIRQKEQLAAVRVYKNALMLETIHYPDEVRKVEDVPNVPEAENVQKKELDVALMLIEQLTTPFEPEKYKDEYREALLELIEAKKAGKETVTAAERETPAATNATDLMAALQASLEKTTKKKPAPKKRAAAKKKKA
>WP_078547971.1 Ku protein [Litchfieldia alkalitelluris]
MHTMWKGSISFGLVNIPIKLFAATEDKDVKLRNLHKECHTPIQYEKICSHCEKDISNDDIVKGYEYVKGKFIILTDDELKELKDEHEDKSVEIVDFVNLEDIDPIYFSRSYFMGPGENGVKAYGLLREALKKSGKIGIAEITIRSKQQMAIIRVYKNSLVMETIHYPDEVRNVAEVPAVPENVDINEKELETAIMLIDQLSTEFEPEKYKDDYRTALLDLIQSKVNNNEGTTPVETAPRSNVVDLMSALQASIERTKANDGTTGTKRKATTKQPAAVKEPTPNAEPIAKETTAPKVRTTRKKVGG
>WP_099354125.1 Ku protein [Fredinandcohnia onubensis]
MHTMWKGSISFGLVNIPIKLFSATEDKDIKLRNLHKECNSPIQYEKTCPNCEKDIGNDDIVKGYEYVKGKFVILNDEELKELKDEHEDKSVEIIDFVKLEEIDPIYFSRSYFMGPGENGSKAYALLREALQKSGKIGIAEITIRSKQQMAIIRVYKNSLVMETIHYPDEVRNVGEVPGVPENVDLNEKELDTAIMLIDQLTTEFNPEKYKDEYRTALMELIESKINNNEGTTSKEAPRTNVVDLMSALQASIERTKSKETATPKKAAAPKGTAKATGTAKPKATPEAPTGTDKTTSVKPKTRTTRKKVGT
>WP_016838939.1 Ku protein [Ureibacillus thermosphaericus]
MHTIWKGSISFGLVNIPVKLHAATENKDVKLRQLHKECHSPINYKKVCPVCDREVKSEEIVKAYEYAKNKFVVLDEEDLEELRKENEEKAVEIIEFVKLEEIDPIYFEKSYFLSPDTGGLKAYALLRQALKESGKIGVAKITIRSKEQLAVVRVYEDTLLMETIYFPDEVRNAKDVPNIPSDEKVVQKELETALMLIDQLTVKFEPEKYHDEYRTALLELIEQKKAGETVTAAEKNPAIPPDMTDLMSALEASLNKTKKNNVALFNFLIDV
>WP_123259314.1 Ku protein [Bacillus circulans]
MHTMWKGNISFGLVSIPIKLHSAIEDKDIKLRTLHKACHAPIKYEKKCSACGNEVAPEEIVKAYEYAKGKYVVLDEEDLGNLRKENEDKAVEIIDFVKMEEIDPIYFEKCYYMSSGEGGNKAYALLRQALLETGKVGIAKIIIRSKEQLAIIRVYENTLVMETIHFPDEVRKVDDVPNVPEVNQLEKKELETAILLIDQLTTEFTPEKYTDEYRTALLELIEAKKAGKEVVTGTDKPRESNVMDLMAALQASIDNTKPKKTEEKKKKTTRKKVVKEA
>WP_047980929.1 Ku protein [Ornithinibacillus contaminans]
MHTMWKGTISFGLVNIPVKMHAATENKDVSLRQLHKECKSPIKYEKVCPVCEKEVGNDDIVKAYEYAKNKFVILDEEDLAELKKEQEDKAVEIMDFVKLEDIDPIYFEKSYYLSPNEGGSNAYGLLRAALEETGKIGVAKMMIRSKEQLAVIRIYKNTLVVETIHYPDEVRDVKEVPNVPENVETAKKEIDTAKMLIDQLTTEFDPEKYKDEYRTALLELIEEKKNQDQTTTATDKPKPDNVTDLMEALQASLDRAKKDKPKPKQPKKRKTTTAKKKAL
>WP_123257799.1 Ku protein [Bacillus circulans]
MHTMWKGNISFGLVSIPIKLHSAIEDKDIKLRTLHKACHAPIKYEKKCSACGNEVAPEEIVKAYEYAKGKYVVLDEEDLGNLRKENEDKAVEIIDFVKMEEIDPIYFEKCYYMSSGEGGNKAYALLRQALLETGKVGIAKIIIRSKEQLAIIRVYENTLVMETIHFPDEVRKVDDVPNVPEVNQLEKKELETAILLIDQLTTEFTPEKYTDEYRTALLELIEAKKAGKEVVTGTDKPRESNVMDLMAALQASIDNTKPKKTEEKKKKQQERKL
>WP_034742021.1 Ku protein [Alkalihalobacillus wakoensis]
MHTVWKGSISFGLVNIPIKLHTATENKDIKLRQLHKECHTPISYQKICPGCEKEVTNEEIVKAYEYAKNKFVILDDEDLERLKKENEDKAVEIVDFVKLEEIDPIYFEKSYFIAPDNGGAKAYSLLRKALTESGKIGIAKIIIRSKEQLAVVRVYKETLLMETIHFPDEVRNVQDVPNVPSEQLVEQRELDTALMLVDQLTTTYDPEKYTDDYRTALMELIEEKKTGKETVTATEKEPAPASNVTDLMSALQASLDKTKTKKPTTRKKKAVTAKKEPAEKATSARKNA
>WP_038484598.1 MULTISPECIES: Ku protein [Bacillaceae]
MHTVWKGSISFGLVTIPIKLHTATENKDIKLRQLHKKCHTPINYKKVCPDCDEEVKNEDIVKAYEYAKNKFVVLDAEDLEQLKKEQEDKAVEIIDFVKLEEIDPIYFEKSYFLAPDSGGNKAYGLLREGLVQSGKIGVAKIIIRSKEQLAIVRVYENGLMMETIHFPDEVRKMEDVPNVPQEQKIVKKELDAALMLIDQLTVSFDPDNYQDEYRHALMDLIEKKKAGEEVVTSTEKAKEVSNVTDIMSALQASIDKTKKKKAPAKKKTAKTKKNA
>OLP66307.1 putative DNA repair protein YkoV [Bacillus pumilus]
MHTVWKGGISFGLVNIPVKLFTATENKDIKLRQLHKECHTPINYKKVCANCGEEVAPDQIVKAYEYAKNKFIELDGEELERLRKENEEKAVEIIDFVKIEEIDPIYYERSYFLSPDSGGAKAYSLLRKALQESGKIGVAKIIIRSKEQLAIVRCYEHILLMETIHFPDEIRQVSDVPNIPKEENIVKKELDTALLLIEQLTTTFDPAAYQDEYREQLMNLIGDKITGEHTVQPETTGKKDPSSNVTDLMAALQASIDRSKPAKTKKAAQKKRKAPTKKEKNA
>WP_112181651.1 Ku protein [Paraliobacillus zengyii]
MHTMWKGTISFGLVNIPVKLHSATEDKDVKLRNLHKECKSPVKYEKVCPVCEKEIGNDDIVKGYEYTKNKFVILEDEDLESIKDEKDDKSVEIVDFVKLDEIDPIYFDRSYYLSPDDGGGKAYALLREALKDTEKIGLAKITIRSKEQLSVVRIYHNTLVMETIHYPDEVRSFQEVPNVPEEATVVKKELETAKMLIDQLTASFEPEKYTDDYRTALLDLIQKKKDEEAVSTAKEPKKPSNVTDLQDALEKSLNRTKKSKKKATPVKRKTAATKKTSTG
>WP_081124433.1 Ku protein [Bacillus safensis]
MHTVWKGGISFGLVNIPVKLFTATENKDIKLRQLHKECHTPINYKKVCANCGEEVAPEQIVKAYEYAKNKFIELDDEELEKLRKENEEKAVEIIDFVKIEEIDPIYYERSYFLSPDTGGAKAYSLLRKALEESGKIGVAKIMIRSKEQLAIVRCYEHILLMETIHFPDEIRQVSDVPNIPQEENIVKKELDTALLLIEQLTTTFDPAAYQDEYRDQLMNLIGDKISGEHTVQPETTGKKDPAANVTDLMAALQASIDRSKPAKAKKAAPKKRKTPAKKEKNA
>WP_034283380.1 Ku protein [Bacillus safensis]
MHTVWKGGISFGLVNIPVKLFTATENKDIKLRQLHKECHTPINYKKVCANCGEEVAPEQIVKAYEYAKNKFIELDDEELEKLRKENEEKAVEIIDFVKIEEIDPIYYERSYFLSPDTGGAKAYSLLRKALEESGKIGVAKIMIRSKEQLAIVRCYEHILLMETIHFPDEIRQVSDVPNIPQEENIVKKELDTALLLIEQLTTTFDPAAYQDEYRDQLMNLIGDKISGEHTVQPETTGKKDPAANVTDLMAALQASIDRSKPAKPKKAAPKKRKTPAKKEKNA
>WP_212920307.1 Ku protein [Ornithinibacillus bavariensis]
MHTMWKGTISFGLVNIPVKMHAATENKDVPLRQLHKECKSPIKYEKVCPVCEKEVGNDDIVKAYEYAKNKFVVLDEDDLAALKKEQEDKAVEIIDFVKLEDIDPIYFEKSYYLSPNEGGSKAYGLLRKALEETGKIGVAKMMIRSKEQLAVIRVYKNTIVVETIHYPDEVRDVKEVPNVPENVETAKKELDTAKMLIEQLTTEFNPEKYQDEYRTALLELIEERKNADKTTTAKDKPKPDNVTDLMEALQASLDRAKKDKPKPSQPKKRKTTAKKKVASK
>WP_157294658.1 Ku protein [Bhargavaea sp. CC-171006]
MHTVWKGSISFGLVNIPVKLHAATEDRDVKLRQLHKECNAPISYKKVCTACNAEVKQEDIVKAYEYTKGKFVVLDEDDLKALKKENEDKAVEIVDFVKLEEIDPIYFERTYFLAPDKGGAKAYALLRAALGDSDKIGIAKIIIRQKEQLAAVRVYKNALMLETIHYPDEVRKVEDVPNVPDAENVQKKELDVALMLIEQLTTPFEPEKYKDEYREALMELIEAKKAGKETVTAAEREAPAATNATDLMAALQASLEKTTKKKPAPKKRAAAKKKQA
>WP_047203097.1 Ku protein [Bacillus pumilus]
MHTVWKGGISFGLVNIPVKLFTATENKDIKLRQLHKECHTPINYKKVCANCGEEVAPEQIVKAYEYAKNKFIELDDEELEKLRKENEEKAVEIIDFVKIEEIDPIYYERSYFLSPDTGGAKAYSLLRKALEESGKIGVAKIMIRSKEQLAIVRCYEHILLMETIHFPDEIRQVSDVPNIPQEENIVKKELDTALLLIEQLTTTFDPAAYQDEYREQLMNLIGDKISGEHIVQPETTGKKDPASNVTDLMAALQASIDRSKPEKAKKAASKKRKTPAKKEKNA
>WP_097072433.1 Ku protein [Ureibacillus xyleni]
MHTVWKGSISFGLVNIPVKLHTATENKDIKLRQLHKECNSPINYQKVCPVCDREVKNEDIVKAYEYSKNKFVVLDDEELERIKKENEDKAVEILEFVKLEEIDPIYFERSYFLAPDSGGGKAYALLREALSSSGKIGVAKITIRSKEQLAIVRVYKDTLVMETIHFPDEVRNAAEVPNIPDTEKIVQKELDTALMLIEQLTVDFDPEKYTDDYRTALLELIEQKKAGETTVTATEKETAAIPSDMTDLMAALQASLDKTSTTKKPVTRKRKVKEKKEA
>WP_137730097.1 Ku protein [Lysinibacillus sp. SGAir0095]
MHTVWKGSISFGLVNIPVKLHTATENKDIKLRQLHKECNSPINYQKVCPVCAQEVKSEDIVKAYEYSKNKFVVLDDEELEKLRKENEDKAVEIIEFVKLEEIDPIYFERSYFLAPDTGGGKAYALLRKALSDSGKIGVAKITIRSKEQLAIVRVYGETLVMETIHFPDEVRSTEEVPNIPSDEKITEKELDTALMLIDQLSAKFEPDKYQDDYRTALLELIEQKKNGELTVTVSEKETVVPSDMTDLMAALQASLDKTSTTKKKTTTRKRKTTAEKKEA
>WP_124742911.1 Ku protein [Bacillus sp. C1-1]
MHTVWKGSISFGLVTIPVKLHTATENKDIKLRQLHKKCHTPINYKKVCPDCDEEVKNEDIVKAYEYAKNKFVVLDAEDLEQLKKEQEDKAVEIIDFVKLEEIDPIYFEKSYFLAPDSGGNKAYGLLREGLVQSGKIGVAKIIIRSKEQLAIVRVYENGLMMETIHFPDEVRKMEDVPNVPQEQKIVKKELDAALMLIDQLTVSFDPDNYQDEYRHALMDLIEKKKAGEEVVTSTEKAKEASNVTDIMSALQASIDKTKKKKTPAKKKTAKTKKNA
>WP_068673892.1 Ku protein [Oceanobacillus sp. Castelsardo]
MHTMWKGSISFGLVNIPIKMHAATEDKDVKLRQLHKECKSPIKYEKVCPVCDKEIKNEEIVKAYEYAKNKFVVLDEEDLEALRKEQEDRAVEIVDFVKLEEIDPIYFEKSYYLSPNEGGGKAYSLLRSALKDTGKIGIAKMMIRSKEQLAVIRVYENVLVVETIHFPDEVRNVQDVPNVPEETKIGEKELETAKMLIDQLTTEFEPEKYNDEYRTALLNLIEEKKNNEETSTPTLTEKPMPDNVTNLMDALQASLDRAKQDKPKPSQPKKKTKTTLKKKKATS
>WP_134260123.1 Ku protein [Alkalihalobacillus lehensis]
MHTVWKGSISFGLVTIPVKLHTATENKDIKLRQLHKKCHTPINYKKVCPDCDEEVKNEDIVKAYEYAKNKFVVLDAEDLEQLKKEQEDKAVEIIDFVKLEEIDPIYFEKSYFLAPDSGGNKAYGLLREGLVQSGKIGVAKIIIRSKEQLAIVRVYENGLMMETIHFPDEVRKMEDVPNVPQEQKIVKKELDAALMLIDQLTVSFDPDNYQDEYRHALMDLIEKKKAGEEVVTSTEKAKEVSNVTDIMSALQASIDKTKKKKAPAKKKTAKTKKNA
>WP_172373592.1 Ku protein [Sporosarcina sp. LAM9210]
MHTVWKGSISFGLVNIPVKLHAATENKDIKLRQLHKECNTPVNYQKVCPICDKEVKSEEIVKAYEYTKNKFVVLDQEELEQLKKENEDKAVEIIEFVKLEEIDPIYFERSYFMAPDSGGGKAYALLRKALGDSGKIGVAKIVIRSKEQLAVVRVYGDTLLMETIHFPDEVRNVQDVPNIPSAESVIQKELDTALMLVEQLTTKFDAAKYTDDYRSALMDLIEHKKSGETVTPSEKGPDMPSNVMDLMTALQASLDKTKKKPATRKKTTKTAKKNA
>WP_216827796.1 Ku protein [Bacillus sp. MEB199]
MHTVWRGSISFGLVNIPIKLHAATENKDIKLRNLHAECKSPLKYEKKCPVCEKEVENDEIVKAYEYAKNKFVILDEDDLEKLRKENEDKAVEIIDFVKLEEIDPIYFERSYFIAPNEGGTKAYTLLRKALQDSGKIGIAKIIIRSKEHLAVVRVYNNTLVMETIHFPDEVRNVADVPNVPSGDDVTDKELETAKMLIDQLTTEFDPEKYHDEYRNALMELIEHKKNGEQIVTAADKKAPAAATGNVTDLMAALQASIDKTKSKPAATTTTKKKTVKAKKNA
>WP_121445317.1 Ku protein [Fredinandcohnia aciditolerans]
MHTMWKGSISFGLVNIPIKLFSATEDKDVKLRNLHKECNTPIQYEKICPNCEKDIGNDDIVKGYEYVKGKFVILNDEELKELKDEHEDKSVEIIDFVKLEEIDPIYFSRSYFMGPGENGSKAYALLREALQKSGKIGIAEITIRSKQQMAIIRVYKNSLVMETIHYPDEVRNVGEVPGVPENVDINEKELDTAIMLIDQLTTEFNPDKYKDEYRTALMELIESKINNNEGTTSQEAPRTNVVDLMSALQASIERTKSKETAAPKKGATTKGTAKGTAAKPKAKAEAPTGTDKTTSVKPKTRTTRKKVGT
>WP_096154964.1 MULTISPECIES: Ku protein [unclassified Bacillus (in: Bacteria)]
MHTMWKGSISFGLVNIPIKMFSATEDKDVKLRTLHKECHTPIKYEKVCPNCEKEVENEDLVKGYEYVKGKFVILEDEELEQLKKEHEDKNVKIIDFVKLDDIDPIYFNRSYFLGPGENGSKAYSLLREALQTSGKIGVAEITIRSKQQLAVVRVYKDCLIMETIHYPDEVRNVKDVPSVPEKTDVNEQELKTAIMLIDQLTTEFEPDKYEDDYREAILTLIESKITNEQGTTTPKEGEKNNVVDLMSALQASIERTKKEEPKKVAKPSKETEPLKTVGKTEPKKRTTRKKATS
>KMK70950.1 DNA repair protein [Bacillus safensis]
MHTVWKGGISFGLVNIPVKLFTATENKDIKLRQLHKECHTPINYKKVCANCGEEVAPEQIVKAYEYAKNKFIELDDEELEKLRKENEEKAVEIIDFVKIEEIDPIYYERSYFLSPDTGGAKAYSLLRKALEESGKIGVAKIMIRSKEQLAIVRCYEHILLMETIHFPDEIRQVSDVPNIPQEENIVKKELDTALLLIEQLTTTFDPAAYQDEYREQLMNLIGDKISGEHTVQPETTGKKDPASNVTDLMAALQASIDRSKPAKAKKAAPKKRKTTSEKERNSIK
>WP_055736101.1 MULTISPECIES: Ku protein [Alkalihalobacillus]
MHTVWKGSISFGLVTIPIKLHTATENKDIKLRQLHKKCHTPINYKKVCPDCDEEVKNEDIVKAYEYAKNKFVVLDAEDLEQLKKEQEDKAVEIIDFVKLEEIDPIYFEKSYFLAPDSGGNKAYGLLREGLVQSGKIGVAKIIIRSKEQLAIVRVYENGLMMETIHFPDEVRKMEDVPNVPQEQKIVKKELDAALMLIDQLTVSFDPDNYQDEYRHALMNLIEKKKAGEEVVTSTEKAKEASNVTDIMSALQASIDKTKKKKAPAKKKTAKTKKNA
>WP_011067429.1 Ku protein [Oceanobacillus iheyensis]
MHTMWKGTISFGLVNIPVKMHAATENKDIRLRQLHKKCKTPIKYEKVCPNCEEDVSNDDIVKAYEYAKNKFVVLDDEELEALKKEQEDKAVEIIDFVQLKDIDPIYFEKSYYLSPNEGGSKAYALLREALLDSGKIGIAKMMIRSKEQLAVIRVYESAIVVETIHYPDEVRAVSDVPNVPEQADVGKKELDTAKLLIDQLTTEFEPEKYQDNYRTALLELIEAKKNNEEIEVGGEPKSTPDNVTNLMDALQESLDRAKKDKPKPKQPKKKTATRKKKATS
>WP_044157070.1 Ku protein [Virgibacillus sp. MSP4-1]
MHTMWKGTISFGLVNIPVKLHAATENKDIRLRNLHKECESPIKYEKVCPVCDKEVSNDDIVKGYEYAKNKFVVLDDEDLENLKKEQDDKAVEIVDFVQLEEIDPIYFEKSYYLSPNEGGGKAYALLRQSLKDTGKIGIAKIMIRSKEQLAIVRVYENTIVMETIHYPDEVRAVDEVPNVPAETDLGEKELNTAKMLIDELTTEFEPEKYTDEYRTALMDLIEAKKENDEVTTAKEKKTEKPDNVTDLMEALEASLERSQKGNKSKPGKKTTAKKKKAL
>WP_153722037.1 Ku protein [Sporosarcina sp. A4]
MHTIWKGSISFGLVNIPIKLHAATENNDIKLRQLHKECHSPINYKKVCPICGKEVKGEELVKAYEYSKNKFVVLDEEELEKLKKENEDKAVEIVDFVKLEEIDPIYFEKSYFMAPDANGGKAYALLRKALKESGKIGVAKIIIRSKEQLAVVRVYQDSLLMETIHFPDEVRSIGDVPNIPGEDLVVKKELDTALLLVDQLTTTFEPAKYTDDYRTALMELIEAKKSGKDTVSASEKPAAPSNVTDLMAALQASLDRTQKKPAPRKRTPAKKRA
>WP_041117494.1 Ku protein [Bacillus safensis]
MHTVWKGGISFGLVNIPVKLFTATENKDIKLRQLHKECHTPINYKKVCANCGEEVAPEQIVKAYEYAKNKFIELDDEELEKLRKENEEKAVEIIDFVKIEEIDPIYYERSYFLSPDTGGAKAYSLLRKALEESGKIGVAKIMIRSKEQLAIVRCYEHILLMETIHFPDEIRQVSDVPNIPQEENIVKKELDTALLLIEQLTTTFDPAAYQDEYREQLMNLIGDKISGEHTVQPETTGKKDPAANVTDLMAALQASIDRSKPAKPKKAAPKKRKTPAKKEKNA
>WP_024425113.1 MULTISPECIES: Ku protein [Bacillus]
MHTVWKGGISFGLVNIPVKLFTATENKDIKLRQLHKECHTPINYKKVCANCGEEVAPEQIVKAYEYAKNKFIELDDEELEKLRKENEEKAVEIIDFVKIEEIDPIYYERSYFLSPDTGGAKAYSLLRKALEESGKIGVAKIMIRSKEQLAIVRCYEHILLMETIHFPDEIRQVSDVPNIPQEENIVKKELDTALLLIEQLTTTFDPAAYQDEYREQLMNLIGDKISGEHTVQPETTGKKDPAANVTDLMAALQASIDRSKPAKAKKAAPKKRKTPAKKEKNA
>MBO8177342.1 Ku protein [Bacillus sp. (in: Bacteria)]
MHTIWKGSIQFGLVSIPVKLHTATDDKDISFRSLHEECHSPIKYVKTCPVCDREVGNDEIVKGYEVVKGKYVIVTDEDLQPLKKALEDQAVEIVEFIEINEIDPIYFDKTYFLSPNEGGKKAYTLLHQALKDSGKVGIGKIILRSKEKLAVIRPYEKTLLMETIHYPDEIRSANDVPNVPESLELTKKEVDMAKLLIEQLTNPFEPTKYVDEYREQLLQLIENKKTGMEVVAPTAERKEQPITDLMAALQASIDRTKPEAKPKRTRRKTTAKAKKAT
>WP_144490492.1 Ku protein [Bacillus sp. WP8]
MHTVWKGGISFGLVNIPVKLFTATENKDIKLRQLHKDCHTPINYKKVCANCGEEVAPEQIVKAYEYAKNKFIELDDEELEKLRKENEEKAVEIIDFVKIEEIDPIYYERSYFLSPDTGGAKAYSLLRKALEESGKIGVAKIMIRSKEQLAIVRCYEHILLMETIHFPDEIRQVSDVPNIPQEENIVKKELDTALLLIEQLTTTFDPAAYQDEYREQLMNLIGDKISGEHTVQPETTGKKDPASNVTDLMAALQASIDRSKPDKAKKAAPKKRKTPAKKEKNA
>WP_073979997.1 MULTISPECIES: Ku protein [Bacillus]
MHTVWKGGISFGLVNIPVKLFTATENKDIKLRQLHKECHTPINYKKVCANCGEEVAPEQIVKAYEYAKNKFIELDDEELEKLRKENEEKAVEIIDFVKIEEIDPIYYERSYFLSPDTGGAKAYSLLRKALEESGKIGVAKIMIRSKEQLAIVRCYEHILLMETIHFPDEIRQVSDVPNIPQEENIVKKELDTALLLIEQLTTTFDPAAYQDEYREQLMNLIGDKISGEHTVQPETTGKKDPASNVTDLMAALQASIDRSKPAKAKKAAPKKRKTPTKKEKNA
>WP_176967416.1 Ku protein [Bacillus sp. 8A6]
MHTVWKGGISFGLVNIPVKLFTATENKDIKLRQLHKECHTPINYKKVCANCGEEVAPEQIVKAYEYAKNKFIELDDEELEKLRKENEEKAVEIIDFVKIEEIDPIYYERSYFLSPDTGGAKAYSLLRKALEESGKIGVAKIMIRSKEQLAIVRCYEHILLMETIHFPDEIRQVSDVPNIPQEENIVKKELDTALLLIEQLTTTFDPAAYQDEYREQLMNLIGDKISGEHTVQPETTGKKDPASNVTDLMAALQASIDRSKPAKAKKAAPKKRKTPAKKERNA
>WP_106037743.1 MULTISPECIES: Ku protein [Bacillus]
MHTVWKGGISFGLVNIPVKLFTATENKDIKLRQLHKECHTPINYKKVCANCGEEVAPEQIVKAYEYAKNKFIELDDEELEKLRKENEEKAVEIIDFVKIEEIDPIYYERSYFLSPDTGGAKAYSLLRKALEESGKIGVAKIMIRSKEQLAIVRCYEHILLMETIHFPDEIRQVSDVPNIPQEENIVKKELDTALLLIEQLTTTFDPAAYQDEYREQLMNLIGDKISGEHTVQPETTGKKDPASNVTDLMAALQASIDRSKPAKAKKAAPKKRKAPAKKEKNA
>WP_048240214.1 MULTISPECIES: Ku protein [Bacillus]
MHTVWKGGISFGLVNIPVKLFTATENKDIKLRQLHKECHTPINYKKVCANCGEEVAPEQIVKAYEYAKNKFIELDDEELEKLRKENEEKAVEIIDFVKIEEIDPIYYERSYFLSPDTGGAKAYSLLRKALEESGKIGVAKIMIRSKEQLAIVRCYEHILLMETIHFPDEIRQVSDVPNIPQEENIVKKELDTALLLIEQLTTTFDPAAYQDEYREQLMNLIGDKISGEHTVQPETTGKKDPASNVTDLMAALQASIDRSKPAKAKKAAPKKRKTPAKKEKNA
>WP_188454659.1 Ku protein [Virgibacillus oceani]
MHTMWKGTISFGLVNIPVKMHAATENKDVKLRNLHKECQSPIKYQRVCPVCDREVENDEIVKAYEYAKNKFVVLDNEELEALKKEQEDKSVEIVDFVKLEEIDPIYFERSYYLSPNEGGSKAYGLLRAALKDTEKIGIAKMIIRSKEQLAVIRVYQNTLVVETIHYPDEVRQVQDVPNVPQEVDTPKKELDTAKMLIDQLTTEFEPEKYKDDYRTALLELIEEKKNNEQVVTGEEKPKPDNVTNLMDALQASLDKAKTDKPKPKQPKRKTKTATKQKKKIAK
>WP_197140710.1 Ku protein [Lysinibacillus sphaericus]
MHTVWKGSISFGLVNIPVKLHAATENKDIKLRQLHKECHTPISYKKVCEGCNQEVKDEDIVKAYEYAKNKFVVLDQEELESLRKENEDKAVEIIDFVKLTEIDPIYFERTYFLSPDSTGGKAYSLLRQTLEQSGKIGVAKIIIRSKEQLAIVRVYQNALVMETIHYPDEVRSVGDVPNVPSEQNIVPKELETALMLVDQLTTEFNPEKYTDDYRNALMELIEEKKAMNTISTSDKRPLPDNVTDLMTALQASLEKTKKPATRKRATKTKKNA
>WP_106037249.1 Ku protein [Bacillus sp. MZGC1]
MHTVWKGGISFGLVNIPVKLFTATENKDIKLRQLHKECHTPINYKKVCANCGEEVAPEQIVKAYEYAKNKFIELDDEELEKLRKENEEKAVEIIDFVKIEEIDPIYYERSYFLSPDTGGAKAYSLLRKALEESGKIGVAKIMIRSKEQLAIVRCYEHILLMETIHFPDEIRQVSDVPNIPQEENIVKKELDTALLLIEQLTTTFDPAAYQDEYREQLMNLIGDKISGERTVQPETTGKKDPASNVTDLMAALQASIDRSKPAKAKKAAPKKRKTPAKKEKNA
>WP_155669602.1 Ku protein [Ornithinibacillus caprae]
MHTMWKGTISFGLVNIPVKLHAATENKDVSLRQLHKECQSPIKYEKVCPVCDREIEKDEIVKAYEYAKNKFVVLDDEDLAELKKEQEDRSVEIVDFVKLEEIDPIYFEKSYYLSPNEGGGKAYGLLRAALKDTGKIGVAKMMIRSKEQLAIIRIYENTLVVETIHYPDEVRNVQDVPNVPEEMEIADKELDTAKMLIDQLTTEFDPEKYKDEYRTALLDLIEEKKGKDQTTTAKEKPKPDNVTDLMDALQASLDRAKKDKPKPTQPKRKTKTTAKKKKAQ
>WP_193538155.1 Ku protein [Bacillus luteolus]
MHTMWKGSISFGLVNIPIKLYSATEDKDIKLRNLHKECSTPIQYEKTCPNCDKEVGNEDIIKGYEYVKGKFVILNDDELRELKDEHEEKAVEIIDFVDLNEIDPIYFNRSYFMGPGENGSKAYALLREALQKSGKIGIAEIAIRSKQHMAIVRVYKNSLVMETIHYPDEVRNVGEVPGVPENVDINEKELDTAIMLIDQLTTTFEPEKYKDEYRTALMELIQSKIENNEGTTSKEGPRTNVVDLMSALQASIEKTKGKPTLAATPKPSAMTGTTTETPTAPAPAKGAKTRTTRKKIGS
>WP_106032492.1 Ku protein [Bacillus pumilus]
MHTVWKGGISFGLVNIPVKLFTATENKDIKLRQLHKECHTPINYKKVCANCGEEVAPEQIVKAYEYAKNKFIELDGEELEKLRKENEEKAVEIIDFVKIEEIDPIYYERSYFLSPDTGGAKAYSLLRKALEESGKIGVAKIMIRSKEQLAIVRCYEHILLMETIHFPDEIRQVSDVPNIPQEENIVKKELDTALLLIEQLTTTFDPAAYQDEYREQLMNLIGDKISGEHTVQPETTGKKDPASNVTDLMAALQASIDRSKPAKAKKAAPKKRKAPAKKEKNA
>WP_105925246.1 Ku protein [Bacillus sp. LLTC93]
MHTVWKGGISFGLVNIPVKLFTATENKDIKLRQLHKECHTPINYKKVCANCGEEIAPEQIVKAYEYAKNKFIELDDEELERLRKENEEKAVEIIDFVKIEEIDPIYYERSYFLSPDTGGAKAYSLLRKALEESGKIGVAKIMIRSKEQLAIVRCYEHILLMETIHFPDEIRQVTDVPNIPQEENIVKKELDTALLLIEQLTTTFDPAAYQDEYREQLMNLIGDKISGEHTVQPETTGKKDPSSNVTDLMAALQASIDRSKPAKTKKAAPKKRKAPAKKEKNA
>WP_041085121.1 Ku protein [Bacillus safensis]
MHTVWKGGISFGLVNIPVKLFTATENKDIKLRQLHKECHTPINYKKVCDNCGEEVAPEQIVKAYEYAKNKFIELDDEELEKLRKENEEKAVEIIDFVKIEEIDPIYYERSYFLSPDTGGAKAYSLLRKALEESGKIGVAKIMIRSKEQLAIVRCYEHILLMETIHFPDEIRQVSDVPNIPQEENIVKKELDTALLLIEQLTTTFDPAAYQDEYREQLMNLIGDKISGEHTVQPETTGKKDPASNVTDLMAALQASIDRSKPAKAKKAAPKKRKTPTKKEKNA
>WP_060204309.1 Ku protein [Sporosarcina koreensis]
MHTVWKGSISFGLVNIPIKLHTATENNDIKLRQLHKECHSPISYQKVCPICDKEVKNEEIVKAYEYTKNKFVVLDDEDLEKLKKENEDKAVEIIDFVKLEEIDPIYFERSYFMAPDANGGKAYALLRKALKESGKIGVAKIIIRSKEQLAVVRVYKDALLMETIHFPDEVRNVGDVPNIPDEETIVKKELDTALLLVDQLTTAFDPDKYTDEYRTALMELIEEKKAGNVTVAKTEKKAISPSNTSDLMAALQASLDKTKKKKPTPRKKAPAKMKA
>WP_010283280.1 Ku protein [Bacillus timonensis]
MHTMWKGSISFGLVNIPIKLFSATEDKDVKLRNLHKECNTPIQYEKICPNCEKDIGNDDIVKGYEYVKGKFVILSDEELKELKDEHEDKSVEIIDFVKLEEIDPIYFSRSYFMGPGENGNKAYALLREALQKSGKIGIAEITIRSKQQMAIIRVYKNSLVMETIHYPDEVRNVGDVPGVPENVDINEKELDTAIMLIDQLTTEFNPEKYKDEYRTALMELIESKVNNNEGTTSKEAPRTNVVDLMSALQASIERTKSKETGAQKKASVPKGNAKPKPKAKAEAEAPTGTDQTSSVKPKTRTTRKKVGS
>WP_097150812.1 Ku protein [Ureibacillus acetophenoni]
MHTVWKGSISFGLVNIPIKLHTATENRDIKLRQLHKECHSPINYSKVCPVCDKEIKNEEIVKAYEYSKNKFVVLDDEELENLKKENEDKSVEILEFVKLEEIDPIYFEKSYFLAPDSGGGKPYALLRKALQESGKIGVAKITIRSKEQLAIVRVYKDTLLMETIHFPDEVRNAEEVPNIPSDEKIAQKELDTAMMLIEQLSDKFEPDKYQDDYRTALLELIEKKKAGELTVTASEKETTIPSDMTDLMSALQASLDKTRKKSTTTTTRKRKTAVKKKA
>HAM80752.1 Ku protein [Ornithinibacillus sp.]
MHTMWKGTISFGLVNIPVKMHAATENKDVPLRQLHKECKSPIKYEKVCPVCEQEVGNDDIVKAYEYAKNKFVVLDEDDLAALKKEQEDKAVEIIDFVKLEDIDPIYFEKSYYLSPNEGGSKAYGLLRKALEETGKIGVANMMIRSKEQLAVIRVYKNTIVVETIHYPDEVRDVKEVPNVPENVETAKKELDTAKMLIEQLTTEFNPEKYQDEYRTALLELIEERKNADKTTTAKDKPKPDNVTDLMEALQASLDRAKKDKPKPSQPKKRKTTAKKKVASK
>WP_099159340.1 Ku protein [Virgibacillus ndiopensis]
MHTMWKGTISFGLVNIPVKMHAATENKDVKLRQLHKECQSPIKYQRVCPVCDREVENDEIVKAYEYAKNKFVVLDNEELEALKKEQEDKSVEIVDFVKLEEIDPIYFERSYYLSPNEGGGKAYGLLRAALEDTGKIGIAKMIIRSKEQLAVIRVYQNTLVVETIHYPDEVRQVQDVPNVPQEVETPKKELDTAKMLIDQLTTEFEPEKYKDDYRTALLELIEEKRNNEQVVTGEEKPKPDNVTNLMDALQASLDRAQKDKPKPKQPKRKTKTTGTQKKKIAK
>WP_099725738.1 Ku protein [Bacillus pumilus]
MHTVWKGGISFGLVNIPVKLFTATENKDIKLRQLHKECHTPINYKKVCANCGEEVAPEQIVKAYEYAKNKFIELDDEELEKLRKENEEKAVEIIDFVKIEEIDPIYYERSYFLSPDTGGAKAYSLLRKALEESGKIGVAKMMIRSKEQLAIVRCYEHILLMETIHFPDEIRQVSDVPNIPQEENIVKKELDTALLLIEQLTTTFDPAAYQDEYREQLMNLIGNKISGEHTVQPETTGKKDPASNVTDLMAALQASIDRSKPAKAKKAAPKKRKAPAKKEKNA
>WP_106495973.1 Ku protein [Lentibacillus sp. Marseille-P4043]
MHTMWKGTISFGLVNIPVKMHAATENKDVKLRQLHKECQSPIKYERVCPVCDREVKNDEIVKAYEYAKNKFVVLDDEELEALKKEQEDKAVEIADFVKLEEIDPIYFEKSYYLSPNEGGAKAYGLLRAALKDSGKIGIAKMIIRSKEQLAVIRVYENTLVVETIHYPDEVRQVQDVPNVPEEVEQTQKELDTAKMLVDQLTTEFDPEKYNDDYRTALLDLIEEKKNKEQVVTGDEKPAPDNVTNLMDALQASLDRAKTDKPKPKQPKKKTKVSTQKKKKIAK
>WP_058837627.1 Ku protein [Bacillus sp. G1(2015b)]
MHTVWKGGISFGLVNIPVKLFTATENKDIKLRQLHKECHTPINYKKVCANCGEEVAPEQIVKAYEYAKNKFIELDDEELEKLRKENEEKAVEIIDFVKIEEIDPIYYERSYFLSPDTGGAKAYSLLRKALEESGKIGVAKIMIRSKEQLAIVRCYEHILLMETIHFPDEIRQVSDVPNIPQEENIVKKELDTALLLIEQLTTTFDPAVYQDEYREQLMNLIGDKISGEHTVQPETTGKKDPASNVTDLMAALQASIDRSKPAKAKKAAPKKRKTPAKKEKNA
>WP_141603071.1 Ku protein [Ureibacillus terrenus]
MHTIWKGSISFGLVNIPVKLHAATEDKDVKLRQLHKECNTPINYKKICPVCDREVKNEEIVKAYEYAKNKFVILDEEDLETIKKENEEKAVEILEFVKLEEIDPIYFQRSYFLSPDTGGMKAYALLRQALKESGKIGVAKITIRSKEQLAVVRVYEDTLLMETIYYPDEVRSAKDVPNIPSKEKVVQKELETALMLIDQLTVKFDPEKYHDDYRTALLELIEKKKAGETVTAKEKEPAIPPDMTDLMSALEASLKKVKKKPSGRKRKTQEKKEA
>WP_146815906.1 Ku protein [Alkalibacillus haloalkaliphilus]
MHTMWKGTISFGLVNIPVKLHSATENKDIKLRNLHKECQSPVKYEKTCPVCETEVTNDDIVKGFEYTKNKFVILEDEDLENLKEAKDDKSVEIVDFVKLDEIDPIYFDRSYYLSPSEGGGKAYSLLRQALEDSGKIGLAKITIRSKEHLAVVRIYNNTIVMETIHYPDEVRDVGEVPNVPEEDNVVEKELETAKMLIDQLTTEFDPEKYTDEYRTALLDLIEKKKDGEEVATAKEPEKPDNVTDLMDALEKSLNKTQKGGQKKKSTGGGQKKKTTASGKKKSG
>WP_144560353.1 Ku protein [Alkalihalobacillus miscanthi]
MHTVWKGSISFGLVTIPVKLHTATENKDIKLRQLHKKCHIPINYKKVCPDCDEEVKNEDIVKAYEYAKNKFVVLDAEDLEQLKKEQEDKAVEIIDFVKLEEIDPIYFEKSYFLAPDSGGNKAYGLLREGLVQSGKIGVAKIIIRSKEQLAIVRVYENGLMMETIHFPDEVRKMEDVPNVPQEQKIVKKELDAALMLIDQLTVSFDPDNYQDEYRHALMDLIEKKKSGEEVVTTTEKAKDTSNVTDIMSALQASIDKTKKKKAPAKKKTAKTKKNA
>WP_075682877.1 Ku protein [Alkalihalobacillus pseudofirmus]
MHTVWKGSISFGLVNIPVKLHTATENKDIKLRQLHKKCHTPITYQKRCPDCEEEVAQEDIVKAYEYAKNKFVVLDAEDLEQLKKEQEEKAVEIIDFVKLEEIDPIYFEKSYFMAPDAGGAKAYSLLKEALNESGKIGIAKIIIRSKEQLAVVRVYNEGLIMETIHFPDEVRKIEDVPNLPEGQKIVKKELDTALLLVEQLTTTFDPEKYHDEYRTALMDLIEEKKTGKKTVTATDKKPKESNVTDLMSALQASIDKTKKKKPAAKKRTTAKAKKNA
>WP_067838635.1 Ku protein [Amphibacillus sediminis]
MHTMWKGSISFGLVNIPVNLHSATENKDIALRNLHKECHTPIKYEKVCPVCETEISQDDIVKGYEYTKNKFVVLDEEDLKSIKDEKEDKTVEIVDFIKLEEIDPIYFDKSYYLSPNDGGTKAYALLREALKDTNKIGLAKITIRSKEHLAVVRFYKNTLVMETIFFPDEVREVKEVPNVPEQVNIEAKELDTAKLLIDQLTTEFEPSKYQDDYRTALMELIERKKNGEEIVTAKATRKEDNVTDLMEALEKSLKQTNKKKTSTTRKKTTKKKTTSKTG
>WP_125903640.1 Ku protein [Bhargavaea beijingensis]
MHTVWKGSISFGLVNIPVKLHAATEDRDIKLRQLHRECNAPISYKKVCTSCNAEVKPEDIVKAYEYTKGKFVVLDEEDLKALKKENEDKAVEIVDFVKLEEIDPIYFERTYFLAPDKGGAKAYALLRAALGDSDKIGVAKIIIRQKEQLAAVRVYKEALVLETIHYPDEVRKVEDVPNVPGEEAVQKKELDVALMLIEQLTTPFEPEKYKDEYREALMELIEAKKAGKETVTAAEREAPAATNATDLMAALQASLEKTTKKKPAPKKRATTTKKKA
>WP_098676908.1 Ku protein [Bacillus safensis]
MHTVWKGGISFGLVNIPVKLFTATENKDIKLRQLHKECHTPINYKKVCANCGEEVAPEQIVKAYEYSKNKFIELDDEELEKLRKENEEKAVEIIDFVKIEEIDPIYYERSYFLSPDTGGAKAYSLLRKALEESGKIGVAKIMIRSKEQLAIVRCYEHILLMETIHFPDEIRQVSDVPNIPQEENIVKKELDTALLLIEQLTTTFDPAAYQDEYREQLMNLIGDKISGEHTVQPETTGKKDPAANVTDLMAALQASIDRSKPAKAKKAAPKKRKTPAKKEKNA
>WP_212048987.1 Ku protein [Bacillus safensis]
MHTVWKGGISFGLVNIPVKLFTATENKDIKLRQLHKECHTPINYKKVCANCGEEVAPEQIVKAYEYAKNKFIELDDEELEKLRKENEEKAVEIIDFVKIEEIDPIYYERSYFLSPDTGGSKAYSLLRKALEESGKIGVAKIMIRSKEQLAIVRCYEHILLMETIHFPDEIRQVSDVPNIPQEENIVKKELDTALLLIEQLTTTFDPAAYQDEYREQLMNLIGDKISGEHTVQPETTGKKDPASNVTDLMAALQASIDRSKPAKAKKAAPKKRKTPAKKEKNA
>WP_068984381.1 Ku protein [Lysinibacillus xylanilyticus]
MHTVWKGSISFGLVNIPVKLHAATENKDIKLRQLHKECHTPISYKKVCEGCNQEVKDEDIVKAYEYAKNKFVVLDQEELENLRKENEDKAVEIIDFVKLTEIDPIYFERTYFLSPDSTGGKAYSLLRQTLEQSGKIGVAKIMIRSKEQLAIVRVYQNALVMETIHYPDEVRSVGDVPNVPSEPNIVPKELETALMLVDQLTTEFNPEKYTDDYRNALMELIEEKKATNTISTSDKRPVPDNVTDLMTALQASLEKTKKPATRKRATKTKKNA
>WP_107936201.1 Ku protein [Ureibacillus chungkukjangi]
MHTVWKGSISFGLVNIPVKLHTATENKDIKLRQLHKECNSPINYQKVCPICEQEVKSEDIVKAYEYSKNKFVVLDDEELENLRKENEDKAVEIIEFVKLEEIDPIYFERSYFLAPDTGGGKAYALLREALSSSGKIGVAKITIRSKEQLAIVRVYDGTLIMETIHFPDEVRSSKEVPNIPSDEKITEKELDTALMLIDQLTAKFEPDKYRDDYRTALLELIEQKKNGELTVTVSEKESVIPSDMTDLMSALQASLDKTSTTKKKTTTRKRKATAEKKEA
>WP_176448482.1 Ku protein [Lentibacillus sp. CBA3610]
MHTMWKGTISFGLVNIPVKMHAATENKDVKLRNLHKECQTPVKYQKVCPNCNREIENDEIVKAYEYAKNKFVVLDDEELENLKKEQTDKAVEIMDFVNLDEIDPIYFEKSYYLSPNEGGAKSYGLLRSALEDTGKIGIAKMMIRSKEQLAVIRIYQNTLVVETIHYPDEVRDVKDVPNVPAENNPEEKELETAKMLIDQMSAEFDPEKYHDEYRTALMDLIEAKKNGDEVTTAEEKQTPDNVTNLMDALQESLNRAQKDTKPKAKRKKATAQKEKKKVAE
>WP_163536888.1 Ku protein [Gracilibacillus sp. YIM 98692]
MHTMWKGTISFGLVNIPVKLHSATENKDIPLRNLHKECQSPVKYEKVCPVCDKEVEKDDIVKGYEYTKNKFVILEEEDLEAIKDEKEDKSVEIVDFVNLEEIDPIYFDRSYYLSPNEGGSKAYSLLRQALKDTKKIGLAKITIRSKEHLAVVRIYHNTIVMETIHYPDEVRDFQEVPNVPEEDNVVEKELETAKMLIDQLTTDFEPEKYIDEYRTALIELIEKKKEGEDISTAKEPEKPDNVTNLMDALEKSLDKSKKSKKKAASSKKKATSKKKATGQKKKAT
>WP_008361888.1 Ku protein [Bacillus xiamenensis]
MHTVWKGGISFGLVNIPVKLFTATENKDIKLRQLHKECHTPINYKKVCANCGEEVAPEQIVKAYEYAKNKFIELDDEELERLRKENEEKAVEIIDFVKIEEIDPIYYERSYFLSPDTGGAKAYSLLRKALQESGKIGVAKIMIRSKEQLAIVRCYEHILLMETIHFPDEIRQVSDVPNIPQKENIVKKELDTALLLIEQLTTTFDPAAYQDEYREQLMNVIGDKISGEHTVQPETTGKKDASANVTDLMAALQASIDRSKPAKTKKAAPKKRKAPAKKEKNA
>WP_216772902.1 Ku protein [Metabacillus halosaccharovorans]
MHTMWKGSISFGLVNIPIKLYAATEDKDIKLRTLHKKCHSPIQYEKTCPNCDEEVKQDEIVKGYEYVKGKYVVLTDEELKELKDEHEDKTVEIIDFVKMDDIDPIYFNRSYFIGPGENGGKAYGLLREALTKSEKIGIAEITIRSKQQLAMVRVYQNCIVMETVHYPDEVRNVKEVPSVPENVEVGEKELDTAIMLIDQLTTTFEPEKYKDDYRLALQELIERKVNQDEGKTPTEAAPRQNVVDLMSALQASIEKTKKPQTKAKPAKPKAKSAKAVGDDSPPKTAHTGGTTEKKTKTVRKKA
>WP_204956081.1 Ku protein [Metabacillus crassostreae]
MHTMWKGSISFGLVNIPIKLYAATEDKDIKLRTLHKKCHTPIQYEKKCPNCDEEISPDEIVKGYEYVKGKYVVLTDEELKEIKDEHEDKTVEIIDFVKMEDIDPIYFNRSYFIGPGENGGKAYGLLRESLTKSGKIGIAEITIRSKQQLAIVRVYQNCIVMETVHYPDEVRNVKEVPSVPEQVEVGSKELETAIMLIDQLTTTFEPEKYKDDYRLALQELIERKVNQDEGKTPSEAAPRQNVVDLMSALQASIEKTKKPQAIPKVQQPKVVGGDVTKEKGTEATSAKKTKTVRKKA
>WP_146270310.1 Ku protein [Bacillus altitudinis]
MHTVWKGGISFGLVNIPVKLFTATENKDIKLRQLHKECHTPINYKKVCANCGEEVAPEQIVKAYEYAKNKFIELDEEELERLRKENEEKAVEIIDFVKIEEIDPIYYERSYFLSPDTGGAKAYSLLRKALQESGKIGVAKIMIRSKEQLAIVRCYEHILLMETIHFPDEIRQVSDVPNIPQEENIVKKELDTALLLIEQLTTTFDPAAYRDEYREQLMNVIGDKISGEHTVQPETTGKKEASSNVTDLMAALQASIDRSKPEKTKKAAPKKRRATAKKEKNA
>WP_025219431.1 Ku protein [Lysinibacillus varians]
MHTVWKGSISFGLVNIPVKLHAATENKDIKLRQLHKECHTPISYKKVCEGCNQEVTEENIVKAYEYAKNKFVVLDEEELENLRKENEDKAVEIIDFVKLGEIDPIYFERTYFLSPDTTGSKAYALLRQTLEESGKIGVAKIIIRSKEQLAIVRVYQNALVMETIHFPDEVRNVQDVPNIPSEPTIVQKELDAALMLVDQLTTVFNPEKYTDDYRNSLMELIEEKKATNSVSASDKRPLPDNVTDLMSALQASLDKTKKPTTRKRATKTKKNA
>WP_075623258.1 Ku protein [Bacillus safensis]
MHTVWKGGISFGLVNIPVKLFTATENKDIKLRQLHKECHTPINYKKVCANCGEEVAPEQIVKAYEYAKNKFIELDDEELEKLRKENEEKAVEIIDFVKIEEIDPIYYERSYFLSPDTGGAKAYSLLRKALEESGKIGVAKIMIRSKEQLAIVRCYEHILLMETIHFPDEIRQVSDVPNIPQEENIVKKELDTALLLIEQLTTTFDPAAYQDEYREQLMNLIGDKISGEHTVQPETTGKKDPAANVADLMAALQASIDRSKPAKAKKAAPKKRKTPAKKEKNA
>WP_079563249.1 MULTISPECIES: Ku protein [unclassified Lysinibacillus]
MHTVWKGSISFGLVNIPVKLHAATENKDIKLRQLHKECHTPISYKKVCEGCNQEVKDEDIVKAYEYAKNKFVVLDQEELESLRKENEDKAVEIIDFVKLTEIDPIYFERTYFLSPDSTGGKAYSLLRQTLEQSGKIGVAKIIIRSKEQLAIVRVYQNALVMETIHYPDEVRSVGDVPNVPSEQNIVPKELETALMLVDQLTTEFNPEKYTDDYRNALMELIEEKKATSTISANDKRPVPDNVTDLMTALQASLEKTKKPATRKRATKTKKNA
>WP_072891118.1 Ku protein [Ornithinibacillus halophilus]
MHTMWKGTISFGLVNIPVKLHAATENKDVQLRQLHKECHSPIKYEKVCPVCDRKIENDEIVKGYEYAKNKFVVLDDDDLEALKKEQEDRSVEIVDFVKLEEIDPIYFEKSYYLSPNEGGGKAYSLLRAALKDTGKIGVAKMTIRSKEQLAVIRIYEDTLVVETIHFPDEVRNVKDVPNVPEETEIAKKELDTAKMLIEQLTTEFEPEKYTDEYRTALLELIEEKKGKDQTATAKDKPKPDNVTDLMEALQASLDRAKKEKPKPKQPKKKTTTTAKKKKAL
>WP_034323800.1 Ku protein [Bacillus zhangzhouensis]
MHTVWKGGISFGLVNIPVKLFTATENKDIKLRQLHKECHTPINYKKVCANCGEEIAPEQIVKAYEYAKNKFIELDDEELERLRKENEEKAVDIIDFVKIEEIDPIYYERSYFLSPDTGGAKAYSLLRKALEESGKIGVAKIMIRSKEQLAIVRCYEHILLMETIHFPDEIRQVTDVPNIPQEENIVKKELDTALLLIEQLTTTFDPAAYQDEYREQLMNLIGDKISGEHTVQPETTGKKDPSSNVTDLMAALQASIDRSKPAKTKKAAPKKRKAPAKKEKNA
>WP_053484120.1 Ku protein [Lysinibacillus sp. FJAT-14745]
MHTVWKGSISFGLVNIPVKLHAATENKDIKLRQLHKECHTPISYKKVCEGCNQEVKDEDIVKAYEYAKNKFVVLDQDELENLRKENEDKAVEIIDFVKLTEIDPIYFERTYFLSPDSTGGKAYALLRQTLEQSGKIGVAKIIIRSKEQLAIVRVYQNALVMETIHYPDEVRSVADVPSIPSEQNIVPKELETALMLVDQLTTEFNPEKYTDDYRNALMELIEEKKATNTISTSDKRPVPDNVTDLMTALQASLEKTKKPTTRKRATKTKKNA
>WP_093136894.1 Ku protein [Salinibacillus kushneri]
MHTMWKGTISFGLVNIPVKLHAATENKDIRLRNLHKECETPIKYEKVCPHCEKEVTNDDIVKAYEYAKNKFVVLDDEDLENLKKEQDDKAVEIVDFVQLEEIDPIYFEKSYYLSPNEGGGKAYALLRQSLKDTGKIGIAKIMIRSKEQLAIVRVYENTLVMETIHYPDEVRAVDQVPNVPAEENLGEKELNTAKMLIDELTTEFEPEKYNDEYRTALMDLIEEKKENNEVTTGKEKKQEKPDNVTDLMDALEASLERSQKGSKNKTKKKTTTKKKTTAKKAL
>WP_068446790.1 Ku protein [Lentibacillus amyloliquefaciens]
MHTMWKGTISFGLVNIPVKMHAATENKDIKLRNLHKECRTPVKYQKVCPNCDKEVENDEIVKAYEYAKNKFVVLDDDELENLKKEQTDKAVEIMDFVNLDEIDPIYFEKSYYLSPNDGGAKSYGLLRSALQDTGKIGIAKMMIRSKEQLAVIRIYENTLVVETIHYPDEVRDVKDVPNVPAENNAEEKELETAKMLIDQLSADFEPEKYEDEYRTALMELIEAKKEGEEVTTAQETPQPDNVTNLMDALEESLNRAQKDKSSKTKQKTAPSKEKKKVAK
>WP_101330129.1 Ku protein [Halalkalibacillus sediminis]
MHTMWKGTISFGLVNIPVKLHSATENKDIKLRNLHKECQSPIKYEKVCPVCDKEVGNDDIVKAFEYTKNKFVVLEDEELEAIKEESHDKSVEIMDFVKLEDIDPIYFERSYYLSPNEGGTKAYSLLRKALEDTGKIGVAKITIRSKQQLAIVRIYNNTIVMETIHYPDEVRNVQEVPNVPEDEKVVKKELDTAKLLIEQLTTSFEPEKYTDEYRTALLEVIEKKKDGEEVTTAKEPKTTDNVTNLMDALEASLKKTEKGKKKKSTTKKKAKAN
>WP_053592565.1 MULTISPECIES: Ku protein [unclassified Lysinibacillus]
MHTVWKGSISFGLVNIPVKLHAATENKDIKLRQLHKECHTPISYKKVCEGCNQEVKDEDIVKAYEYAKNKFVVLDQEELESLRKENEDKAVEIIDFVKLTEIDPIYFERTYFLSPDTTGGKAYSLLRQTLEQSGKIGVAKIIIRSKEQLAIVRVYQNALVMETIHFPDEVRSVGDVPNIPSEQNIVPKELETALMLVDQLTTEFNPEKYTDDYRNALMELIEEKKATNTISASDKQPVPDNVTDLMTALQASLEKTKKPATRKRATKTKKNA
>WP_205089952.1 Ku protein [Thalassobacillus pellis]
MHTMWKGTVSFGLVNIPIKLHAATENKDVKLRQLHKECQSPIKYEKVCPVCEREVEQQEIVKAYEYAKNKFVMLDEEEVAELKKENTDKSVEIVDFVKLEEIDPIYFERSYYLSPNEGGSKAYVLLRQALQDTGKIGVAKIMIRSKEQLAVIRVYQNTLVMETIHYPDEVRNTVDVPNVPEEEETVKKELDTAKMLIDQLTTEFDPGKYQDDYRNALLELIEERKNQDQVATAKDKKKPDNVTNLMDALQASLDKANKGTGKGTGKGKTTKKKTTTSKKKASTNNKTKKNA
>WP_049664940.1 Ku protein [Lysinibacillus xylanilyticus]
MHTVWKGSISFGLVNIPVKLHAATENKDIKLRQLHKECHTPISYKKVCEGCNQEVKDEDIVKAYEYAKNKFVVLDQEELENLRKENEDKAVEIIDFVKLTEIDPIYFERTYFLSPDSTGGKAYSLLRQTLEQSGKIGVAKIIIRSKEQLAIVRVYQNALVMETIHYPDEVRSVGDVPNVPSEPNIVPKELETALMLVDQLTTEFNPEKYTDDFRNALMELIEEKKATNTISTSDKRPVPDNVTDLMTALQASLEKTKKPATRKRATRTKKNA
>WP_026559974.1 Ku protein [Bacillus sp. J37]
MHTMWKGSISFGLVNIPIKLYAATEDKDIKLRTLHKKCHSPIQYEKTCPNCDEEVKQDEIVKGYEYVKGKYVVLTDDELKELKDEHEDKTVEIIDFVKMDDIDPIYFNRSYFIGPGENGGKAYGLLREALTKSEKIGIAEITIRSKQQLAMVRVYQNCIVMETVHYPDEVRNVKEVPSVPENVEVGEKELDTAIMLIDQLTTTFEPEKYKDDYRLALQELIERKVNQDEGKTPTEAAPRQNVVDLMSALQASIEKTKKPQTKAKPAKSKAKSAKAVGNENPQTKPAHTGGTAEKKTKTVRKKA
>WP_078434610.1 Ku protein [Metabacillus halosaccharovorans]
MHTMWKGSISFGLVNIPIKLYAATEDKDIKLRTLHKKCHSPIQYEKTCPNCDEEVKQDEIVKGYEYVKGKYVVLTDEELKELKDEHEDKTVEIIDFVKMDDIDPIYFNRSYFIGPGENGGKAYGLLREALTKSEKIGIAEITIRSKQQLAMVRVYQNCIVMETVHYPDEVRNVKEVPSVPENVEVGEKELDTAIMLIDQLTTIFEPEKYKDDYRLALQELIERKVNQDEGKTPTEAAPRQNVVDLMSALQASIEKTKKPQTKAKPAKPKAKSAKAVGDDSPPKKAHTGGTTEKKTKTVRKKA
>WP_040226152.1 Ku protein [Bhargavaea cecembensis]
MHTVWKGSISFGLVNIPVKLHAATEDHDIKLRQLHKACNAPISYKKVCTACNEEVQPDDIVKAYEYTKGKFVVLDAEELEKLKKENEDKAVEIVDFVKLEEIDPIYFERSYFLAPDKGGSKAYALLRSALGQSDKIGVAKIIIRQKEQLAAVRVFKDSLVLETIHWPDEVRNVGEVPNLPEAEGVAGKELDVALLLIDQLTTPFDPTKYTDEYRESLMELIEAKKAGKETVTVTERETPAATTATDLMAALQASLEKTGTKKKATPKKRPAAKKKQA
>WP_153406204.1 Ku protein [Gracilibacillus sp. TD8]
MHTMWKGTISFGLVNIPVKLHSATENKDIPLRNLHKECHSPVKYEKVCPVCDKEVTNDEMVKGYEYTKNKFVILEDEDLEAIKDEQEEKAVEIVDFVKLEEIDPIYFDKSYYLSPNDGGTKGYVLLREALEETGKIGVAKITIRSKEHLAVVRIYKNTLVMETIHFPDEVRNYQEVPNVPEEDKIVAKELETAKLLIDQLTTEFEPEKYTDEYRTALLDLIEQKRKGKEVSTAKEPKKPDNVTDLMEALEKSLQKTKTKAKPKRKPAAKKKAATARKQA
>GAF20983.1 LOW QUALITY PROTEIN: Ku domain protein [Bacillus sp. JCM 19047]
MHTVWKGSISFGLVTIPVKLHTATENKDIKLRQLHKKCHTPINYKKVCPDCDEEVKNEDIVKAYEYAKNKFVVLDAEDLEQLKKEQEDKAVEIIDFVKLEEIDPIYFEKSYFLAPDSGGNKAYGLLREGLVQSGKIGVAKIIIRSKEQLAIVRVYENGLMMEPIHFPDEVRKMEDVPNVPQEQKIVKKELDAALMLIDQLTVSFDPDNYQDEYRHALMDLIEKKKSGEEVVTTTEKAKDTSNVTDIMSALQASIDKTKKKKAPAKKKTAKTKKNA
>REJ28641.1 Ku protein [Caldibacillus debilis]
MHTIWKGSLQFGLVNIPVKLHAATEEKDVKFRTLHKPCHTPIKYEKVCPNCQKGVDSAELVKAYEYTPGKFIVLEEGDLNKLEKEMEERAVEILDFVDMAEIDPIFFRRAYYLSPNEGGGKAYSLLRKALEKSKKVGIAKIMIRSKVQLSAVRVFENTLVLETIHFPDEVRKPADVPNVPAEDKFSDQELEIALLLIDRLSTEFSPEKYKDDYRESLLELIEAKKKGEEFVTPVQEEKPSAVTDLLAALQASIDRTKPEKKTAGKKGGKLARKKA
>WP_087973681.1 Ku protein [Oceanobacillus rekensis]
MHTMWKGTISFGLVNIPVKMHAATENKDVKLRQLHKECKSPVKYEKVCPICDKEIKSEEIVKAYEYSKNKFVVLDDEDIEALRKEQEDKAVEIVDFVKLQDIDPIYFEKSYYLSPNEGGSKAYGLLRNALNDTGKIGIAKMIIRSKEQLAVIRVYENALVVETIHYPDEVRSVQDVPNIPEEVKIVKKELDTAKMLIDQLTTEFEPEKYNDDYRTALLDLIEEKKNNAQTTTAKDKPAPDNVTNLMDALQASLERAKSEKPKPKQPKQVKRKAKTTASKKKAAT
>REJ16446.1 Ku protein [Caldibacillus debilis]
MHTIWKGSLQFGLVNIPVKLHAATEEKDVKFRTLHKPCHTPIKYEKVCPNCQKGVESAELVKAYEYTPGKFIVLEEGDLNKLEKEMEERAVEILDFVDMAEIDPIFFRRAYYLSPNEGGGKAYSLLRKALEKSKKVGIAKIMIRSKVQLSAVRVFENTLVLETIHFPDEVRKPADVPNVPAEDKFSDQELEIALLLIDRLSTEFSPEKYKDDYRESLLELIEAKKKGEEFVTPDQEEKPSAVTDLLAALQASIDRTKPEKKTAGKKGGKLARKKA
>WP_110612221.1 Ku protein [Salipaludibacillus keqinensis]
MHTVWKGSISFGLVNIPVKLHAATENKDIKLRQIHKECHTPISYQKVCPGCDKEVKNDEIVKAYEYEKNKFVVLDEEDLEKLKKENEDKAVEIIDFVHLEEIDPIYFEKSYFLAPDTGGGKAYLLLRKALEEAGKIGIAKIVIRSKEQLAVVRVYENTLLMETIHFPDEIRQASDVAMPQEQNITKKELNTALMLIKQLTTPFAPEKYSDDYRTALMSLIEEKRSGEQTVESKDGKEPEVSNVTDLMTALQASIDKTKKKKPVTRKKPATQSRVKKNA
>WP_085993990.1 Ku protein [Oceanobacillus senegalensis]
MHTMWKGTISFGLVNIPVKMHAATESKDVRLRKLHKECKSPVKYEKVCPVCEREIEAEEIVKGYEYAKNKFVILDEEDLKALKKEQEDRAVEIVDFVQLEDIDPIYFEKSYYLSPNEGGGKAYSLLRGALKDTGKIGIAKMMIRSKEQLAVIRVYENVLVVETIHFPDEVRKVEDVPNVPEETEIAKKELDTAKMLIEQLTAEFDPEKYKDEYRTALLDLIEEKKNNEETATAKDKPVPDNVTNLMDALQASLDRAKNDKPKPRQPKKKTKNIKKKRATS
>WP_168863424.1 Ku protein [Bacillus sp. RO1]
MHTMWKGSISFGLVNIPIKMYSATEDKDIKLRTLHKECHSPIKYEKVCPNCEKEVEQDDLVKGYEYVKGKYVILSDEELKQLKEEHEDKSVKIIDFVKLEDIDPIYFNRSYFLGPGENGSKAYSLLREALEESKKIGVAEITIRSKQQLAIVRVYKDCLVMETVHYPDEVRNVADVPSVPERKDVDKKELDTAITLIDQLTTEFDPEKYHDDYREAVLSLVQEKINKEEGTTTPIDSDKSNVVDLMSALQASIERTKDQGEKPVKKKMETKAEAIEKKTASSQPKKRTTRKKKASS
>WP_100543587.1 Ku protein [Lysinibacillus xylanilyticus]
MHTVWKGSISFGLVNIPVKLHAATENKDIKLRQLHKECHTPISYKKVCEGCSQEVKDEDIVKAYEYAKNKFVVLDQEELENLRKENEDKAVEIIDFVKLTEIDPIYFERTYFLSPDSTGGKAYALLRQTLEQSGKIGVAKIIIRSKEQLAIVRVYQNALVMETIHYPDEVRSVGDVPSIPSEQNIVPKELETALMLVDQLTTEFNPEKYTDDYRNALMELIEEKKATNTISTSDKRPVPDNVTDLMTALQASLEKTKKPATRKRATKTKKNA
>WP_110396974.1 Ku protein [Pseudogracilibacillus auburnensis]
MHTMWKGTISFGLVNIPVKMHAATENKDVKLRQLHKECQSPIKYEKVCPVCERKVEEEEIVKAYEYTKNKFVVLDKEDLQALQKEQTDKAVEIIDFVKLEEIDPIYFEKSYYLSPNEGGVKAYSLLRAALLETGKIGVAKMMIRSKEQLAVIRIYKNTLVVETIHYPDEVRAVQDVPNVPENTEVVKKELDTAKLLIDQLTTVFEPEKYTDEYRTSLLEIIEGKKTEKTATVTGKQKPDNVTNLMDALQASLDRAKKENPKPKKKTTAKATTTKKVAK
>WP_024361831.1 MULTISPECIES: Ku protein [Lysinibacillus]
MHTVWKGSISFGLVNIPVKLHAATENKDIKLRQLHKECHTPISYKKVCEGCNQEVTEENIVKAYEYAKNKFVVLDEEELENLRKENEDKAVEIIDFVKLGEIDPIYFERTYFLSPDTTGSKAYALLRQTLEESGKIGVAKIIIRSKEQLAIVRVYQNALVMETIHFPDEVRSVQDVPNIPSEPTIVQKELDAALMLVDQLTTVFNPEKYTDDYRNALMELIEEKKTTNSVSASDKRPLPDNVTDLMSALQASLDKTKKPTTRKRATKTKKNA
>WP_136356692.1 Ku protein [Bacillus sp. DSL-17]
MHTMWKGSISFGLVNIPIKLYAATEDKDIKLRTLHKKCHTPIQYEKKCPNCDEEVQTDEIVKGYEYVKGKYVVLSDEELQELKDEHEDKTVEIIDFVKMEDIDPIYFNRSYFLGPGENGGKAYGLLREALNQSGKIGIAQITIRSKQQLAMVRVYQNCIVMETVHYPDEVRNVKEVPSVPEQVEVGSKELETAIMLIDQLTTTFDPEKYKDDYRLALQELIERKVNQDEGKTPTEAAPRQNVVDLMSALQASIEKTKKPQGKTKAKPAKVATPATKEKAAAPTTLAKKTKTVRKKA
>WP_027963988.1 Ku protein [Halalkalibacillus halophilus]
MHTMWKGSISFGLVNIPVKLHSATESKDIKLRQLHKECQNPIKYEKVCPVCDREVEKEEIVSAFEYTKNKFVMLEKEEMESIKEEKTDKSVEIIDFVKLEEIDPIYFDRSYYLSPNEGGSKAYSLLREALNESGKIGLAKIMIRSKEQLAVVRIYKNTLVMETIHYPDEVRDVEEVPSVPEADQVAKKELDTAKLLIDQLTTEFKPEKYTDDYRTALLELIEKKKAGEDIATAKETPTKPDNVTDLMSALEASLEKTSKEKSTKTKTTKKKTTKKKPAKAN
>RKO62220.1 DNA end-binding protein Ku [Caldibacillus debilis GB1]
MEMHTIWKGSLQFGLVNIPVKLHAATEEKDVKFRTLHKPCHTPIKYEKVCPNCQKGVDSAELVKAYEYTPGKFIVLEEGDLNKLEKEMEERAVEILDFVDMAEIDPIFFRRAYYLSPNEGGGKAYSLLRKALEKSKKVGIAKIMIRSKVQLSAVRVFENTLVLETIHFPDEVRKPADVPNVPAEDKFSDQELEIALLLIDRLSTEFSPEKYKDDYRESLLELIEAKKKGEEFVTPDQEEKPSAVTDLLAALQASIDRTKPEKKTAGKKGGKLARKKA
>WP_096549768.1 Ku protein [Ureibacillus thermosphaericus]
MHTIWKGSISFGLVNIPVKLHAATENKDVKLRQLHKECHSPINYKKVCPVCDREVKSEEIVKAYEYAKNKFVVLDEEDLEELRKENEEKAVEIIEFVKLEEIDPIYFEKSYFLSPDTGGLKAYALLRQALKESGKIGVAKITIRSKEQLAVVRVYEDTLLMETIYFPDEVRNAKDVPNIPSDEKVVQKELETALMLIDQLTVKFEPEKYHDEYRTALLELIEQKKAGETVTAAEKNPAIPPDMTDLMSALEASLNKTKKKPATRKKKTKEKKEA
>WP_120668548.1 Ku protein [Caldibacillus debilis]
MHTIWKGSLQFGLVNIPVKLHAATEEKDVKFRTLHKPCHTPIKYEKVCPNCQKGVDSAELVKAYEYTPGKFIVLEEGDLNKLEKEMEERAVEILDFVDMAEIDPIFFRRAYYLSPNEGGGKAYSLLRKALEKSKKVGIAKIMIRSKVQLSAVRVFENTLVLETIHFPDEVRKPADVPNVPAEDKFSDQELEIALLLIDRLSTEFSPEKYKDDYRESLLELIEAKKKGEEFVTPDQEEKPSAVTDLLAALQASIDRTKPEKKTAGKKGGKLARKKA
>WP_210597900.1 Ku protein [Bacillus sp. YZJH907-2]
MHTVWKGSISFGLVNIPIKLHAATENKDIKLRQIHKECHTPISYQKVCPGCDKEVTNEEIVKAYEYAKNKFVILDEEELEKLKKENEDKAVEIIDFVKLEEIDPIYFERSYFIAPDNGGGKAYSLLRSALEESGKIGVAKIIIRSKEQLAIVRVYKDTLVMETIHFPDEVRNVQEVPNVPAKQEVVKKELETALMLVDQLTTTFEPEKYSDEYRTALMELIEEKKSGESTVTVTEKQPAATSGSNVTDLMSALQASLDKTKKKPATRKKKAPTAKPAISARKNA
>WP_088052107.1 Ku protein [Virgibacillus dakarensis]
MHTMWKGTISFGLVNIPVKMHAATENKDVKLRQLHKECQSPIKYERVCPVCDREVKNDEIVKAYEYAKNKFVVLDEEELQALKKEQEDKAVEIVDFVQLEEIDPIYFEKSYYLSPNEGGGKAYGLLRAALMDTGKIGIAKMIIRSKEQLAVIRVYQNTLVVETIHYPDEVRKVQDVPNVPEQAEPEKKELETAKMLIDQLTTEFDPEKYKDEYRTALLDLIEEKKNKEQVVTGEKQPVPDNVTNLMDALQASLDRAKQDKPKPKQPKRKTKTNTGEKKKKVAK
>WP_017187486.1 Ku protein [Alkalibacillus haloalkaliphilus]
MHTMWKGTISFGLVNIPVKLHSATENKDIKLRNLHKECQSPVKYEKTCPVCETEVTNDDIVKGFEYTKNKFVILEDEDLENLKEAKDDKSVEIVDFVKLEEIDPIYFDRSYYLSPSEGGGKAYSLLRQALEDSGKIGLAKITIRSKEHLAVVRIYNNTIVMETIHYPDEVRDVGEVPNVPEEDNVVEKELETAKMLIDQLTTEFDPEKYTDEYRTALLDLIEKKKDGEEVATAKEPEKPDNVTDLMDALEKSLNKTQKGGQKKKKSTGGGQKKKTTASGKKKSG
>WP_099680675.1 Ku protein [Bacillus pumilus]
MHTVWKGGISFGLVNIPVKLFTATENKDIKLRQLHKECHTPINYKKVCANCGEEVAPEQIVKAYEYAKNKFIELDNKELERLRKENEEKAVEIIDFVKIEDIDPIYYDRSYFLSPDTGGAKAYSLLRKALQESGKIGVAKIMIRSKEQLAIVRCYEDILLMETIHFPDEIRQVSDVPNIPQEENIVKKELDTALLLIEQLTTTFDPAAYQDEYREQLMNVIGDKISGEHTVQPETTGKKAASSNVTDLMAALQASIDRSKPAKAKKAAPKKRKAPTKKEKNA
>WP_018931562.1 MULTISPECIES: Ku protein [Gracilibacillus]
MHTMWKGTISFGLVNIPVKLHSATENKDIKLRNLHKECQSPVKYEKVCPVCEKEVEQDDIVKGFEYTKNKFVILEDEDLEALKEEKEDKSVDIVDFVKLEEIDPIYFDRSYYLSPNEGGAKAYGLLRKALEETGKIGLAKITIRSKEHLAVVRIYQNTLVMETIYYPDEVRDFQEVPNVPEEANIVEKELETAKLLIEQLSTEFEPEKYHDEYRTALLELIEQKKNGEEVSTAKEPAKKDNVTDLMEALEKSLNKTQKGKKKTTTKRKKTTKKTASQKAKAN
>WP_117161660.1 Ku protein [Paraliobacillus sp. X-1268]
MHTMWKGTISFGLVNIPVKLHSATEDKDVKLRNLHKECKSPVKYEKVCPVCEKEIGNDDIVKGYEYTKNKFVILEDEDLESIKDEKDDKSVEIVDFVKLDEIDPIYFDRSYYLSPDDCGGKAYALLREALKDTEKIGLAKITIRSKEQLSVVRIYHNTLVMETIHYPDEVRSFQEVPNVPEEATVVKKELETAKMLIDQLTASFEPEKYTDDYRTALLDLIQKKKDEEAVSTAKEPKKPSNVTDLQDALEKSLNRTKKSKKKATPVKRKTAATKKTSNG
>WP_125554453.1 Ku protein [Bacillus salarius]
MHTMWKGSIQFGLVSIPIKMHAATEDKDISFRNLHEKCKTPIKYEKVCPVCEEKVEKEDLVKGYETTNGHYIVMKNDELEELRQEAGEKAVEILDFINIDDIDPIYFNRSYFLGPNEGGAKAYSLLRQALQDSRKVGIAKIMIRSKEQLAALRIYKNTILLETLHYSDEIRSAADVPNVPGEEKLEEKELHTAKMLIDQLSTEFEPEKYEDEYRKKLVQLIEAKENGEEVVSANQETPKDNVADLMEALQASVDKNKKKVATKKKGTPKTGSGPKKKEKATS
>WP_197197890.1 Ku protein [Bacillus safensis]
MHTVWKGGISFGLVNIPVKLFTATENKDIKLRQLHKECHTPINYKKVCANCGEEVAPEQIVKAYEYAKNKFIELDDEELEKLRKENEEKAVEIIDFVKIEEIDPIYYERSYFLSPDTGGAKAYSLLRKALEESGKIGVAKIMIRSKEQLAIVRCYEHILLMETIHFPDEIRQVSDVPNIPQEENIVKKELDTALLLIEQLTTTFDPAAYQDEYREQLMNLIGDKISGEHTVQPETTGKKDTASNVTDLMAALQASIDRSKPAKAKKAAPKKRKTPAKKEKNA
>WP_071169131.1 MULTISPECIES: Ku protein [Bacillus]
MHTVWKGGISFGLVNIPVKLFTATENKDIKLRQLHKECHTPINYKKVCANCGEEVAPEQIVKAYEYAKNKFIELDDEELERLRKENEEKAVEIIDFVKIEEIDPIYYERSYFLSPDTGGAKAYSLLRKALQESGKIGVAKIMIRSKEQLAIVRCYEHILLMETIHFPDEIRQVSDVPNIPQEENIVKKELDTALLLIEQLTTTFDPAAYQDEYREQLMNVIGDKISGEHTVQPETTGKKDASANVTDLMAALQASIDRSKPAKTKKAAPKKRKAPAKKEKNA
>WP_066420472.1 Ku protein [Bacillus cohnii]
MHTMWKGSISFGLVNIPIKMFSATEDKDIKMRTLHSECHTPIKYEKVCPHCEKEVEQNDLVKGYEYVKGKYVILSDEELQSLKEEHEDKSVKIIDFVKLDDIDPIYFNRSYFLGPGENGSKAYSLLREALQQSGKIGVAEITIRSKQQLAVVRVYQDCLVMETVHYPDEVRNVKEVPAVPEKAEINEQELNTAMLLIDQLTTEFDPEKYHDDYREAVLNLIEQKVNSEEGTITPQDAAPKTNVVDLMSALQASIEKTKKQEPKTAKPAKQIPSTSGRQDKAETAKSESTGPKKRTTRKKATV
>WP_090872550.1 Ku protein [Oceanobacillus limi]
MHTMWKGTISFGLVNIPVKLHAATENKDVSLRQLHKECQSPIKYEKVCPVCDRKIENDEIVKAYEYAKNKFVVLEEEDLAALKEEQEDRSVEIVDFVKLEEIDPIYFEKSYYLSPNEGGGKAYGLLRAALQDTGKIGVAKMMIRSKEQLAIIRIYENTLVVETIHYPDEVRNVQDVPNVPEETEIAKKELDTAKMLIDQLTTEFEPDKYKDEYRTALLDLIEEKKGQDQTTTAKEKPKPDNVTDLMGALQASLDRAKKDKPKPKQPKRKTTAKKKKAQ
>WP_090085574.1 Ku protein [Lentibacillus persicus]
MHTMWKGTISFGLVNIPVKMHAATENKDIKLRNLHKECKTPIKYEKTCPNCDKEVNNDDIVKAYEYAKNKFVVLDDEELENLKKEQNDKAVEIMDFVKLDEIDPIYFEKSYYLSPNDGGAKSYSLLRSALEETGKIGIAKMMIRSKEQLAVIRIYENTLVVETIHYPDEVRDVKDVPNVPAEDTNAEKELETAKMLIDQLSASFEPDKYQDEYRTALMELIEAKKEGEEVTTSTEQPKPDNVTNLMDALEESLNRAQKDKKGKTKRKPAAQTKEKKKVAK
>WP_091772588.1 Ku protein [Piscibacillus halophilus]
MHTMWKGSISFGLVNIPVKLHSATENKDIKLRNLHKECQSPVKYEKVCPVCDTEVTNDDIVKGFEYTKNKFVVLEEEDLQSIKDEKAEKSVEIMDFVKLEEIDPIYFDRSYYLSPNEGGGKAYTLLRQALEDTGKIGLAKITIRSKEHLAVVRIYQNTLVMETIHYPDEVRDFQEVPNVPEETNVGEKELKTAKMLIDQLTTEFEPEKYTDEYRTALLELIEKKKEGEEITTAKEPKTPDNVTDLMEALEKSLNESQKNKKKGSTTKKATSSKKKSTAKKKQKTAT
>WP_148986899.1 Ku protein [Bacillus horikoshii]
MHTMWKGSISFGLVNIPIKMYSATEDKDIKLRTLHKECHSPIKYEKVCPNCEKEVEQDDLVKGYEYVKGKYVILSDEELKQLKEEHEDKSVKIIDFVKLEDIDPIYFNRSYFLGPGENGSKAYSLLREALEDSKKIGVAEITIRSKQQLAIVRVYKDCLVMETVHYPDEVRNVADVPSVPERKDVDKKELDTAITLIDQLTTEFDPEKYHDDYREAVLRLVQEKINKEEGTTTPTDSDKSNVVDLMSALQASIERTKDQGEKPVKKKTETKAETPEKKTSSSQPKKRTTRKKKASS
>WP_181349322.1 Ku protein [Thalassobacillus sp. CUG 92003]
MHTMWKGSISFGLVNIPIKLHAATENKDVKFRQLHKECQTPIKYKKECPVCEREVGHDEIVKAYEYSKNKFVVLDEEDLAELKEASGDKSVEILDFVELDEIDPIYFEKSYYLSPNDGGSKAYALLRQALQDSGKIGVAKIILRSKEQLAAIRIYQNTLVMETIHYPDEVRSADDVPNIPESENIVKKELDTAVMLIDQLTKPFEPGNYQDDYRNKLLSMIEHKKNNEDVTIEAKQPKQDNVTNLMDALEASVDKANKSKAKNKSKSKKKTSTSKKAK
>REJ28745.1 Ku protein [Caldibacillus debilis]
MHTIWKGSLQFGLVNIPVKLHTATEEKDVKFRTLHKPCHTPIKYEKVCPNCQKGVESAELVKAYEYTPGKFIVLEEGDLDKLEKEMEERAVEILDFVDMAEIDPIFFRRAYYLSPNEGGGKAYSLLRKALEKSKKVGIAKIMIRSKVQLSAVRVFENTLVLETIHFPDEVRKPADVPNVPAEDKFSDQELEIALLLIDRLSTEFSPEKYKDDYRESLLELIEAKKKGEEFVTPDQEEKPSAVTDLLAALQASIDRTKPEKKTAGKKGGKLARKKA
>WP_022627858.1 Ku protein [Alkalihalobacillus marmarensis]
MHTVWKGSISFGLVNIPVKLHTATENKDIKLRQLHKKCHTPINYQKRCPDCEEEVAQEDIVKAYEYAKNKFVVLDAEDLEQLKKEQEEKAVEIIDFVKLEEIDPIYFEKSYFMAPDAGGAKAYSLLKEALNESGKIGIAKIIIRSKEQLAVVRVYKEGLIMETIHFPDEVRKIEDVPNLPEGQKIVKKELDTALLLVEQLTTTFDPEKYHDEYRTALMDLIEEKKTGKKTVTATDKKPKESNVTDLMSALQASIDKTKKKKPAAKKRTTAKAKKNA
>WP_193064621.1 Ku protein [Oceanobacillus oncorhynchi]
MHTMWKGTISFGLVNIPVKMHAATENKDIKLRQLHKKCKMPIKYERTCPNCDKDVKSEDIVKAYEYAKNKFVILDDEELEALKKEQEDKAVEIVDFVQLEEIDPVYFEKSYYLSPSEGGSKAYALLREALTDTGKIGIAKMMIRSKEQLAVIRVYKTAIVVETIHYPDEVRGVEDVPNVPSQESVGKKELDTAKLLIEQLTTEFEPKKYKDNYRTALMELIEAKKNNEEVEIGKDTKEKADNVVNLMDALQESLDRAKSDKPKTTKPKKKTTTAKRDAKTKKATS
>WP_142091233.1 Ku protein [Salicibibacter halophilus]
MHTIWKGSIQFGLVSIPVKLHAATENKSVSFRNLHKKCHTPIKYEKVCPVCEETVENEDIVKGHEMNDGRFVVVNEEELKELKEAKTEKAVEILDFIHIDEIDPVYFNRSYYLGPDDGGSKAYALLRKALSDTRKVGIAKIMIRSKEQLAVLRIRDETLLMETLHYPDEIRASADVPNVPSSENIDKKELDTAVLLIEQLTANFEPEKYEDEYRENLLALIDSKQNGESVVTPEKEEKPDNVTDLMDALQASVDRTKKKSGGKKTTTAKKQTASKKSS
>WP_091483252.1 Ku protein [Gracilibacillus orientalis]
MHTMWKGSISFGLVNIPVKLHSATENKDIKLRNLHKECQSPVKYEKVCPVCEKEVGQDDIVKGFEYTKNKFVILEAEDLDAIKEEKEDKAVDIVDFVKLEEIDPIYFDRSYYLSPNDGGAKAYGLLRRALEETGKIGLAKITIRSKEHLAVVRIYQNTLVMETIYYPDEVRDFQEVPNVPEESNMVEKELDTAKLLIEQLSTAFEPEKYHDEYRTALLELIEQKKTGEEVSTAKEPAKKDNVTDLMDALEKSLNKTQKGKKKTTTKRKKTTKKTASQKAN
>AVK84915.1 Ku protein [Lysinibacillus sp. B2A1]
MHTVWKGSISFGLVNIPVKLHAATENKDIKLRQLHKECHTPISYKKVCEGCNQEVKEEDIVKAYEYAKNKFVVLDQEELENLRKENEDKAVEIIDFVKLTEIDPIYFERTYFLSPDTTGSKAYALLRQTLEQSGKIGVAKIIIRSKEQLAIVRVYQNSLVMETIHYPDEVRSVSDVPNIPSEQTVVPKELDTALMLVDQLTTEFNPDKYTDDYRNALMELIEEKKATNTISASDKRPVPDNVTDLMTALQASLDKTKKPAPRKRTTRTKKNA
>WP_180308915.1 Ku protein [Bacillus pumilus]
MHTVWKGGISFGLVNIPVKLFTATENKDIKLRQLHKECHTPINYKKVCANCGEEVAPEQIVKAYEYAKNKFIELDEEELVKLRKENEEKAVEIIDFVKIEEIDPIYYERSYFLSPDTGGAKAYSLLRKALEESGKIGVAKIMIRSKEQLAIVRCYEHILLMETIHFPDEIRQVSDVPNIPQEENIVKKELDTALLLIEQLTTTFDPAAYQDEYREQLMNLIGDKISGEHTVQPETTGKKDPASNVTDLMAALQASIDRSKPAKAKKTAPKKRKAPAKKEKNA
>WP_012959091.1 Ku protein [Alkalihalobacillus pseudofirmus]
MHTVWKGSISFGLVNIPVKLHTATENKDIKLRQLHKKCHTPITYQKRCPDCEEEVAQEDIVKAYEYAKNKFVVLDAEDLEQLKKEQEEKAVEIIDFVKLEEIDPIYFEKSYFMAPDAGGAKAYSLLKEALNESGKIGIAKIIIRSKEQLAVVRVYKEGLIMETIHFPDEVRKIEDVPNLPEGQKIVKKELDTALLLVEQLTTTFDPEKYHDEYRTALMDLIEEKKTGKKTVTATDKKPKESNVTDLMSALQASIDKTKKKKPAAKKRTTAKAKKNA
>WP_169292826.1 Ku protein [Bacillus sp. RO2]
MHTMWKGSISFGLVNIPIKMYSATEDKDIKLRTLHKECHSPIKYEKVCPNCEKEVEQDDLVKGYEYVKGKYVILSDEELKQLKEEHEDKSVKIIDFVKLEDIDPIYFNRSYFLGPGENGSKAYSLLREALEDSKKIGVAEITIRSKQQLAIVRVYKDCLVMETVHYPDEVRNVADVPSVPERKDVDKKELDTAITLIDQLTTEFDPEKYHDDYREAVLRLVQEKINKEEGTTTPTDSDKSNVVDLMSALQASIERTKDQGEKPVKKKTETKAETPEKKTSSSKPKKRTTRKKKASS
>WP_047186644.1 MULTISPECIES: Ku protein [Bacillaceae]
MHTMWKGSISFGLVNIPIKMHAATENKDVKLRQLHKECKSPIKYEKVCPVCDKEINNDEIVKAYEYAKNKFVVLDDEDLEALRKEQEDRAVEIVDFVKLEDIDPIYFEKSYYLSPNEGGAKAYSLLRSALKDTGKIGIAKMMIRSKEQLAVIRVYENVLVVETIHFPDEVRNVQDVPNVPEETKIGEKELETAKMLIEQLTTEFEPEKYTDEYRTALLNLIEDKKNNEETSTPTLTEKPMPDNVTNLMDALQASLDRAKKDKPKPSQPKKKTKTTLKKKKATS
>WP_188734280.1 Ku protein [Oceanobacillus neutriphilus]
MHTMWKGTISFGLVNIPVKMHAATENKDIKLRQLHKKCKTPIKYEKTCPNCDEDVKSEDIVKAYEYAKNKFVILDDEELEALKKEQEDKAVEIIDFVQLEEIDPVYFEKSYYLSPNDGGSKAYALLREALTDSGKIGIAKMMIRSKEQLAVIRVYKEAIVVETIHYPDEVRAVSDVPNVPDQEAVGQKELDTAKLLIDQLTTKFEPEKYKDDYRTALMELIEAKKNNEEVEVGKENKEKPDNVVNLMDALQESLNRAKSDKPKSTKPKNKTTGKKTAKTKSPVKKKKATS
>WP_010192313.1 Ku protein [Bacillus sp. m3-13]
MHTMWKGSISFGLVNIPIKMYSATEDKDIKLRTLHKECHSPIKYEKVCPNCEKEVEQDDLVKGYEYVKGKYVILSDEELKQLKEEHEDKSVKIIDFVKLEDIDPIYFNRSYFLGPGENGSKAYSLLREALEDSKKIGVAEITIRSKQQLAIVRVYKDCLVMETVHYPDEVRNVGDVPSVPERKEVDKKELDTAITLIDQLTTEFDPEKYHDDYREAVLRLVQEKINKEEGTTTPTDSDKSNVVDLMSALQASIERTKDQSGKSVKKKTETKADATEKNTSSTKPKKRTTRKKKASS
>WP_100360160.1 MULTISPECIES: Ku protein [Bacillaceae]
MHTMWKGSISFGLVNIPVKLHSATENKDIKLRNLHKECQSPVKYEKVCPVCEKEVGQDDIVKGFEYTKNKFVILEDEDLEAIKEEKEDKAVDIVDFVKLEEIDPIYFDRSYYLSPNDGGAKAYGLLRKALEDTGKIGLAKITIRSKEHLAVVRIYQNTLVMETIYYPDEVRDFQEVPNVPEESNIVEKELETAKLLIEQLSTAFEPEKYHDEYRTALLELIEQKKNGEEVSTAKEPAKKDNVTDLMEALEKSLNKTQKGKKKTTSKRKKTTKKTASQKAKAN
>WP_090850996.1 Ku protein [Litchfieldia salsus]
MHTMWKGSISFGLVNIPIKLFAATEDKDVKLRNLHKECHTPIQYEKVCSHCDKDVTNEDIVKGYEYVKGKFIILTDEELKELKDEHEDKSVEIVDFVNLEDIDPIYFSRSYFMGPGDNGSKAYGLLREALKTSGKIGIAEITIRSKQQMAIIRVYKNSLVMETIHYPDEVRNVDEVPAVPENVEINEKELETAIMLIDQLTTDFQPEKYQDDYRTALLDLIQTKVNNNEGTTSKDTAPRTNVVDLMSALQASIERTKGKETTAVAPKKTTAQQKTQTSVSEAEPKAGTTQKVRTTRKKVGS
>WP_188650698.1 Ku protein [Pontibacillus salipaludis]
MHTMWKGTISFGLVNIPVKLHSATENKDISLRQLHEECKSPIEYERTCPVCEREVEKEEIVKAYEYAKNKFVVLDDEELEELRKEQTDKAVEIMDFVKLSDIDPIYFEKSYYLSPDEGGTKAYSLLRQTLLDTEKIGVAKIIIRSKEQLAMVRVYENTLVMETIHYPDEVRDVKEVPNVPEETELGKKELETAKTLVEQLTSDFDPEQYKDDYRQALLDLIEAKKNNEDISTAEPKPTPDNVTDLMEALEKSLDKNQKKTKKKATKKKSTKTGNEKKSTSKKTS
>WP_114917667.1 Ku protein [Oceanobacillus zhaokaii]
MHTMWKGTISFGLVNIPVKMHAATENKDVKLRQLHKECQSPIKYEKVCPVCEAEVKNEDIVKAYEYAKNKFVILDEEEIEALRKEQEDKAVEIVDFVKLEDIDPIYFEKSYYLSPNEGGSKAYGLLRTALNDTGKIGIAKMIIRAKEQLAVIRVYENTLVVETIHYPDEVRSVQDVPNIPEDVKVVKKELDVAKMLIEQLTTEFEPEKYNDDYRTALLDLIEEKKNNAQTATAKDKPVPDNVTNLMDALQASLERAKKDKPKPSQPKRKTTAAKKKKVAT
>WP_208590142.1 Ku protein [Gracilibacillus sp. LD4P30]
MHTMWKGTISFGLVNIPVKLHSATENKDIKLRNLHKECQSPVKYEKVCPVCEKEVEQDDIVKGFEYTKNKFVILEDEDLEALKEEKEDKAVDIVDFVKLEEIDPIYFDRSYYLSPNEGGAKAYGLLRKALKETGKIGLAKITIRSKEHLAVVRIYQNTLVMETIYYPDEVRDFQEVPNVPEEANIVEKELETAKLLIEQLSTEFEPGKYHDEYRTALLELIEQKKNGEEVSTAKEPAKKDNVTDLMEALEKSLNKTQKGKKKTTTKRKKTTKKTASQKAKAN
>WP_207528599.1 Ku protein [Pontibacillus sp. ALD_SL1]
MHTMWKGTISFGLVNIPVKLHSATENKDISLRQLHEECKSPIEYERTCPVCEREVEKEEIVKAYEYAKNKFVVLDDEELEELRKEQSNKAVEIMDFVKLSDIDPIYFEKSYYLSPDEGGTKAYSLLRQTLLDTEKIGVAKIIIRSKEQLAMVRVYENTLVMETIHYPDEVRDVKEVPNVPEETELGKKELETAKTLVEQLTSEFDPEQYKDDYRQALLDLIEAKKNNEDISTAEPKPTPDNVTDLMEALEKSLDKNQKKTKKKSTKKKSAKTGSEQKSTSKKTS
>WP_107924365.1 Ku protein [Lysinibacillus parviboronicapiens]
MHTVWKGSVSFGLVNIPVKLHAATENKDIKLRQLHKECHTPISYKKVCEGCSQEVKEEDIVKAYEYAKNKFVVLDDEELENLRKENEDKAVEIIDFVKLQEIDPIYFERTYFLSPDTTGGKAYTLLRKTLEESGKIGVAKITIRSKEQLAIVRVYQDALVMEIIHFPDEVRSVSDVPNIPSEQTVVQKELDTALMLVEQLTTIFDPEKYTDEYRTALMELIEEKKATNTISASDKRPLPDNVTDLMSALQASLDKTKKPSTRKRATKTKKNA
>WP_069512696.1 MULTISPECIES: Ku protein [Lysinibacillus]
MHTVWKGSISFGLVNIPVKLHAATENKDIKLRQLHKECHTPISYKKVCEGCNQEVTEENIVKAYEYAKNKFVVLDEEELENLRKENEDKAVEIIDFVKLGEIDPIYFERTYFLSPDTTGSKAYALLRQTLEESGKIGVAKIIIRSKEQLAIVRVYQNALVMETIHFPDEVRSVQDVPNIPSEPTIVQKELDAALMLVDQLTTVFNPEKYTDDYRNALMELIEEKKATNSVSASDKRPLPDNVTDLMSALQASLDKTKKPTTRKRATKTKKNA
>WP_121524206.1 Ku protein [Oceanobacillus piezotolerans]
MHTMWKGTISFGLVNIPVKMHAATENKDVKLRQLHKECKSPVKYEKVCPVCEQELKEEDIVKAYEYAKNKFVILDEEDLKAIKKEQGDKAVEIVDFVKLEEIDPIYFEKSYYLSPNEGGSKAYSLLRKALEETGKIGIAKMMIRSKEQLAVIRVYKNALVVETIHYPDEVRSVQDVPNVPEATEIGTKELDTAKMLIEQLTAAFEPEKYKDDYRTSLLDLIEEKKNTEQVATAKDKAVPNNVTNLMDALQASLDRAKKEKPKPKPANPKRKTKTAVKKKATS
>WP_029281822.1 MULTISPECIES: Ku protein [Metabacillus]
MHTIWKGSISFGLVNIPVKLYAATEDKDVKLRNLHSKCHTPIQYEKKCPNCDEAVGNDDIVKGYEYVKGKFVILEEDELKQLKQELEDKAVEIIDFVNLDEIDPIYFNRSYFIGPGENGAKAYSLLREALLKSGKIGVAEMTIRSKQQLAVLRVYQNTIVMETIHYPDEVRKASDVPSVPEKTDLGEKELDTAIMLIDQLTTSFNPESYKDDYREALLNLIQKKAGKNEGKTPADAPRENVVDLMSALQASIDKSKEKPAAKEPAAKTKKKPEAGKKTKTARKKA
>WP_017798252.1 MULTISPECIES: Ku protein [Oceanobacillus]
MHTMWKGTISFGLVNIPVKMHAATENKDIRLRQLHKKCKTPIKYEKVCPNCEEDVSNDDLVKAYEYAKNKFVVLDDDELEALKKEQEDKAVEIIDFVQLKDIDPIYFEKSYYLSPNEGGSKAYALLREALLDSGKIGIAKMMIRSKEQLAIIRVYESAIVVETIHYPDEVRAVADVPNVPEQAEVGKKELDTAKLLIDQLTTEFEPEKYTDDYRTALLELIEAKKNNEEIEIGGEPKTTPDNVTNLMDALQESLDRAKKDKPKPKQPKKKTTAKKKKATS
>QPQ35854.1 Ku protein [Lysinibacillus sp. JNUCC-52]
MHTVWKGSISFGLVNIPVKLHAATENKDIKLRQLHKECHTPISYKKVCEGCNQEVTDENIVKAYEYAKNKFVVLDEEEIENLRKENEDKAVEIIDFVKLGEIDPIYFERTYFLSPDTTGSKAYALLRQTLEESGKIGVAKIIIRSKEQLAIVRVYQNALVMETIHFPDEVRSVQDVPNIPSEPTIVQKELDAALMLVDQLTTVFNPEKYTDEYRNALMELIEEKKATSSVSASDKRPLPDNVTDLMSALQASLDKTKKPATRKRATKAKKNA
>WP_060697780.1 Ku protein [Bacillus australimaris]
MHTVWKGGISFGLVNIPVKLFTATENKDIKLRQLHKECHTPINYKKVCANCGEEVAPEQIVKAYEYAKNKFIELDDEELEKLRKENEEKAVEIIDFVKIEEIDPIYYERSYFLSPDTGGGKAYSLLRKALEESGKIGVAKIMIRSKEQLAIVRCYEQLLLMETIHFPDEIRQVSDVPNIPQEENIVKKELDTALLLIEQLTTTFDPAAYQDEYREQLMNLIGDKISGEHTVQPETTGKKDPASNVTDLMAALQASIDRSKPAKAKKAVPKKRKAPAKKEKKA
>WP_174497369.1 Ku protein [Salirhabdus euzebyi]
MHTMWKGTISFGLVNIPVKLHTATENKDIKLRQLHKECQSPIQYEKTCPVCEKEVKNEDIVKAYEYAKNKFVVLDEEELEKLQKEQADKSVEIVDFVKLEEIDPIYFEKSYYLSPNEGGGKAYALLRRALQDTGKIGIAKMMIRSKEQLAIVRVYENTLIMETIHFPDEVRSVQNVPNVPAEDNIVEKELDTAKMLIEQLTTEFDPEKYTDEYRTALLDLIEEKKQNDQVTTATEKPKPDNVTDLMEALQASLDRSKKVTKPKKAPIKKTRTKTKKAASQ
>WP_117170604.1 Ku protein [Paraliobacillus sediminis]
MHTMWKGTISFGLVNIPVKLHSATEDKDVKLRNLHKECKSPVKYEKICPVCEKEIGNDDIVKGYEYTKNKFVILEDEDLESIKDDKDDKSVEIVDFVKLEEIDPIYFDRSYYLSPDDGGGKAYALLREALKDTEKIGLAKITIRSKEQLSVVRIYNNTLVMETIHYPDEVRSFQEVPNIPEEATVVKKELETAKMLIDQLTANFEPEKYTDDYRTALLDLIQKKKDGDEISTAKEPKKPSNVTDLQEALEKSLNRTKKGKKKATPAKRKTETTKKTSTG
>WP_186575904.1 Ku protein [Aquibacillus sp. HU2P27]
MHTMWKGTISFGLVNIPVKLHAATENKDVKLRQLHKECQSPIKYEKICPVCEVEVKNDDIVKAYEYAKNKFVMLTEEELNELQELQTDKAVEIVDFVQLEEIDPVYFEKSYYLSPNEGGGKAYSLLRAALQETGKIGVAKMIIRSKEQMAVIRVYDNTLVVETIHYPDEVRNVQDVPNVPEQTEIPPKELDTAKMLIDQLTAEFDPEKYQDEYRQSLLDLIEEKKNQDQTTTAKEKPVATNVTNLMEALEASLDRAKQTKPATEKPKQKTTTAEKDAAPQEKTTAKKKATEKKLTKPKVAAPKKKATRKKA
>WP_172771393.1 Ku protein [Bacillus velezensis]
MHTVWKGSISFGLVNIPVKLHAATENKDIKLRQLHKECHTPISYKKVCEGCNQEVTDENIVKAYEYAKNKFVVLDEEEIENLRKENEDKAVEIIDFVKLGEIDPIYFERTYFLSPDTTGGKAYALLRQTLEESGKIGVAKIIIRSKEQLAIVRVYQNALVMETIHFPDEVRSVQDVPNIPSEPTIVQKELDAALMLVDQLTTVFNPEKYTDEYRNALMELIEEKKATSSVSASDKRPLPDNVTDLMSALQASLDKTKKPATRKRATKAKKNA
>QDQ02931.1 Ku protein [Lysinibacillus fusiformis]
MHTVWKGSISFGLVNIPVKLHTATENKDIKLRQLHKECHTPISYKKVCEGCNQEVKEEDIVKAYEYAKNKFVVLDEEELENLRKENEEKAVEIIDFVKLQEIDPIYFERTYFLSPDTTGGKAYTLLRKTLEESGKIGVAKITIRSKEQLAIVRVYQDALVMEIIHFPDEVRSVSDVPNIPSEQAVVQKELDTALMLVEQLTTEFDPEKYTDEYRTALMELIEEKKATNTISTSDKRPLPDNVTDLMSALQASLDKTKKPSPRKRATKTKKNA
>WP_088017758.1 Ku protein [Bacillus horikoshii]
MHTMWKGSISFGLVNIPIKMYSATEDKDIKLRTLHKECHSPIKYEKVCPNCEKEVEQEDLVKGYEYVKGKYVILSDEELKQLKEEHEDKSVKIIDFVKLEDIDPIYFNRSYFLGPGENGSKAYSLLREALEDSKKIGVAEITIRSKQQLAIVRVYKDCLVMETVHYPDEVRNVGDVPSVPERKKVDKKELDTAITLIDQLTTEFDPEKYHDDYREAVLRLVQEKINKEEGTTTPTDSDKSNVVDLMSALQASIERTKDQGGKTVKKNTETKADATEKNTSSTKPKKRTTRKKKASS
>WP_175614847.1 Ku protein [Piscibacillus halophilus]
MHTMWKGSISFGLVNIPVKLHSATENKDIKLRNLHKECQSPVKYEKVCPVCDTEVTNDDIVKGFEYTKNKFVVLEEEDLQSIKDEKAEKSVEIMDFVKLEEIDPIYFDRSYYLSPNEGGGKAYALLRQALEDTGKIGLAKITIRSKEHLAVVRIYQNTLVMETIHYPDEVRDFQEVPNVPEETNVGEKELKTAKMLIDQLTTEFEPEKYTDEYRTALLELIEKKKEGEEITTAKEPKTPDNVTDLMEALEKSLNESQKNKKKGSTTKKATSSKKKSTAKKKQKTAT
>WP_212928965.1 Ku protein [Oceanobacillus oncorhynchi]
MHTMWKGTISFGLVNIPVKMHAATENKDIKLRQLHKKCKTPIKYEKTCPNCDEDVKSEDIVKAYEYAKNKFVVLDDEELEALKKEQEDKAVEIVDFVQLEEIDPVYFEKSYYLSPSEGGSKAYALLREALTDTGKIGIAKMMIRSKEQLAVIRVYKTAIVVETIHYPDEVREVGDVPNVPSQESVGKKELDTAKLLIEQLTTEFEPKKYKDNYRTALMELIEAKKNNEEVEIGKDTKEKPDNVVNLMDALQESLDRAKSDKPKTMKPKKKTTTAKTGTKTKKATS
>WP_039178855.1 Ku protein [Bacillus sp. WP8]
MHTVWKGGISFGLVNIPVKLFTATENKDIKLRQLHKECHTPINYKKVCANCGGEEVAPEQIVKAYEYAKNKFIELDDEELEKLRKENEEKAVEIIDFVKIEEIDPIYYERSYFLSPDTGGAKAYSLLRKALEESGKIGVAKIMIRSKEQLAIVRCYEHILLMETIHFPDEIRQVSDVPNIPQEENIVKKELDTALLLIEQLTTTFDPAVYQDEYREQLMNLIGDKISGEHTVQPETTGKKDPASNVTDLMAALQASIDRSKPAKAKKAAPKKRKTPAKKEKNA
>WP_003321558.1 Ku protein [Alkalihalobacillus alcalophilus]
MHTVWKGSISFGLVNIPIKLHTATENKDIKLRQLHKKCHTPINYQKVCPDCEEEVQNEDIVKAYEYAKNKFVVLDQEELEQLKKEQEDKAVEIIDFVKLEEIDPIYFEKSYFLAPDSGGGKAYGLLRAALEESGKIGIAKIIIRSKEQLAIVRVYKNGLMMETIHFPDEVRNIEDVPNLPEEQKIVKKELDAALLLVEQLTTTFDPDKYHDEYRTALMELIEEKKTGKKTVTHTDKKQTESNVTDIMSALQASIDKTKKKKPAAKKKTTTKAKKNA
>WP_008636784.1 Ku protein [Halobacillus sp. BAB-2008]
MHTMWKGTISFGLVNIPIKLHAATENKDIKLRQLHKECKTPVEYKKRCPVCEEEISQEEIVKAYEYAKNKFVVLDEEDLEQLKKEQEDKAVEILDFVKLEEIDPIYFERSYFISPNEGGSKAYGLLRQALSDTGKIGVAKIIIRSKEQLAVVRVYENTLLMETIHFPDEVRNVQDVPNVPAEADLGKKELSTAVTLIDQLTETFDPGKYTDEYRTALMDLIEAKKNNEEVTTAADKQKPDNVTDLMEALEKSLERTKGAKKKKTTKRKTTTSTKKKTS
>WP_092053296.1 Ku protein [Bhargavaea ginsengi]
MHTVWKGSISFGLVNIPVKLHAATEDRDVKLRQLHKECNAPISYKKVCTSCNAEVKPEDIVKAYEYTKGKFVVLDEEDLKALKKENEDKAVEIVDFVKLEEIDPIYFERTYFLAPDKGGAKAYALLRAALGDSDKIGIAKIIIRQKEQLAAVRVYKNALMLETIHYPDEVRKVEDVPNVPEAENVVKKELDVALMLINQLTTPFEPEKYKDDYREALMELIEAKKAGKDTVTATEPAAPAATNATDLMAALQASLEKSTKKKPAPKKRAATKKKQA
>WP_163969449.1 Ku protein [Oceanobacillus sp. YIM 98839]
MHTMWKGTISFGLVNIPVKMHAATENKDIQLRQLHKECQSPIKYQKVCPHCDREVENDEIVKAYEYAKNKYVVLDDEDLEELKKEQADRAVEIVDFVNLEEIDPIYFEKSYYLSPNDGGGKAYALLRSALKETGKIGIAKMMIRSKEQLAVIRIYENTLVVETIHFPDEVRNVQDVPNVPEEVETAEKELDTAKMLIEQLTTEFDPEKYKDEYRTALLDLIEEKKDGEDHVTPTKEKSETPDNVTNLMDALQASLDRAKKEKPKPKQPKRKTKTAQKKKAANT
>WP_092092989.1 Ku protein [Bhargavaea beijingensis]
MHTVWKGSISFGLVNIPVKLHAATEDRDIKLRQLHRECNAPISYKKVCTSCNAEVKSEDIVKAYEYTKGKFVVLDEEDLKALKKENEDKAVEIVDFVKLEEIDPIYFECTYFLAPDKGGAKAYALLRAALGDSDKIGVAKIIIRQKEQLAAVRVYKEALVLETIHYPDEVRKVEDVPNVPGEEAVQKKELDVALMLIEQLTTPFEPEKYKDEYREALMELIEAKKAGKETVTAAEREAPAATNATDLMAALQASLEKTTKKKPAPKKRATTTKKKA
>WP_145523922.1 Ku protein [Virgibacillus sp. SK37]
MHTMWKGSISFGLVNIPIKMHAATENKDVKLRQLHKECKSPIKYEKVCPVCDKEINNDEIVKAYEYAKNKFVVLDDEDLEALRKEQEDRAVEIVDFVKLEDIDPIYFEKSYYLSPNEGGAKAYSLLRSALKDTGKIGIAKMMIRSKEQLAVIRVYENVLVVETIHFPDEVRNVQDVPSVPEETKIGEKELETAKMLIEQLTTEFEPEKYTDEYRTALLNLIEDKKNNEETSTPTLTEKPMPDNVTNLMDALQASLDRAKKDKPKPSQPKKKTKTTLKKKKATS
>WP_103976661.1 Ku protein [Lysinibacillus sphaericus]
MHTVWKGSISFGLVNIPVKLHAATENKDIKLQQLHKECHTPISYKKVCEGCNQEVTEENIVKAYEYAKNKFVVLDEEELENLRKENEDKAVEIIDFVKLGEIDPIYFERTYFLSPDTTGSKAYALLRQTLEESGKIGVAKIIIRSKEQLAIVRVYQNALVMETIHFPDEVRSVQDVPNIPSEPTIVQKELDAALMLVDQLTTVFNPEKYTDDYRNALMELIEEKKATNSVSASDKRPLPDNVTDLMSALQASLDKTKKPTTRKRATKTKKNA
>WP_100794148.1 Ku protein [Viridibacillus sp. OK051]
MHTVWKGSISFGLVNIPVKLHTATENKDIKLRQLHKECNTPISYKKVCEGCNKEVKEEDIVKAYEYSKNKFVVLDAEELENLKKENEDKAVEIIDFVKLEEIDPIYFERSYFLSPDTTGAKAYSLLRKTLEDSGKIGVAKIIIRSKEQLAIVRVYKESLVMETIHFPDEVRSVSDVPNIPSEQTVVKKELDTALMLVDQLTTAFEPEKYNDEYRTALMELIEEKKTHNTVTANDKQPVPNNVTDLMTALQASLDKTKTTKKKPTTKKRTTKKTS
>WP_148960851.1 Ku protein [Bacillus pumilus]
MHTVWKGGISFGLVNIPVKLFTATENKDIKLRQLHKECHTPINYKKVCANCGEEVAPEQIVKAYEYAKNKFIELDDEELEKLRKENEEKAVEIIDFVKIEEIDPIYYERSYFLSPDTGGAKAYSLLRKALEESGKIGVAKIMIRSKEQLAIVRCYEHILLMETIHFPDEIRQVSDVPNIPQEENIVKKELDTALLLIEQLTTAFDPAAYQDEYREQLMNLIGDKISGEHTVQPEATGKKDSASNVTDLMTALQASIDRSKPAKAKKAAPKKRKAPAKKEKNA
>WP_080873463.1 Ku protein [Oceanobacillus timonensis]
MHTMWKGTISFGLVNIPVKMHAATENKDIKLRNLHKKCKTPIKYEKTCPNCDEDVKNEDIVKAYEYASNKFVVLDDEELEALKKEQEDKAVEIVDFVQLEEIDPVYFEKSYYLSPNEGGSKAYALLREALTDTGKIGIAKMMIRSKEQLAVIRVYKDAIVVETIHYPDEVRAVGDVPNVPSQESVGKKELDTAKMLIEQLTTEFEPEKYKDDYRTALMELIEAKKNNEEVEIGGETKAKPDNVVNLMDALQESLDRAKSDKPKTTKPKKKTTTKKTTTKKKKATS
>KAA0546645.1 Ku protein [Bacillus sp. BGMRC 2118]
MHTMWKGSISFGLVNIPIKLYSATEDKDIKLRTLHKECHTPIKYEKVCPNCDKQVDPDNLVKGYEYVKGKYVILTDEELNELKEEHEEKSVEIIDFVNLEEIDPIYFSRSYFMGPGENGNKAYALLREALEKSGKIGIAEITIRSKQQMAVVRVYKNTLVMETIHYPDEVRNIGEVPSVPEHVEINPKELETAIMLIDQLTTVFQPEKYKDEYREAVQELIQSKINSNEGTTSKEAPRTNVVDLMSALQASIERTKGTANTVQTAKPKSTDTQKTISKEKTGTDNAPVQQKKTRTTRKKA
>WP_121204954.1 Ku protein [Oceanobacillus halophilus]
MHTMWKGTISFGLVNIPVKMHSATENKDVKLRQLHKECQSPVKYEKVCPVCEREIESDEIVKGYEYAKNKFVILDEEDLNALKKEQEDRAVEIVDFVKLDDIDPIYFERSYYLSPNEGGGKAYSLLRSALKDTGKIGVAKMMIRSKEQLAVIRVYENVLVAETIHFPDEVRKVEDVPNVPEETKVPEKELDTAKMLIEQLTAEFDPEKYKDEYRTALLELIEEKKNNEETATAKDKPVPDNVTNLMDALQASLDKAKKNKAKPRQPKRKTKTTAKKKKATS
>WP_191557095.1 Ku protein [Bacillus idriensis]
MHTMWKGSISFGLVNIPIKLYAATEDKDVKLRNLHSKCHTPIQYEKKCPNCDETVGNDDIVKGYEYVKGKFVILDEDELKQLKQEHEDKAVEIIDFVNLEEIDPIYFNRSYFVGPGENGGKAYSLLREALLKSGKIGVAEMTIRSKQQLAVIRVYQNTIVMETIHYPDEVRNTTDVPSVPEKTELGEKELETAIMLIDQLTTTFNPETYKDDYREALLNLIQKKAGKNEGKTPADAPRENVVDLMSALQASIDRSKEKPAKKETAAKKQEPAKAKKKTKTARKKA
>WP_100404655.1 Ku protein [Bacillus sp. FJAT-45086]
MHTVWKGSISFGLVNIPIKLHTATEDKDIKLRQLHKDCHTPISYHKVCPGCDEEVKPEDIVKAYEYVKGKFVILDAEDLEKLKKENEEKSVEIIDFVKLEEIDPIYFEKSYFMAPDNGGGKAYSLLRKALVESGKIGIAKIIIRSKEQLAVVRVYQETLLMETIHFPDEVRNVQEVPNIPTELVVVQKELDTALMLVEQLTTTFEPEKYHDEYRTALMELIEEKKAGAKTVTATEKQPAAASNVTDLMSALQASLDKTKKKKPTTRKKAAVKDAPKTTTRTRKNA
>WP_099364524.1 Ku protein [Fredinandcohnia onubensis]
MHTMWKGSISFGLVNIPIKLFSATEDKDVKLRNLHKECNTPIQYEKTCPNCEKDIGNDDIVKGYEYVKGKFVILNDEELKELKDEHEDKSVEIIDFVKLEEIDPIYFSRSYFMGPGENGSKAYALLREALQKSGKIGIAEITIRSKQQMAIIRVFKNSLVMETIHYPDEVRNVGEVPGVPENVDLNEKELDTAIMLIDQLTTEFNPEKYKDEYRTALMELIESKINNNEGTTSKEAPRTNVVDLMSALQASIERTKSKETAAPKKAAAPKGKAKATGTTKPKAKPEAPTGTDKTTSVKPKTRTTRKKVGT
>WP_204419731.1 Ku protein [Bacillus tianshenii]
MHTMWKGSISFGLVNIPIKMYSATEDKDIKLRTLHKECNSPIKYEKVCPNCEKEVDTNDLVKGYEYVKGKYVILDDEELKQLKEEHEDKSVKIIDFVKLEDIDPIYFNRSYFLGPGENGSKAYSLLREALEDSKKIGVAEITIRSKQQLAIVRVYQNCLVMETVHYPDEVRNVAEVPSVPEKADVNEQELKTAIMLIDQLTTEFDPEKYHDDYREAVLALIEEKVNNQDGTATPKNVEGKTNVVDLMSALQASIERTKDQELKPAKEKSKAKNPPEPKSEKEKGKPKKRTTRKKATS
>WP_075528728.1 Ku protein [Sporosarcina ureilytica]
MHTVWKGSISFGLVNIPVKLHTATENKDIKLRQLHKECHSPINYQKSCPVCEKEVQNEEIVKAYEYSKNKFVVLDEEDLEKLKKENEDKSVEIIDFVKLEEIDPIYFERSYFMAPDSGGGKAYALLRKALEDSGKIGVAKIMIRSKEQLAVIRVYQDTLLMETIHFPDEVRLVKDVPNIPSDEKVVKKELDTALMLVEQLTTAFDPEKYKDDYRTALMELIEEKKSENATVAASDKQPAPAKVMDLMTALQASLDKTKPKTTAKKKPATRKKATKKHA
>WP_143896519.1 Ku protein [Radiobacillus deserti]
MHTMWKGTISFGLVNIPVKLHAATEDKDIKLRQLHKECQSPIKYEKVCPVCDREVKQEEIVKAYEYAKNKFVMLDEEELENLRKEQTDKAVEIVDFVKLEEIDPIYFEKSYYLSPNEGGGKAYTLLRTALKDTGKIGVAKMMIRSKEQLAVIRVYENTLVVETIHYPDEVRSVADVPNVPAESEAVEKELATAKMLIDQLTTEFDPEKYKDDYRTALIELIEEKKNNNQTATAKDKQVPNNVTSLMDALEASLDRAKKTKPTSPKKPAGRKKTTTTTKKTRKQA
>WP_020155947.1 Ku protein [Caldibacillus debilis]
MHTIWKGSLQFGLVNIPVKLHAATEEKDVKFRTLHKPCHTPIKYEKVCPNCQKGVESAELVKAYEYTPGKFIVLEEGDLNKLEKEMEERAVEILDFVDMAEIDPIFFRRAYYLSPNEGGGKAYSLLRKALEKSKKVGIAKIMIRSKVQLSAVRVFENTLVLETIHFPDEVRKPADVPNVPAEDKFSDQELEIALLLIDRLSTEFSPEKYKDDYRESLLELIEAKKKGEEFVTPDQEEKPSAVTDLLAALQASIDRTKPKKTAGKKGGKLARKKA
>QPQ30644.1 Ku protein [Lysinibacillus sp. JNUCC-51]
MHTVWKGSISFGLVNIPVKLHAATENKDIKLRQLHKECHTPISYKKVCEGCNQEVKDEDIVKAYEYAKNKFVVLDQEELENLRKENEDKAVEIIDFVKLNEIDPIYFERTYFLSPDSTGGKAYSLLRQTLEQSGKIGVAKIIIRSKEQLAIVRVYQNALVMETIHYPDEVRSVGDVPNVPSEPNIVPKELETALMLVDQLTTEFNPEKYTDDYRNALMELIEEKKATNTISTSDKRPVPDNVTDLMTALQASLEKTKKPATRKRTTRTKKNA
>WP_134023989.1 Ku protein [Lysinibacillus sp. YR326]
MHTVWKGSISFGLVNIPVKLHAATENKDIKLRQLHKECHTPISYKKVCEDCNQEVKDEDIVKAYEYAKNKFVVLDQEELENLRKENEDKAVEIIDFVKLTEIDPIYFERTYFLSPDSTGGKAYSLLRQTLEQSGKIGVAKIIIRSKEQLAIVRVYQNALVMETIHYPDEVRSVGDVPNVPSEPNIVPKELETALMLVDQLTTEFNPEKYTDDYRNALMELIEEKKATNTISTSDKRPVPDNVTDLMTALQASLEKTKKPATRKRTTRTKKNA
>WP_204203484.1 Ku protein [Bacillus sp. RD4P76]
MHTMWKGSISFGLVNIPIKLYSATEDKDIKLRTLHKECHTPIKYEKVCPNCDKEVEPDNLVKGYEYVKGKFVILTDDELNQLKEEHEEKSVEIIDFVKLDEIDPIYFSRSYFMGPGENGNKAYALLREALEKSGKIGIAEITIRSKQQMAVVRVYKNTLVMETIHYPDEVRNIGEVPSVPENVEINPKELETAIMLIDQLTTEFQPEKYKDDYREAVQELIQSKINSNEGTTSKEAPRTNVVDLMSALQASIERTKGAPTGAKTAKSKVNTTQKPPVVQEKTGTNKDPVHQKKTRTTRKKA
>WP_193471890.1 Ku protein [Bacillus sp. HD4P25]
MHTMWKGSISFGLVNIPIKLYSATEDKDIKLRNLHKECSTPIQYEKTCPNCDKEVGNEDIIKGYEYVKGKFVILNDDELKELKDEHEEKSVEIIDFVDLHEIDPIYFNRSYFMGPGENGSKAYALLREALQKSGKIGIAEIAIRSKQHMAIVRVYENSLVMETIHYPDEVRNVGEVPGVPENVEINEKELDTAIMLIDQLTTTFEPEKYKDEYRTALMELIQSKIENNEGTTSKEGPRTNVVDLMSALQASIEKTKGKPAPAAAPKPAAMTGTTTETPTATAPAKGAKTRTTRKKLGS
>WP_138420256.1 Ku protein [Aquibacillus sediminis]
MHTMWKGTISFGLVNIPVKLHSATENKDVKLRQLHKECQSPIKYEKVCPVCDREIENDEIVKAYEYAKNKFVMLTDEELAEIQEENKERAVEIVDFVQLDEIDPIYFEKSYYLSPNEGGGKAYTLLRKALEDTGKIGVAKMVIRSKEQLAAIRVYKNTLVVETIHYPDEVRNVQDVPNVPEDIETPEKELDTAKMLIDQLTSEFDPDKYQDEYRTALLDLIEEKKNQDETTTATEKPKPNNVTNLMEALEASLDRAKKDNPASEEKKKAPTAKKATAKKTLTPKKANPKKQTRKRA
>WP_097039110.1 Ku protein [Terribacillus aidingensis]
MHTMWKGTISFGLVNIPVKMHAATENKDVKLRQLHKACKTPVKYEKVCPHCEKELETDDIVKAYEYTKNKFVVLDEDELKALQKEQEDKAVEIVDFVSLEEIDPIYFERCYYLSPNEGGAKAYSLLRKALEETGRIGVASMVIRSKQQLAVIRVYKNVLVVETIHYPDEVRNVADVPNIPAEDAVADKELKTAKLLIDQLTATFDPEKYNDDYREALLDLIQSKRDHEEVHIPTTKKQPSNVTNLMDALQASLDKAKKDKPAAKKTTKKKTTTRAKKKPEAG
>WP_093213867.1 Ku protein [Sediminibacillus albus]
MHTMWKGTISFGLVNIPVKLHAATENKDVKLRQLHKECQSPIKYQKVCPVCEREVESEEIVKAFEYAKNKFVVLTDEEMAELQEEQTDKAVEIVDFVSLQEIDPIYFEKSYYLSPNEGGSKAYTLLRQALKDSEKIGVAKMIIRSKEQLAAIRVYENTLVVETIHYPDEVRDVKEVPNVPEDVKTDQKELDTAKMLIDQLTAEFDPEKYKDNYRTALLDLIDEKKNNDETATATDKQVPDNVTNLMEALEASLDRAKKDKPAPKKKTTTKKKMKKNA
>WP_117730407.1 Ku protein [Bacillus pumilus]
MHTVWKGGISFGLVNIPVKLFTATENKDIKLRQLHKECHTPINYKKVCANCGEEVAPEQIIKAYEYAKNKFIELDDEELEKLRKENEEKAVEIIDFVKIEEIDPIYYERSYFLSPDTGGAKAYSLLRKALEESGKIGVAKIMIRSKEQLAIVRCYEHILLMETIHFPDEIRQVSDVPNIPQEENIVKKELDTALLLIEQLTTAFDPAAYQDEYREQLMNLIGDKISGEHTVQPEATGKKDSASNVTDLMTALQASIDRSKPAKAKKAAPKKRKAPAKKEKNA
>WP_070876034.1 MULTISPECIES: Ku protein [Bacillus]
MHTMWKGSISFGLVNIPIKLYAATEDKDVKLRNLHSKCHTPIQYEKKCPNCDETVGNDDIVKGYEYVKGKFVILDEDELKQLKQEHEDKAVEIIDFVNLEEIDPIYFNRSYFVGPGENGGKAYSLLREALLKSGKIGVAEMTIRSKQQLAVVRVYQNTIVMETIHYPDEVRNTTDVPSVPEKTELGEKELETAIMLIDQLTTTFNPETYKDDYREALLNLIQKKAGKNEGKTPADAPRENVVDLMSALQASIDRSKEKPAKKETAAKKQEPAKAKKKTKTARKKA
>WP_142510621.1 Ku protein [Lysinibacillus sp. SDF0037]
MHTVWKGSISFGLVNIPVKLHAATENKDIKLRQLHKECHTPISYKKVCEGCNQEVKDEDIVKAYEYAKNKFVVLDPEEIENLRKENEDKAVEIIDFVKLTEIDPIYFERTYFLSPDSTGGKAYALLRQTLEQSGKIGVAKIIIRSKEQLAIVRVYQNALVMETIHYPDEVRSVGDVPSIPNEQNIVPKELETALMLVDQLTTEFNPEKYTDDYRNALMELIEEKKATNTISTSDKRPVPDNVTDLMTALQASLEKTKKPATRKRAPRTKKNA
>NEU32279.1 Ku protein [bacterium LRH843]
MHTVWKGSISFGLVNIPVKLHSATENRDIKLRQLHKECHTPISYQKVCPGCDKEVKSEDIVKAYEYEPNKFVVLDEEDLKRLKKENEAKAVEIIDFVKLEEIDPIYFERSYFMAPSEGGGKAYSLLRKALSESGKIGVAKIIIRSKEQLAVVRVYKDTLLMETIHFPDEVRKVEDVPNVTGDQLLNQKEIDTALLLIEQLTTTFDPTKYKDDYRTALMELIEEKKKSETKTVSAKKTQPAASNVTDLMAALQASIDKTKKKKPAARKRTTATKVKKNA
>WP_146947310.1 Ku protein [Metabacillus litoralis]
MHTMWKGSISFGLVNIPIKLYAATEDKDIKLRTLHKKCHTPIQYEKKCPNCDEEISNDEIVKGYEYVKGKYVVLTDEELKEIKDEHEDKTVEIIDFVKMEDIDPIYFNRSYFIGPGENGGKAYGLLRESLNKSGKIGIAEITIRSKQQLAIVRVYQNCIVMETVHYPDEVRNVKEVPSVPEQVDVGSKELETAIMLIDQLTTTFEPEKYKDDYRLALQELIERKVNQDEGKTPSEAAPRQNVVDLMSALQASIEKTKKPQAKGKATPKTQQPKVVGGDDTNEKGTEASTAKKTKTVRKKA
>WP_094231895.1 Ku protein [Bacillus atrophaeus]
MHTMWKGSISFGLVNIPIKLYAATEDKDIKLRSLHKECHAPIKYEKKCTSCEKTLAPEEIVKGYEYVKGKYVILTDEELKELKQEHEEKAVEIVDFVQLKEIDPIYFNRSYYVGPGDNGSKAYTLLREALRTTEKIGIATITIRSKQQLAVLRVYENCILMESIHYPDEVRSAAHVPGVPDQSNVNDKELQTAITLIDELTTDFQPEQYEDTYRKAIMQKINDKLENKETAVTPGTAAPREDVIDLVSALQASIDRTKRPKQDKAASPPATPAAPKGAGEKKRKTTRKKASGTS
>WP_106271739.1 Ku protein [Bacillus atrophaeus]
MHTMWKGSISFGLVNIPIKLYAATEDKDIKLRSLHKECHAPIKYEKKCTSCEKTLAPEEIVKGYEYVKGKYVILTDEELKELKQEHEEKAVEIVDFVQLKEIDPIYFNRSYYVGPGDNGSKAYTLLREALRTTEKIGIATITIRSKQQLAVLRVYENCILMESIHYPDEVRSAAHVPGVPDQSNVNDKELQTAITLIDELTTDFQPEQYEDTYRKAIMQKINDKLENKETAVTPGTAAPREDVIDLVSALQASIDRTKRPNQDKAASPPATTAAPKGAGEKKRKTTRKKASGTS
>WP_058307384.1 Ku protein [Gracilibacillus massiliensis]
MHTMWKGTISFGLVNIPIKLHSATENKDIKLRNLHKECQSPVKYEKVCPVCEKEVGNDDIVKGFEYTKNKFVILEEEDLEAIKEEKEDKSVDIVDFVKLEEIDPIYFDRSYYLSPNDGGAKAYGLLRKALEETGKIGLAKITIRSKEHLAVVRIYKNTLVMETIYFPDEVRDFQEVPNVPEETNIVEKEIETAKLLIDQLTTTFEPEKYHDDYRTALLELIEQKKNGEEIATAQEPAKKDNVTDLMEALEKSLNKTKKQKKSTKRKKSTKKTTSQKAKAN
>WP_095214223.1 Ku protein [Terribacillus sp. 7520-G]
MHTMWKGTISFGLVNIPVKMHAATENKDVKLRQLHKECNTPVKYEKVCPHCEKELQAEDIVKAYEYTKNKFVVLDEEELQALQKEQEDKAVEIVDFVSLEEIDPIYFERCYYLSPNEGGTKAYSLLRKALEETGKIGVASMIIRSKQQLAVIRVYQNVLVVETIHYPDEVRSVADVPNIPAEDSIAEKELTTAKLLIEQLTATFDPDKYNDEYREALLDLIQAKRDHEDVHIPTAKKQPSNVTNLMDALQASLDKAKKDKPAAKKTTRRKTSARAKKKPEAG
>WP_035409015.1 Ku protein [Bacillus sp. SJS]
MHTMWKGSIRFGLVNIPVKLYAATEDKDVKLRSLHKECHTPIKYEKKCPNCDRELEADDIVKGYEYVKGKFVILSEEDLKDMKEEHADKAVEIVDFVKLEDIDPIYFNRSYFLGPGDNGSKAYALLREALKQSGKIGIAEMTIRSKQQMAVVRVYKNCLVMETIHYPDEVRSAEEVPSVPAQTDIQKKELDTAMMLIDQLTAEFDPQQYKDDYREAMLRLIQSKIDQNEGTAVPEDAPRENVVDLMSQLQASIEKSKPKKAKESAAESNKEPASTGKKMRTARKKA
>WP_090235687.1 Ku protein [Lentibacillus halodurans]
MHTMWKGTISFGLVNIPVKMHAATENKDVKLRNLHKECQTPVKYQKVCPKCDREVDNDEIVKAYEYAKNKFVVLDDEELENLKKEQADKAVEIMDFVNLDEIDPIYFEKSYYLSPNEGGAKSYGLLRSALEDTGKIGIAKMMIRSKEQLAVIRIYQNTLVVETIHYPDEVRDVKDVPNVPEENNTEEKELETAKMLIDQLSAEFDPEKYKDEYRTALMELIEQKKNGDEVTTAEEKPKPDNVTNLMDALQESLDRAQKDKKPKTKRKTANTNTSSKEKKKVAK
>WP_072581884.1 Ku protein [Bacillus weihaiensis]
MHTMWKGSISFGLVNIPIKLFAATEDKDIKLRTLHKKCHTPIQYEKKCPNCDEEISQDEIVKGYEYVKGKYVVITDEELKELKDEHEDKTVEIIDFVNMNDIDPIYFNRSYFIGPGENGGKAYALLREALNQSGKIGIAEITIRSKQQLAMVRVYQNCIVMETVHYPDEVRNVREVPSVPEQVDVGSKELDTAIMLIDQLTTTFDPEKYKDDYRLALQELIDRKVNQDEGKTPTEAAPRQNVVDLMSALQASIEKTKKPQSKSTKPKSQTIPKAVGATDVSSNAAGTNQNAPTSSTTKKTKTVRKKA
>WP_214915002.1 Ku protein [Bacillus sp. ISL-32]
MHTMWKGSISFGLVNIPIKLYAATEDKDIKLRSLHKECHAPIKYEKKCTSCEKTLAPDEIVKGYEYVKGKYVVLTDEELKELKQEHEEKAVEIVDFVQLKEIDPIYFNRSYYVGPGDNGSKAYTLLREALRTTEKIGIATITIRSKQQLAVLRVYENCILMESIHYPDEVRSAAHVPGVPDQSNVNDKELQTAITLIDELTTDFQPEQYEDTYRKAIMQKINDKLENKETAVTPGTAAPREDVIDLVSALQASIDRTKRPKQDKAASPPAPAAPKGAGEKKRKTTRKKASGTS
>WP_200089069.1 Ku protein [Salicibibacter cibi]
MHTIWKGSIQFGLVSIPVKLHAATENKAVSFRNLHQKCHTPIKYEKVCPVCEETVEKEDIVKGHEMNDGRFVIVEEKELKELKEANTEKAVEILDFIHIDEIDPVYFNSSYYLGPDEGGSKAYALLRKALSDTRKVGIAKIMIRSKEQLAVLRIRDEALLMETLHYPDEIRASADVPNVPSSENIDKKELDTAVLLIDQLTASFEPEKYEDEYRKNLLALLESKQNGESVVTPEKEGKPDNVTDLMDALQASVDRTKKKTTTGKKKTTTSKKSS
>WP_093052921.1 Ku protein [Salipaludibacillus aurantiacus]
MHTVWKGSISFGLVNIPVKLHAATENKDIKLRQIHKECHTPISYEKTCPGCDKEVKNEEIVKAYEYEKNKFVVLDQDDLEKLKKETEEKAVEIIDFVDLEEIDPIYFEKSYFLAPDAGGGKAYQLLRQALEKSGKIGVAKIVIRSKEQLAVVRVYENTLLMETIHFPDEVRNAGDVSIPDNQNITKKELDTALMLIKQLTTPFEPEKYSDDYRTALMELIEEKRTGKQIVEADEGKQPAAAANVTDLMSALQASIDKTKKQPKAAGAGGRKKAAAKPKVKQEA
>WP_073201636.1 Ku protein [Gracilibacillus kekensis]
MHTMWKGTISFGLVNIPVKLHSATENKDIKLRNLHKECQSPVKYEKVCPVCEKEVNHDDIVKGFEYTKNKFVILEEEDLEAIKEEKEDKAVDIVDFVKLEEIDPIYFDRSYYLSPNDGGAKAYGLLRKALEETGKIGLAKITIRSKEHLAVVRIYENTLVMETIYFPDEVRDFQEVPNVPEETNIVEKEIETAKLLIEQLTTTFEPEKYHDEYRTALLDLIEQKKNGEEISTAKEPAKKDNVTDLMEALEKSLNKTKKQKKPAKRKKSTKKTASQKAKAN
>WP_004225181.1 MULTISPECIES: Ku protein [Lysinibacillus]
MHTVWKGSISFGLVNIPVKLHAATENKDVKLRQLHKDCHTPISYKKVCEGCNQEVTDEDIVKAYEYAKNKFVVLDQEDLENLRKENEDKAVEIIDFVQLTEIDPIYFERTYFLSPDSTGAKAYSLLRKTLEQSGKIGIAKIVIRSKEQLAIVRVYQNALVMETIHYPDEVRSIGDVPNIPSEQDVVQKELDTALMLVEQLTTTFNPEKYTDDYRNALLELIEEKKATNTISTSDKQRPIPENVTDLMTALQASLEKTKKPATRKRTTRTKKNA
>WP_089738730.1 Ku protein [Gracilibacillus ureilyticus]
MHTMWKGTISFGLVNIPVKLHSATENKDIPLRNLHKECHSPVKYEKVCPVCDKEVATEEIVKGYEYTKNKFVILEEDDLEAIKDENDEKAVEIVDFVKLEEIDPIYFDKSYYLSPNDGGTKGYVLLREALQETGKIGLAKITIRSKEHLAVVRIYHNTLVMETIHFPDEVRDFKEVPNVPEEAKIVAKELDTAKLLIDQLTTEFEPEKYTDEYRTALLDLIDQKRKGEEVSTAKEPKKHDNVTDLMEALEKSLQKTKKKKKKPAAKKKTAAAKQAKAN
>WP_148978566.1 Ku protein [Bacillus horikoshii]
MHTMWKGSISFGLVNIPIKMYSATEDKDIKLRTLHKECHSPIKYEKVCPNCEKEVEQDDLVKGYEYVKGKYVILSDEELKQLKEEHEDKSVKIIDFVKLEDIDPIYFNRSYFLGPGENGSKAYSLLREALEDSKKIGVAEITIRSKQQLAIVRVYKDCLVMETVHYPDEVRNVGDVPSVPERKEVDKKELDTAITLIDQLTTEFDPEKYHDDYREAVLRLVQEKINKEEGTTTPTDSDKSNVVDLMSALQASIERTKDQSGKTVKKKTETKADATEKNTSSTKPKKRTTRKKKASS
>WP_164667527.1 Ku protein [Virgibacillus doumboii]
MHTMWKGTISFGLVNIPVKMHAATENKDVKLRQLHKECQSPIKYKRTCPNCDREVESDEIVKAYEYAKNKFVVLDDEDLENLKKEQGDKAVEIMDFVKLDEIDPIYFEKSYYLSPSEGGGKAYSLLRSALEETGKIGIAKMMIRSKEQLAVIRIYKNTLVVETIHYPDEVRDVQDVPNVPEESNTAEKELDTAKMLIDQLSTEFDPEKYKDEYRTALLDLIEEKKNQDETATAKEKPKPDNVTNLMDALQASLDRAEKDKPKTKRKSKTATQKKKVAR
>WP_106045122.1 Ku protein [Bacillus atrophaeus]
MHTMWKGSISFGLVNIPIKLYAATEDKDIKLRSLHKECHAPIKYEKKCTSCEKTLAPDEIVKGYEYVKGKYVVLTDEELKELKQEHEEKAVEIVDFVQLKEIDPIYFNRSYYVGPGDNGSKAYTLLREALRTTEKIGIATITIRSKQQLAVLRVYENCILMESIHYPDEVRSAAHVPGVPDQSNVNDKELQTAITLIDELTTDFQPEQYEDTYRKAIMQKINDKLENKETAVTPGTAAPREDVIDLVSALQASIDRTKRPNQDKAASPPATPAAPKGAGEKKRKTTRKKASGTS
>WP_173918323.1 Ku protein [Halobacillus sp. Marseille-Q1614]
MHTMWKGTISFGLVNIPIKLHAATDNKDIKLRQLHEECKSPIEYKKRCPVCEKEVANEDIVKAYEYTKNKFVVLDSEDLENLKREQEDKAVEILDFVKLEEIDPIYFERSYYLSPNEGGTKAYSLLRQALKDTGKIGVAKIIIRSKEQLAIVRVYDNTLIMETIHYPDEVRSASDVPNVPEESDLSKKEVSTAISLIDQLTEEFDPEKYTDEYRAALLELIEAKRNNEKVTTAKAKPEPANVTDLMEALEKSLENTKESKKVAPKKKTAAKKKSTRKKKTS
>WP_061571372.1 Ku protein [Bacillus atrophaeus]
MHTMWKGSISFGLVNIPIKLYAATEDKDIKLRSLHKECHAPIKYEKKCTSCEKTLAPDEIVKGYEYVKGKYVVLTDEELKELKQEHEEKAVEIVDFVQLKEIDPIYFNRSYYVGPGDNGSKAYTLLREALRTTEKIGIATITIRSKQQLAVLRVYENCILMESIHYPDEVRSAAHVPGVPDQSNVNDKELQTAITLIDELTTDFQPEQYEDTYRKAIMQKINDKLENKETAVTPGTAAPREDVIDLVSALQASIDRTKRPNQDKAVSPPATPAAPKGAGEKKRKTTRKKASGTS
>WP_026577748.1 MULTISPECIES: Ku protein [Bacillaceae]
MHTMWKGTISFGLVNIPIKLHAATENKDIKLRQLHKECKTPVEYKKRCPVCEEEISQEEIVKAYEYAKNKFVVLDEEDLEQLKKEQEDKAVEILDFVKLEEIDPIYFERSYFISPNEGGSKAYGLLRQALSDTGKIGVAKIIIRSKEQLAVVRVYENTLLMETIHFPDEVRNVQDVPNVPAEADLGKKELSTAVTLIDQLTETFDPGKYTDEYRTALMDLIEAKKNNEEVTTAADKQKPDNVTDLMEALEKSLERTKGAKKKKTTKRKTTASTKKKTS
>WP_088117038.1 Ku protein [Bacillus atrophaeus]
MHTMWKGSISFGLVNIPIKLYAATEDKDIKLRSLHKECHAPIKYEKKCTSCEKTLAPDEIVKGYEYVKGKYVILTDEELKELKQEHEEKAVEIVDFVQLKEIDPIYFNRSYYVGPGDNGSKAYTLLREALRTTEKIGIATITIRSKQQLAVLRVYENCILMESIHYPDEVRSAAHVPGVPDQSNVNDKELQTAITLIDELTTDFQPEQYEDTYRKAIMQKINDKLENKETAVTPGTAAPREDVIDLVSALQASIDRTKRPKQDKVASPPATPAAPKGAGEKKRKTTRKKASGTS
>WP_042529734.1 Ku protein [Oceanobacillus oncorhynchi]
MHTMWKGTISFGLVNIPVKMHAATENKDIKLRQLHKKCKMPIKYEKTCPNCDKDVKSEDIVKAYEYAKNKFVILDDEELEALKKEQEDKAVEIVDFVQLEEIDPVYFEKSYYLSPSEGGSKAYALLREALTDTGKIGIAKMMIRSKEQLAVIRVYKTAIVVETIHYPDEVREVGDVPNVPSQESVGKKELDTAKLLIEQLTTEFEPKKYKDNYRTALMELIEAKKNNEEVEIGKDTKEKPDNVVNLMDALQESLDRAKSDKPKTTKPKKKTTTTKRDAKTKKATS
>WP_106034204.1 Ku protein [Bacillus atrophaeus]
MHTMWKGSISFGLVNIPIKLYAATEDKDIKLRSLHKECHAPIKYEKKCTSCEKTLAPDEIVKGYEYVKGKYVILTDEELKELKQEHEEKAVEIVDFVQLKEIDPIYFNRSYYVGPGDNGSKAYTLLREALRTTEKIGIATITIRSKQQLAVLRVYENCILMESIHYPDEVRSAAHVPGVPDQSNVNDKELQTAITLIDELTTDFQPEQYEDTYRKAIMQKINDKLENKETAVTPGTAAPREDVIDLVSALQASIDRTKRPKQDKAASPPAPAAPKGAGEKKRKTTRKKASGTS
>WP_134340831.1 Ku protein [Filobacillus milosensis]
MHTMWKGTISFGLVNIPVKLHSATENKDIKLRNLHKECQSPVKYEKVCPVCEKEVGNDDIVKGFEYTKNKFVILEDEDLESIKDANEDKSVEIMDFVKLEEIDPIYFDRSYYLSPNDGGGKAYSLLREALKDTGKIGLAKITIRSKEHLAVVRIYNNTLVMETIHYPDEVRDFQEVPNVPEETNVNDKELETAKMLIEQLSTEFDPEQYTDEYRTALLDLIEKKKAGEEISTAKEPKTPDNVTDLMEALEKSLNKTQKGKKKTAAASKKKSTTTSKKKKSTNNKKKTATS
>WP_184662954.1 Ku protein [Texcoconibacillus texcoconensis]
MHTMWKGSVQFGLVSIPIKMFAATEDKDVSFRTLHEKCSTPIKYEKVCPVCEEKVENDDLVKGYETTNGDFVIVSEEEMKSLQQEADEKAVEIMDFIDIDEIDPIYFNRTYYLGPNEGGSKAYALLRKALSDTRKVGVAKMMIRSKEQLALLRVYNNTLLVETLHYPDEIRAAEDVPGVPSDENISDKELKTAETLIDQLSTEFEPQKYEDEYRKKLLELIEAKEKGKEVVTAKGEPKKDNVTDLMEALQKSVDKNKKKTSGKKKTTGAKSTASKTTKKKKTG
>WP_205165045.1 Ku protein [Bacillus sp. H-16]
MHTIWKGTVSFGLVNIPVKLHAATENKDVSLRQLHKECHTPIRYDKVCPHCEKEVEKEDIVRGFEYSKEQYVIIEENELKEIQKAQSERSVEILDFVDLNEIDPIYFDKSYFLSPNEGGTKAYVLLRQALEESGKIGVAKIMIRAKEHLAVLRVYKNTLLMETIHFPDEVRAADQVPGIPEENDLSKKEVTTAKMLIDQLTTTFEPEKYTDEYRQEFMKLIETKRNGKDVVTARKPKLDTSNVTNLMDALQESIENTKKTKKKSAASKKRTTTGRKKKNA
>WP_106359690.1 Ku protein [Bacillus atrophaeus]
MHTMWKGSISFGLVNIPIKLYAATEDKDIKLRSLHKECHAPIKYEKKCTSCEKTLAPDEIVKGYEYVKGKYVILTDEELKELKQEHEEKAVEIVDFVQLKEIDPIYFNRSYYVGPGDNGSKAYTLLREALRTTEKIGIATITIRSKQQLAVLRVYENCILMESIHYPDEVRSAAHVPGVPDQSNVNDKELQTAITLIDELTTDFQPEQYEDTYRKAIMQKINDKLENKETAVTPGTAAPREDVIDLVSALQASIDRTKRPNQDKAASPPAMPAAPKGAGEKKRKTTRKKASGTS
>WP_066194144.1 Ku protein [Gracilibacillus timonensis]
MHTMWKGTISFGLVNIPVKMHAATENKDIKLRQLHKKCKTPIKYEKTCPHCEEEIKNDDIVKAYEYANNKFVILDDEELEALKQEQADKAVEIIDFVQLQDIDPIYFEKSYYLSPNEGGAKAYALLREALTDSGKIGIAKMMIRSKEQLAIIRVYKDAIVVETIHYPDEVRAISDVPNLPEQEDIGKKELDTATLLIDQLTTEFDPEKYQDNYRTALLELIEAKKNKEEVEIGRGTKPAPDNVVNLMDALQESLDRVKKDKPKPKQAKKKTTTKKKKATS
>WP_077307035.1 Ku protein [Terribacillus halophilus]
MHTMWKGTISFGLVNIPVKMHAATENKDVKLRQLHKACKTPVKYEKVCPHCEKELGTDDIVKAYEYTKNKFVVLDEEELQALQKEQEDKAVEIVDFVSLEEIDPIYFERCYYLSPNEGGTKAYSLLRKALEETGRIGVASMVIRSKQQLAVIRVYKNVLVVETIHYPDEVRDVADVPNIPAEDSVADKELKTAKLLIEQLTATFDPEKYNDDYREALLDLIQSKRDHEEVHIPTAKKQPSNVTNLMDALQASLDKAKKDKPATTKKPTKRKTTTRAKKKPEAG
>WP_131520091.1 Ku protein [Lysinibacillus sp. OL1]
MHTVWKGSISFGLVNIPVKLHAATENKDVKLRQLHKDCHTPISYKKVCEGCNQEVTDEDIVKAYEYAKNKFVVLDQEDLENLRKENEDKAVEIIDFVQLTEIDPIYFERTYFLSPDSTGAKAYSLLRKTLEQSGKIGIAKIVIRSKEQLAIVRVYQNALVMETIHYPDEVRSIGDVPNIPNEQDVVQKELDTALMLVEQLTTTFNPEKYTDDYRNALLELIEEKKATNTISTSDKQRPIPENVTDLMTALQASLEKTKKPATRKRTTRTKKNA
>WP_061570019.1 Ku protein [Caldibacillus debilis]
MHTIWKGSLQFGLVNIPVKLHAATEEKDVKFRTLHKPCHTPIKYEKVCPNCQKGVDSAELVRAYEYTPGKFIVLEEGDLNKLEKEMEERAVEILDFVDMAEIDPIFFRRAYYLSPNEGGGKAYSLLRKALEKSKKVGIAKIMIRSKVQLSAVRVFENTLVLETIHFPDEVRKPADVPNVPAEDKFSDQELEIALLLIDRLSTEFSPEKYKDDYRESLLELIEAKKKGEEFVTPDQAEKPSAVTDLLAALQASIDRTKPKKTAGKKGGKLARKKA
>QGG51840.1 Ku protein [Lysinibacillus pakistanensis]
MHTVWKGSISFGLVNIPVKLHAATENKDIKLRQLHKECHTPISYKKVCEGCNQEVKEEDIVKAYEYAKNKFVVLDQEELENLRKENEDKAVEIIDFVKLTEIDPIYFERTYFLSPDTTGSKAYALLRQTLEQSGKIGVAKIIIRSKEQLAVVRVYQNALVMETIHYPDEVRSVSDVPNIPSEQTVVPKELETALMLVEQLTTEFNPDKYTDDYRNALMELIEEKKATSTISASDKRPVPDNVTDLMTALQASLDKTKKPAPRKRTTRTKKNA
>WP_003327345.1 MULTISPECIES: Ku protein [Bacillus subtilis group]
MHTMWKGSISFGLVNIPIKLYAATEDKDIKLRSLHKECHAPIKYEKKCTSCEKTLAPDEIVKGYEYVKGKYVILTDEELKELKQEHEEKAVEIVDFVQLKEIDPIYFNRSYYVGPGDNGSKAYTLLREALRTTEKIGIATITIRSKQQLAVLRVYENCILMESIHYPDEVRSAAHVPGVPDQSNVNDKELQTAITLIDELTTDFQPEQYEDTYRKAIMQKINDKLENKETAVTPGTAAPREDVIDLVSALQASIDRTKRPKQDKAASPPATPAAPKGAGEKKRKTTRKKASGTS
>WP_036578565.1 Ku protein [Oceanobacillus picturae]
MHTMWKGTISFGLVNIPVKMHAATENKDVRLRQLHKECQSPIKYEKVCPVCDKPVEQEEIVKAYEYAKNKFVVLDEEDLAALQKEQEDKAVEIVDFVKLEEIDPIYFEKSYYLSPNEGGTKAYSLLRNALEETGKIGVAKMIIRSKEQLAVIRVYQNTLVAETIHYPDEVRNVADVPNVPEASANSEKELDTAKMLIEQLTTVFEPEKYTDEYRTALLELIEQKKNNEDTTTPVATEKGKSTTEGATNLMDALQASLDRAKQDKPKPKQPTKKVKSTTKKKTAT
>SDD79247.1 DNA end-binding protein Ku [Bhargavaea beijingensis]
MTPVCAPPKTSYIAPPGRDMLEEKAGDGMHTVWKGSISFGLVNIPVKLHAATEDRDIKLRQLHRECNAPISYKKVCTSCNAEVKSEDIVKAYEYTKGKFVVLDEEDLKALKKENEDKAVEIVDFVKLEEIDPIYFECTYFLAPDKGGAKAYALLRAALGDSDKIGVAKIIIRQKEQLAAVRVYKEALVLETIHYPDEVRKVEDVPNVPGEEAVQKKELDVALMLIEQLTTPFEPEKYKDEYREALMELIEAKKAGKETVTAAEREAPAATNATDLMAALQASLEKTTKKKPAPKKRATTTKKKA
>WP_151109261.1 Ku protein [Psychrobacillus sp. AK 1817]
MHTVWKGSISFGLVNIPIKLHAATENKDIKLRQLHKECMKPISYKKVCEGCSEEVKSDDIVKAYEYSKNKFVVLDEEELEKLRKENEDKAVEIIDFVKLEEIDPIFFERSYFMAPDSGGSKAYSLLRKALEDSGKIGVAKIIIRAKEQLAVVRVYKEMLVMETIHYPDEVRNASDVPNIPLEQTVVKKELETALLLVDQLTTEFNPDKYTDDYRTALMELIEEKKVSNPTVEADSKQPAVASNVTDLMEALQASLDKTKKKKTPARKRTQRQRRLKFNHQ
>WP_036117019.1 Ku protein [Lysinibacillus sphaericus]
MHTVWKGSISFGLVNIPVKLHAATENKDVKLRQLHKECHTPISYKKVCEGCNQEVKDEEIVKAYEYAKNKFVVLDQEDLENLRKENEDKAVEIIDFVQLTEIDPIYFERTYFLSPDATGAKAYSLLRKTLEQSGEIGIAKIIIRSKEQLAIVRVYQNALVMETIHYPDEVRSVGDVPNIPSEQDVVPKELETALLLVDQLTTTFNPEKYTDDYRNALLELIEEKKGTNTIATSDKQRPIPDNVTDLMTALQASLDKTKKPATRKRTTRTKKNA
>WP_188207074.1 Ku protein [Alkalibacillus aidingensis]
MHTMWKGTISFGLVNIPVKLHSATENKDIKLRNLHKECQSPVQYEKTCPVCDKEVTNDDIVKGFEYTKNKFVILEDEDLEQLKEAKDDKSVEIVDFVKLEEIDPIYFDRSYYLSPNDGGGKAYSLLRQALEETGKIGLAKITIRSKEHLAVVRIYKNTLVMETIHYPDEVRAVGEVPNVPEEDNIVEKELETAKMLIDQLTTEFEPEKYTDEYRTALLDLIEQKKEGKEVATAKEPEKPDNVTDLMEALEKSLNKTKKGKGGTRKKKTTTGQKKKTTASTQKKKSG
>WP_093725048.1 Ku protein [Terribacillus halophilus]
MHTMWKGTISFGLVNIPVKMHAATENKDVKLRQLHKECNTPVKYEKVCPHCEKELQTEDIVKAYEYTKNKFVVLDQEELQALQKEQEDKAVEIVDFVSLEEIDPIYFERCYYLSPNEGGTKAYSLLRKALEETGKIGVASMIIRSKQQLAVIRVYQNVLVVETIHYPDEVRSVADVPNIPAEDSTNEKELNTAKLLIEQLTATFDPEKYNDEYREALLDLIQAKRDHEDVHIPTAKKQPSNVTNLMDALQASLDKAKKDKPAAKKTTKRKTSTRAKKKPEAG
>WP_132370686.1 Ku protein [Melghiribacillus thermohalophilus]
MHTMWKGSISFGLVNIPVKLHAATENKDIKLRQLHKECQTPIQYKKVCPVCEREVEQEEIVKAYEYAKNKFVILDEEDLEELKKEQEDKAVEIVDFVKLEEIDPIYFERSYYISPNDGGSKAYALLRKALQDTGKIGVAKIMIRSKEQLAVIRVYENTLLMETIHYPDEVRNVLDVPNVPAEEKVVKKELDTAKMLIDQLTTEFDPEKYTDEYRSALLELIEDRKKGKKVATAKEKPVPDNVTDLMEALQKSLERAKGDGKETKKKTTRKRKKAAGS
>WP_010859420.1 Ku protein [Lysinibacillus sphaericus]
MHTVWKGSISFGLVNIPVKLHAATENKDIKLRQLHKECHTPISYKKICEGCDQEVKEEEIVKAYEYAKNKFVVLDEEELENLRKENEDKAVEIIDFVKLQEIDPIYFERTYFLSPDTTGGKAYTLLRKTLEESGKIGVAKITIRSKEQLAIVRVYQDALVMEIIHFPDEVRSVSDVPNIPSEQTVVKKELDTALMLVEQLTTIFDPEKYTDEYRTALMELIEEKKETNTIAANDKRPLPDNVTDLMSALQASLDKTKKPSPRKRATKTKKNA
>WP_150284644.1 Ku protein [Rummeliibacillus sp. TYF-LIM-RU47]
MHTVWKGSISFGLVNIPIKLHAATENKDVKLRQLHKKCNTPISYKKVCEGCDQEVTEDEIVKAYEYAKNKFVVLDQEELENLRKENEDKAVEIIDFVKLQEIDPIYFERSYYMSPDANGSKAYTLLRKTLEESGKIGVAKIIIRSKEQLAIVRVFKDALVMETIHFPDEVRSIGEVPNIPSEQTVVQKELDTALLLVDQLTTAFDPNKYQDEYRLRLMDLIEEKKADSTVTASEAKRPLPDNVTDLMSALQASLDKTKPKKTTRKRKTLKEKTS
>WP_099423376.1 Ku protein [Solibacillus sp. R5-41]
MHTVWKGSISFGLVNIPVKLHTATENKDIKLRQLHKECNTPISYKKVCEGCSKEVTEEDIVKAYEYAKNKFVVLDAEELENLRKENEDKAVEIIDFVKLEEIDPIYFEKTYFLSPDTTGSKAYALLRKTLEESGKIGVAKIIIRSKEQLAVVRVYKEALVMETIHFPDEVRSVSDVPNIPNVDAVVQNELDTALMLVEQLTTIFNPEKYNDEYRTALMELIEEKKSNSTVTVSDKRPLPDNVTDLMSALQASLDKTKKPATRKRTTKAKKNA
>WP_060666251.1 Ku protein [Bacillus sp. CHD6a]
MHTMWKGSISFGLVNIPIKMYSATEDKDIKLRTLHKECHSPIKYEKVCPNCEKEVEQDDLVKGYEYVKGKYVILSDEELKQLKEEHEDKSVKIIDFVKLEDIDPIYFNRSYFLGPGENGSKAYSLLREALEDSKKIGVAEITIRSKQQLAIVRVYKDCLVMETVHYPDEVRNVADVPSVPERKDVDKKELDTAITLIDQLTTEFEPEKYHDDYREAVLRLVQEKINKEEGTTTPIDSDKSNVVDLMSALQASIERTKDQGEKSVKKKKTETKAEFSEKKTASSQPKKRTTRKKKASSS
>WP_148964827.1 Ku protein [Bacillus horikoshii]
MHTMWKGSISFGLVNIPIKMYSATEDKDIKLRTLHKECHSPIKYEKVCPNCEKEVEQDDLVKGYEYVKGKYVILSDEELKQLKEEHEDKSVKIIDFVKLEDIDPIYFNRSYFLGPGENGSKAYSLLREALGDSKKIGVAEITIRSKQQLAIVRVYKDCLVMETVHYPDEVRNVGDVPSVPERKEVDKKELDTAITLIDQLTTEFDPEKYHDDYREAVLRLVQEKINKEEGTTTPTDSDKSNVVDLMSALQASIERTKDQGGKTVKKKTETKADATEKNTSSTKPKKRTTRKKKASS
>WP_188392365.1 Ku protein [Compostibacillus humi]
MHTMWKGTISFGLVNIPVKMHAATENKDVKLRQLHKECHSPIKYEKVCPNCDREVKQDEIVKAYEYAKNKFVILDDEEMEALRKEQEDKAVEIIDFVKLEEIDPIYFEKSYYLSPNEGGSKAYHLLRQALEDTGKIGVAKMMIRSKEQLAVIRVYKNVLVAETIHYPDEVRNVADVPNIPEETALDKKELDTAKLLIDQLTTAFEPEKYTDDYRNALLELIEQKKNKEQTATAKDAPKPENVANLMEALQASLEKAKKDKPKPKQPKRKKTASKKKATS
>WP_115823132.1 MULTISPECIES: Ku protein [Halobacillus]
MHTMWKGTISFGLVNIPVKLHAATENKDIKLRQLHEECKSPVEYEKRCPVCEREIESEEIVKAYEYAKNKFVVLDKEDLEQLKKEQEDKAVEIIDFVKLEEIDPIYFERSYFISPSEGGSKAYSLLRQALGDTEKIGIAKIIIRSKEQLAIVRVYENTLVMETIHYPDEVRSVQDVPNVPEETELSKKELSTAVTLIDQLTAEFDPEKYKDEYRTALMELIEAKKNNEEVTTAKDKPKPDNVTNLMDALEKSLEKTKGSKKKKTTKKKTTTSGKKKTS
>WP_102231863.1 MULTISPECIES: Ku protein [unclassified Bacillus (in: Bacteria)]
MHTMWKGSISFGLVNIPIKLYAATEDKDIKLRTLHKKCHSPIQYEKKCPNCDEEVKADEIVKGYEYVKGKYVVLTEEELKEIKDEHEDKTVEIIDFVKMEDIDPIYFSRSYFIGPGENGGKAYGLLREALTKSGKIGIAEITIRSKQQLAMVRVYQNCIVMETVHYPDEVRNVKEVPSVPENVEVGEKELDTAIMLIDQLTTTFEPEKYKDDYRLALQELIERKVNQDEGKTPTEAAPRQNVVDLMSALQASIEKTKKPQTKAKPKAKPVKAVGDDSSSPTPTSTVGTTGKKTKTVRKKA
>WP_163177231.1 Ku protein [Bacillus mesophilus]
MHTMWKGSISFGLVNIPIKLFSATEDKDIKLRTLHKECHTPIKYEKVCPNCEKEVGTDDLVKGYEYVKGKFVMITDEELASLKEEHEEKSVEIIDFVSLEEIDPIYFSRSYYMGPGENGNKAYALLREALQKSGKIGIAEITIRSKQQMAVVRVYRNTLVMETIHYPDEVRNVEEVPSVPENVDINPKELDTAIMLIDQLTTEFQPEKYKDDFREAVHGLIQEKINSNEGTTAKEAPRTNVVDLMSALQASIERTKNKSPAAPKPKAAPKKAVAEEKTGTEATSASPVEKKKTRTTRKKA
>WP_138602959.1 Ku protein [Lentibacillus cibarius]
MHTMWKGTISFGLVNIPVKMHAATENKDVKLRNLHKECETPIKYERVCPNCDREVENDEVVKAYEYAKNKFVVLDDEELENLKKEQKDKAVEIMDFVELDEIDPIYFEKSYYLSPDEGGAKSYGLLRSALKDTGKIGVAKMMIRSKEQLAVIRIYENTLVAETIHYPDEVRDVKDVPNVPEADNADEKELDTAKMLIDQLSATFDPEKYKDEYRTALLELIEEKKDQDEVTTAQEKPKPDNVTNLMDALQKSLDRAQDDKKTKPKRKTAKKTAPKKKVAK
>WP_010531529.1 Ku protein [Lentibacillus jeotgali]
MHTMWKGTISFGLVNIPVKMHAATENKDIKLRNLHKECETPVKYQKVCPNCDREVENDEIVKAYEYAKNKFVVLDDEELKNLKKEQADKAVEIMDFVSLDEIDPIYFEKSYYLSPNEGGAKSYGLLRSALEDTGKIGIAKMMIRSKEQLAVIRIYQNTLVVETIHYPDEVRDVKDVPNVPAETDNAEKELDTAKMLIDQMTAEFDPDKYHDEYRTALMELIEAKKEGDEVTTTTEKPQPDNVTNLMDALQESLNRAQKDKKPKTKQKSATSPKEKKKVAK
>WP_204671887.1 Ku protein [Gracilibacillus alcaliphilus]
MHTMWKGTISFGLVNIPVKMHAATENKDIKLRQLHKKCKTPIKYEKTCPNCEEEVKNEDIVKAYEYASNKFVVLDDEELEALKKEQEDKAVEIIDFVQLEEIDPIYFEKSYYLSPNEGGTKAYALLREALTDTGKIGIAKMMIRSKEQLAIIRVYKDAIVVETIHYPDEVRAVGDVPNVPSQESVNAKELDTAKLLIDQLTTEFEPEKYKDDYRTALMEFIEAKKNNEEIEIGGEPKSKPDNVVNLMDALQESLNRAKSEKPKTTKPKKKTTTKKKATTTKTGAKKKKATS
>WP_133311535.1 Ku protein [[Brevibacterium]
frigoritolerans]
MHTMWKGSISFGLVNIPIKLYAATEDKDVKLRNLHSKCHTPIQYEKKCPNCDETVGNDDIVKGYEYVKGKFVILDEDELKQLKHEHEDKAVEIIDFVNLEEIDPIYFNRSYFVGPGENGGKAYSLLREALVKSGKIGVAEMTIRSKQQLAVVRVYQNTIVMETIHYPDEVRNTTDVPSVPEKTELGEKELETAIMLIDQLTTTFNPETYKDDYREALLNLIQKKAGKNEGKTPADAPRENVVDLMSALQASIDRSKEKPAKKETAAKKQEPAKAKKKTKTARKKA
>WP_144535629.1 MULTISPECIES: Ku protein [Bacillaceae]
MHTVWKGSISFGLVNIPIKLHAATENKDIKLRQLHKECMKPISYKKVCEGCSEEVKSDDIVKAYEYSKNKFVVLDEEELEKLRKENEDKAVEIIDFVKLEEIDPIFFERSYFMAPDSGGSKAYSLLRKALEDSGKIGVAKIIIRAKEQLAVVRVYKEMLVMETIHYPDEVRNASDVPNIPLEQTVVKKELETALLLVDQLTTEFNPDKYTDDYRTALMELIEEKKVSNPTVEADSKQPAVASNVTDLMEALQASLDKTKKKKTPARKRTPKAKTS
>WP_066788255.1 Ku protein [Rummeliibacillus stabekisii]
MHTVWKGSISFGLVNIPIKLHAATENKDVKLRQLHKKCNTPISYKKVCEGCDQEVTEDEIVKAYEYAKNKFVVLDQEDLENLRKENEDKAVEIIDFVKLQEIDPIYFERSYYMSPDSNGSKAYTLLRKTLEESGKIGVAKIIIRSKEQLAIVRVFKDALVMETIHFPDEVRSIGEVPNIPSEQAVVQKELDTALLLVDQLTTAFDPDKYQDEYRLRLMDLIEEKKADSTVTASEAKRPLPDNVTDLMSALQASLDKTKPKKTTRKRKTLKEKTS
>WP_076758724.1 Ku protein [Edaphobacillus lindanitolerans]
MHTVWKGSISFGLVNIPVKLHAATEDHDIKLRQLHKACNAPISYKKVCTACNEEVKPDDIVKAYEYTKGKFVVLDAEDLEKLKKENEDKAVEIVDFVKLEEIDPIYFERSYFLAPDKGGGKAYALLRSALDQSDKIGVAKIILRQKEQLAAVRVFKDALVLETIHWPDEVRKVEDVPSVPDAEGVVGKELDVALMLIEQLTTPFDPTKYTDDYRESLMELIEAKKAGEETVTITEREAPAATTATDLMAALQASLEKTGTKKKKAPAKKRAAAKKKQA
>WP_209480458.1 Ku protein [Virgibacillus litoralis]
MHTMWKGTISFGLVNIPVKMHAATENKDVKLRQLHKECQSPIKYERTCPVCDREIENDEIVKAYEYAKNKFVVLDDEELENLKKEQADKAVEIVDFVKLEEIDPIYFEKSYFLSPSEGGGKAYSLLRSALEDTGKIGIAKMIIRSKEQLAVIRIYQNTLVVETIHFPDEVRNVQDVPNVPEEADTPKKELDTAKMLIDQLTTTFDPEKYKDEYRSALLDLIEEKKNQEEVTTAKDKPKPEKATNLMDALQASLDRTQESEQKKTKEKTKKKPEQKTKSSTQKKKAAK
>WP_066331129.1 MULTISPECIES: Ku protein [Metabacillus]
MHTMWKGSISFGLVNIPIKLYAATEDKDIKLRTLHKKCHTPIQYEKKCPNCDEEISTEEIVKGYEYVKGKYVVLSDEELKELKDEHEDKTVEIIDFVKMEEIDPIYFSRSYFIGPGENGGKAYGLLREALNQSGKIGVAQITIRSKQQLAMVRVYENCIVMETVHYPDEVRNVKEVPSVPEQVEVGSKELETAIMLIDQLTTTFDPEKYKDDYRLALQELIERKVNQDEGKTPTEAAPRQNVVDLMSALQASIEKTKKPQGKANPAKPAKPKATQAKAAGDEGGQPLAPSQTIAKKTKTVRKKA
>WP_080567506.1 Ku protein [Bacillus atrophaeus]
MHTMWKGSISFGLVNIPIKLYAATEDKDIKLRSLHKECHAPIKYEKKCTSCEKTLAPDEIVKGYEYVKGKYVILTDEELKELKQEHEEKAVEIVDFVQLKEIDPIYFNRSYYVGPGDNGSKAYTLLREALRTTEKIGIATITIRSKQQLAVLRVYENCILMESIHYPDEVRSAAHVPGVPDQSNVNDKELQTAITLIDELTTDFQPEQYEDTYRKAIMQKINDKLENKETAVTPGTAAPREDVIDLVSALQASIDRTKRPKQDKAASPPATPAAPKGAGEKKRKTTRKKSLRHIIIGGAHHAACSHLVTA
>WP_106898076.1 Ku protein [Oceanobacillus iheyensis]
MHTMWKGTISFGLVNIPVKMHAATENKDVRLRQLHKECKSPIKYEKVCPVCDKPIEQEEIVKAYEYAKNKFVVLDEEDLAALQKEQEDKAVEIVDFVKLEEIDPIYFEKSYYLSPNEGGTKAYSLLRNALEETGKIGVAKMIIRSKEQLAVIRVYQNTLVAETIHYPDEVRNVADVPNVPEASANSEKELDTAKMLIEQLTTVFEPEKYTDEYRTALMELIEQKKNNEETTTPVATEKGKPTTEGATNLMDALQASLDRAKQDKPKPKQPTKKVKSTTKKKTAT
>WP_121131558.1 Ku protein [Oceanobacillus bengalensis]
MHTMWKGTISFGLVNIPVKMHAATENKDVKLRQLHKECKSPIKYEKTCPVCESEVKNEDIVKAYEYAKNKFVILDEEDLEALRKEQEDKAVEIIDFVKLEDIDPIYFEKGYYLSPNDGGSKAYSLLRSALEETGKIGVAKMMIRSKEQLAVIRVYENALVVETIHFPDEVRDVKEVPNIPEKTELSQNELKTAKMLIDQLTTEFDPNKYQDEYRTALLDLIEQKKNEEGQTATAKEKQMPDNVTNLMDALQASLERAKKDKPKPKQPKRKTKSTAAKKRATS
>WP_204497950.1 Ku protein [Aquibacillus albus]
MHTMWKGSISFGLVNIPVKLHAATENKDVRLRQLHKECQSPIKYEKICPVCDKEVENDEIVKAYEYAKNKFVMISDEELAEIKEEQTDRAVEIVDFVQLDEIDPIYFEKSYYLSPNEGGAKAYSLLRKALKDTGKIGVANMMIRSKQQLAAIRVYENTLVVETIHYPDEVRNVQDVPNVPEETETPEKELDTAKMLIDQLTSEFDPEKYKDNYRESLLELIDEKKDQDDVTTAKEKPVKNNVTNLMDALEASLDRAKKTNPAAEKKETAGKKATATAEKKEASTKKKVTTPKKAAPKKKKETKKQA
>WP_135327759.1 Ku protein [Halobacillus salinus]
MHTMWKGSISFGLVNIPIKLHAATENKDIKLRQLHEECHSPVEYKKRCPVCDREVESSEIVKAYEYAKNKFVVLDEEDLEQLKKEQEDKAVEIIDFVKLEEIDPIYFERSYFMSPNEGGTKAYSLLRQALADTGKIGVAKIIIRSKEQLAIVRVYENTLIMETIHFPDEVRNVQDVPNVPEESELSKKELSTAVTLIEQLTETFEPEKYNDEYRTALLELIEAKRNNEEVKTAKDPKKPDNVTNLMDALEKSLEKTKGSKKKTTKRKTTSSGNKKKTS
>WP_191699033.1 Ku protein [Solibacillus sp. A46]
MHTVWKGSISFGLVNIPVKLHAATENKDIKLRQLHKECHTPISYKKVCEGCEKEVTEEDIVKAYEYSKNKYVVLDAEELENLRKENEDKSVEIIDFVKLEEIDPIYFEKTYFLSPDATGSKAYALLRKTLEESGKIGVAKIIIRSKEQLAVVRVYKDALVMETIHFPDEVRSVGDVPNIPDVDTVVQKELDTALMLVEQLTTEFDPSKYTDEYRTALMQLIEDKKAGSTVSVNEKRPLPDNVTDLMSALQASLDKTKKPAPRKRTTRTKKNA
>WP_038190018.1 MULTISPECIES: Ku protein [Viridibacillus]
MHTVWKGSISFGLVNIPVKLHTATENKDIKLRQLHKECNTPISYKKVCEGCNKEVKDEDIVKAYEYAKNKFVVLDADELENLRKENEDKAVEIIDFVRIEEIDPIYFDRSYFLSPDTTGSKAYSLLRKTLEESGKIGVAKIIIRSKEQLAIVRVYKDSLVMETIHFPDEVRSVADVPNIPSEQIVVQKELDTALLLVDQLTTVFEPTKYTDEYRTALMELIEEKKTSSTVTASDKQPVPNNVTDLMTALQASLDKTKTTKKKTTTRKKVTKKTS
>WP_122896771.1 Ku protein [Bacillus sp. KQ-3]
MHTIWKGTVSFGLVNIPVKLHAATENKDVSLRQLHKECHTPIRYDKVCPHCEKEVEKEDIVRGFEYSKEQYLIIEENELKEIQKAQSERSVEILDFVDLNEIDPIYFDKSYFLSPNEGGTKAYVLLRQALEESGKIGVAKIMIRAKEHLAVLRVYKNTLLMETIHFPDEVRAADQVPGIPEENDLSKKEVTTAKMLIDQLTTTFEPEKYTDEYRQEFMKLIETKRNGKDVVTAQKPKLDTSNVTNLMDALQESIENTKKTKKKSAASKKRTTTGRKKKNA
>WP_053588725.1 Ku protein [Bacillus sp. FJAT-22090]
MHTVWKGSISFGLVNIPIKLHTATENKDIKLRQLHKECHTPISYQKVCEGCKQEVKSEDIVKAYEYSKNKFVILDEEELEKLRKENEDKAVEIIDFVKLEEIDPIYFERSYFMAPDSGGGKAYSLLRKALLESGKIGIAKIIIRSKEQLAVVRVYKETLMMETIHFPDEVRSTQDVPNIPSEQEVVQRELETALLLVDQLTTAFDPEKYTDDYRTALMELIEEKKTGNQIVTATDEKQPVAPSNVTDLMSALQASLDKTKKKKPATRKRTTKAKTLA
>WP_092502217.1 Ku protein [Virgibacillus subterraneus]
MHTMWKGTISFGLVNIPVKMHAATENKDVKLRQLHKECQSPIKYERTCPVCDREIENDEIVKAYEYAKNKFVVLDDEELENLKKEQADKAVEIVDFVKLEEIDPIYFEKSYFLSPSEGGGKAYSLLRSALEDTGKIGIAKMIIRSKEQLAVIRIYQNTLVVETIHFPDEVRNVQDVPNVPEEADTPKKELDTAKMLIDQLTTTFDPEKYKDEYRSALLDLIEEKKNQEEVTTAKDKPKPEKATNLMDALQASLDRTQDNDKKKAKEKTKKKPEQKTKTSTQKKKAAK
>WP_217586358.1 Ku protein [Lentibacillus saliphilus]
MHTMWKGTISFGLVNIPVKLHAATEDKDVKLRQLHKECQSPIKYEKVCPVCDREVANDEIVKGYEYAKNKFVMLEESDFAKIKGEKGEQAVEIIDFVKLEDIDPIYFNKSYYLSPNEGGTKAYGLLRAALSDTGKIGVAKMMIRSKEQLAVIRIYQNTLVVETIHYPDEVRSVQDVPNVPENIEMAKKEIDTAKLLIDQLTTEFDPEKYHDDYRTALLDLIQAKKNNEQITTAPKVPAQDNVTDLMEALQASLEKAKKDKPKPKQAQPRRRKTTATAKKKTASK
>WP_053417157.1 Ku protein [Viridibacillus arvi]
MHTVWKGSISFGLVNIPVKLHTATENKDIKLRQLHKECNTPISYKKVCEGCNKEVKEEDIVKAYEYAKNKFVVLDDEELENLRKENEDKAVEIIDFVKIEEIDPIYFDRSYFLSPDTTGSKAYSLLRKTLEESGKIGVAKIIIRSKEQLAIVRVYKDSLVMETIHFPDEVRDVADVPNIPSEQIVVQKELDTALMLVDQLTTEFEPTKYTDEYRTALMELIEEKKASNTVTASDKQPVPNNVTDLMTALQASLDKTKTTKKKPTTRKRATKKTS
>WP_155112902.1 Ku protein [Bacillus mangrovi]
MHTMWKGSIRFGLVNIPVKLFAATEDKDVKLRSLHKECHTPIKYEKKCPSCDRALEADDIVKGYEYVKGKYVILSEEELQELKEVQPDKAVEIIDFVKLEDIDPIYFNRSYFLGPGENGSKPYALLREALKTSGKIGVAEMSIRSKQQMAIVRVYQNCLVMETIHYPDEVRNSTEVPAVPDQAEIQKKELDTAMMLIDQLTTAFDPEQYKDDYREAMLRLIQSKVEQNDDTAEPEEAPRGNVVDLMSQLQASIEKSKEKASPKKEQPEKGTKKESTQKKKRTARKKA
>WP_208650834.1 Ku protein [Ureibacillus thermophilus]
MHTMWKGSISFGLVNIPVKLHAATEDKDVKLRQLHKECHTPINYKKVCPVCEREVKNEEIVKALEYAKNKFVVLDEEDLEVLRKENEEKAVEILEFVKLEEIDPIYFQKSYFLSPDTGGMKAYALLRQALIESGKIGVAKITIRSKEQLAVVRVYEDTLVMETIYFPDEVRKSSDVPNIPSSEKVVQKELETALMLIDQLTVKFEPEKYHDEYRTALLELIEKKKAGETVTAAEKNPAIPPDMTDLMSALEASLNKVKKKPAAKKKKAKEKKEA
>NAP00791.1 Ku protein [Halomonas sp. MG34]
MHTMWKGTISFGLVNIPVKMHAATENKDVRLRQLHKECQSPIKYEKVCPICDKPIEQEEIVKAYEYAKNKFVVLDEEDLAALQKEQEDKAVEIVDFVKLEEIDPIYFEKSYYLSPNEGGTKAYSLLRNALEETGKIGVAKMIIRSKEQLAVIRVYQNTLVAETIHYPDEVRNVADVPNVPEASANSEKELDTAKMLIEQLTTVFEPEKYTDEYRTALMELIEQKKNNEETTTPVAMEKGKPTTEGATNLMDALQASLDRAKQDKPKPKQPTKKVKSTTKKKTAT
>WP_154310520.1 Ku protein [Bacillus sp. N3536]
MHTVWKGSISFGLVNIPIKLHAATENKDIKLRQLHKECMKPISYKKVCEGCSEEVKSDDIVKAYEYSKNKFVILDEEELEKLRKENEDKAVEIIDFVKLEEIDPIFFERSYFMAPDSGGSKAYSLLRKALEDSGKIGVAKIIIRAKEQLAVVRVYKEMLVMETIHYPDEVRNASDVPNIPLEQTVVKKELETALLLVDQLTTEFNPDKYTDDYRTALMELIEEKKVSNPTVEADSKQPAVASNVTDLMEALQASLDKTKKKKTPARKRTPKAKTS
>WP_092491404.1 Ku protein [Virgibacillus salinus]
MHTMWKGTISFGLVNIPVKMHAATENKDVKLRQLHKECQSPIKYERTCPVCDREIENDEIVKAYEYAKNKFVVLDDEELENLKKEQADKAVEIVDFVKLEEIDPIYFEKSYFLSPSEGGGKAYSLLRSALEDTGKIGIAKMIIRSKEQLAVIRIYQNTLVVETIHFPDEVRNVQDVPNVPEEADTPKKELDTAKMLIDQLTTTFDPEKYKDEYRSALLDLIEEKKNQEEVTTAKDKPKPEKATNLMDALQASLDRTQENEQKKTKEKSKKKPEPKTKTSTQKKKTAK
>WP_119575131.1 Ku protein [Oceanobacillus picturae]
MHTMWKGTISFGLVNIPVKMHAATENKDVRLRQLHKECQSPIKYEKVCPVCDKPVEQEEIVKAYEYAKNKFVVLDEEDLAALQKEQEDKAVEIVDFVKLEEIDPIYFEKSYYLSPNEGGTKAYSLLRNALEETGKIGVAKMIIRSKEQLAVIRVYQNTLVAETIHYPDEVRNVADVPNVPEASANSEKELDTAKMLIEQLTTVFEPEKYTDEYRTALLELIEQKKNNEETTTPVATEKGKSTTEGATNLMDALQASLDRAKQDKPKPKQPTKKVKSTTKKKTAT
>WP_095227987.1 Ku protein [Terribacillus saccharophilus]
MHTMWKGTISFGLVNIPVKMHAATENKDVKLRQLHKECNTPVKYEKVCPHCEKELQTEDIVKAYEYTKNKFVVLDEDELQALQKEQEDKAVEIVDFVSLEEIDPIYFERCYYLSPNEGGTKAYSLLRKALEDTGKIGVASMVIRSKQQLAVIRVYKNVLVVETIHYPDEVRNVADVPNIPAKDAIVDKELKTAKLLIEQLTATFDPEKYNDDYREALLDLIQAKRDHEQVHIPTAKKQPNNVTNLMDALQASLDKAKKDKPAAKKTTRKKTASRPKKKPEAG
>KMK77921.1 DNA repair protein [Alkalihalobacillus pseudalcaliphilus]
MHTVWKGSISFGLVNIPVKLHTATENKDIRLRQLHKKCHTPINYQKVCPDCEEEVKNEDIVKAYEYAKNKFVVLDAEDLEQLKREQEDKSVEIIDFVKLEEIDPIYFEKSYFLAPDTGGNKAYGLLKEALAQSGKIGIAKIIIRSKEQLAIVRVYQHGLMMETIHFPDEVRQIEDVPNLPEDQKIVKKELDAALMLIDQLTTTFDPTQYHDEYRNALMELIEEKKSGKKTVTSTNQGKKESNVTDIMSALQASIDKTKKKKAPAKRKATSSTKTKKNA
>WP_089753920.1 Ku protein [Halobacillus alkaliphilus]
MHTMWKGTISFGLVNIPIKLHAATENKDIKLRQLHEECKSPIEYKKRCPVCEREVESQEIVKAYEYAKNKFVVLDAEDLETLKKEQEDKAVEILDFVKLEEIDPIYFERSYYMSPNEGGSKAYGLLRKALTDTGKIGVAKIIIRSKEQLAIVRVYKNTLIMETIHFPDEVRQSKDVPNVPEETELSKKEVSTAVTLIDQLTAEFDPEKYKDEYRTALLDLIEAKRNNEEITTAADKPKPDNVTDLMEALEKSLEKTKGGTKKKTTKRKSSAGSKKKTS
>RYG71788.1 Ku protein [Lentibacillus lipolyticus]
MHTMWKGTISFGLVNIPVKMHAATENKDVKLRNLHKECQTPVKYERVCPNCDREVENTEIVKAYEYAKNKFVVLDDEELENLKKEQADKAVEIMDFVELDEIDPIYFEKSYYLSPDEGGAKPYSLLRSALKDSGKIGVAKMIIRSKEQLAVIRIYENTLVAETIHYPDEVRNVQDVPNVPEADNADEKELETAKMLIDQLSAEFDPEKYKDEYRTALLELIEEKKNDDKVTTATNQEKPKPDNVTNLMDALQKSLDRAKDDKPTKTKQKTSKKAAAPKKKIAKAK
>WP_149474031.1 Ku protein [Oceanobacillus polygoni]
MHTMWKGTISFGLVNIPVKMHAATENKDIKLRQLHKECKSPVKYEKVCPICEKEVKNEDIVKAYEYAKNKFVILDEEELESLKKEQEDKAVEILDFVQLEDIDPIYFEKSYYLSPNEGGGKAYGLLRSALNDTGKIGIAKMIIRAKEQLAIIRVYENVLVVETIHYPDEVRNVQDVPNIPEEVEIVKKELDTAKMLIDQLTNAFEPEKYTDDYRTALMELIEEKKNNEQTTTGKEKAVPDNVTNLMDALQASLERAKKDKPKQTKRKTTAKKKIAT
>WP_118889626.1 Ku protein [Oceanobacillus profundus]
MHTMWKGTISFGLVNIPVKMHAATENKDIKLRQLHKECKSPVKYEKVCPICEKEVKNEDIVKAYEYAKNKFVILDEEELESLKKEQEDKAVEILDFVQLEDIDPIYFEKSYYLSPNEGGGKAYGLLRSALSDTGKIGIAKMIIRAKEQLAIIRVYENVLVVETIHYPDEVRSVQDVPNIPEEVEIVKKELDTAKMLIDQLTNDFEPEKYTDDYRTALMELIEEKKNNEQTATGKEKAVPDNVTNLMDALQASLDRAKKDKPKPKQAKRKTTTKKKVAT
>RWZ58757.1 Ku protein [Halobacillus sp. SKP4-6]
MHTMWKGTISFGLVNIPVKLHAATENKDIKLRQLHEECHSPVEYKKRCPVCDREIESQEIVKAYEYAKNKFVILDEEDLEALKKEQEDKAVEILDFVKLEEIDPIYFERSYYISPNEGGTKAYGLLRKALADTGKIGVAKIIIRSKEQLAIVRVYENTLLMETIHFPDEVRNVQDVPNVPAETELSKKELSTAITLIDQLTEEFEPKKYKDDYRTALLELIEAKRNDEKITTGQERKKPDNVTDLMEALEKSLEKTKGTKKKTTKRKAASAKKKTS
>WP_205138049.1 Ku protein [Virgibacillus halotolerans]
MHTMWKGTISFGLVNIPVKMHAATENKDVKLRQLHKECQTPVKYEKVCPVCNREVKNEEIVKAYEYAKNKFVVLDEEELEALRKEQTDKAVEIVDFVKLADIDPIYFEKSYFLSPNEGGSKAYGLLRNALKDTEKIGIAKMIIRSKEQLAVIRVYENTLVVETIHYPDEVRNVQDVPNVPDEVKTVKKELDTAKMLIEQLTTEFEPEKYKDDYRTALLELIEEKKNKDQTTTTAAVGDKPGPDYETNLMDALQASLDRAKKDKPKPKQPKRKTAQKKKAAT
>WP_211557400.1 Ku protein [Metabacillus sp. KIGAM252]
MHTMWKGSIRFGLVNIPVKLYAATEDKDIKLRSLHKECHTPIKYEKKCPNCDRELEADDIVKGYEYVKGKFVILSEEDLKDLKEEHADKAVEIVDFVKLEDIDPIYFNRSYFLGPGDNGSKAYALLREALKQSGRIGIAEMTIRSKQQMAVVRVYKNCLVMETIHYPDEVRSADEVPSVPEQTDIQKKELDTAMMLIDQLTAEFDPEQYKDDYREALLRLIQTKIEQNEGTAVPEDAPRENVVDLMSQLQASIEKSKTASKKPKEPAAETKKEPASAGKKKRTARKKA
>WP_147196769.1 Ku protein [Rummeliibacillus stabekisii]
MHTVWKGSISFGLVNIPIKLHAATENKDVKLRQLHKKCNTPISYKKVCEGCDQEVTEDEIVKAYEYAKNKFVVLDQEDLENLRKENEDKAVEIIDFVKLQEIDPIYFERSYYMSPDANGSKAYTLLRKTLEESGKIGVAKIIIRSKEQLAIVRVFKDALVMETIHFPDEVRSIGEVPNIPSEQAVVQKELDTALLLVDQLTTAFDPNKYQDEYRLRLMDLIEEKKADSTVTASEAKRPLPDNVTDLMSALQASLDKTKPKKTTRKRKTLKEKTS
>WP_108712667.1 MULTISPECIES: Ku protein [unclassified Lysinibacillus]
MHTVWKGSISFGLVNIPVKLHAATENKDVKLRQLHKECHTPISYKKVCEGCQREVKEEDIVKAFEYSKNKFVVLDEEDLENLRKEAEDKAVEIIDFVKLEEIDPIYFEKTYYLSPDATGAKAYVLLRKTLEESGKIGVAKITIRAKEQLAVIRVYKNTLVMEVIHFPDEVRSVGDVPNIPSIETVVQRELETALMLVEQLTTAFDPTKYTDEYRTALMQLIEDKKAEGTITANEKQPLPDNVTDLMSALQASLEKTKKKPTARKRTSRTKKNA
>WP_212927081.1 Ku protein [Oceanobacillus sp. J11TS1]
MHTMWKGTISFGLVNIPVKMHAATENKDIQLRQLHKKCKTPIKYEKVCPNCEEDVSNEDIVKAYEYSKNKFVILDDDELKALKKEQEDKAVEIIDFVQLEDIDPIYFEKSYYLSPNEGGSKAYALLREALTDSGKIGIAKMMIRSKEQLAVIRVYEKAIVVETIHYPDEVRAVSDVPNIPEQAEIGKKELDTAKLLIEQLTTEFEPEKYKDNYRIAVMDLIEAKKNNEEVEVGGETKTKPDNVLNLMDALQESLNRAKKENPKQPKKRTTTAKKKKATS
>WP_079477712.1 Ku protein [Halobacillus salinus]
MHTMWKGSISFGLVNIPIKLHSATENKDIKLRQLHEECHSPVEYKKRCPVCDREVESSEIVKAYEYAKNKFVVLDEEDLEQLKKEQEDKAVEIIDFVKLEEIDPIYFERSYFMSPNEGGTKAYSLLRQALADTGKIGVAKIIIRSKEQLAIVRVYENTLIMETIHFPDEVRNVQDVPNVPEESELSKKELSTAVTLIEQLTETFEPEKYNDEYRTALLELIEAKRNNEEVKTAKDPKKPDNVTNLMDALEKSLEKTKGSKKKTTKRKTTSSGNKKKTS
>WP_076033918.1 Ku protein [Viridibacillus sp. FSL H7-0596]
MHTVWKGSISFGLVNIPVKLHTATENKDIKLRQLHKECNTPISYKKVCEGCNKEVKDEDIVKAYEYAKNKFVVLDADELENLRKENEDKAVEIIDFVKIEEIDPIYFDRSYFLSPDTTGSKAYSLLRKTLEESGKIGVAKIIIRSKEQLAIVRVYKDSLVMETIHFPDEIRSVADVPNIPSEQIVVQKELDTALLLVDQLTTVFEPTKYTDEYRTALMELIEEKKTSSTVTASDKQPVPNNVTDLMTALQASLDKTKTTKKKTTTRKKVTKKTS
>WP_219362391.1 Ku protein [Bacillus mycoides]
MHTVWKGSISFGLVNIPVKLHTATENKDIKLRQLHKECHTPISYKKVCEGCNQEVKEEEIVKAYEYAKNKFVVLDEEELENLRKENEDKAVEIIDFVKLQEIDPIYFERTYFLSPDTTGGKAYTLLRKTLEESGKIGVAKITIRSKEQLAIVRVYQDALVMEIIHFPDEVRSVSDVPNIPSEQTVVQKELDTALMLVEQLTTIFDPEKYTDEYRTALMELIEEKKATNTIAANDKRPLPDNVTDLMSALQASLDKTKKPSPRKRATKTKKNA
>WP_115750933.1 Ku protein [Oceanobacillus chungangensis]
MHTMWKGTISFGLVNIPVKMHAATENKDVKLRQLHKECKSPVKYEKVCPVCEKEVKNEDIVKAFEYAKNKFVILDEEEIEALRKEQEDKAVEIVDFVKLEDIDPIYFEKSYYLSPNEGGSKAYGLLRTALNDTGKIGIAKMIIRAKEQLAVIRVYKNTLVVETIHYPDEVRSVQDVTNIPEDVKVVKKELDVAKMLIEQLTTEFEPEKYNDDYRTALLDLIEEKKNNAQTATAKDKPVPDNVTNLMDALQASLERAKKDKPKPSQPKRKTTAAKKKKVAT
>WP_112118523.1 Ku protein [Lysinibacillus capsici]
MHTVWKGSISFGLVNIPVKLHAATENKDVKLRQLHKDCHTPISYKKVCEGCNQEVTDEDIVKAYEYAKNKFVVLDQEDLENLRKENEDKAVEIIDFVQLTEIDPIYFERTYFLSPDSTGTKAYSLLRKTLEQSGKIGIAKIVIRSKEQLAIVRVYQNALVMETIHYPDEVRSIGDVPNIPSEQYVVQKELDTALMLVEQLTTTFNPEKYTDDYRNALLELIEEKKATNTISTSDKQRPIPENVTDLMTALQASLEKTKKPATRKRTTRTKKNA
>WP_124222324.1 Ku protein [Aquisalibacillus elongatus]
MHTMWKGTISFGLVNIPVKLHSATENKDIKLRNLHKECQSPVKYEKVCPVCEKEVTNDDIVKGFEYTKNKFVILEEEDLATLKDEKADKQVEIMDFVKLEEIDPIYFERSYYLSPNDGGGKAYALLRQALKDSGKIGLAKITIRSKEHLAVVRIYNDTLVMETIHYPDEVRDVQEVPNVPEETNVVDKELETAKMLIDQLTTEFDPEKYTDEYRTALMDLIEKKKDGEEIATAKEPETPENVTDLMDALEKSLNKSQKNKKKSNTTKKKQTSTTSKKKSSGQKKEKAKAT
>WP_056831503.1 Ku protein [Psychrobacillus sp. FJAT-21963]
MHTVWKGSISFGLVNIPIKLHTATENKDIKLRQLHKECHTPISYQKVCEGCKQEVKSEDIVKAYEYSKNKFVILDEEELEKLRKENEDKAVEIIDFVKLEEIDPIYFERSYFMAPDSGGGKAYSLLRKALLESGKIGIAKIIIRSKEQLAVVRVYKETLMMETIHFPDEVRSTLDVPNIPSEQDVVQRELETALLLVDQLTTAFDPEKYTDDYRTALMELIEEKKTGNQIVTATDEKQPVAPSNVTDLMSALQASLDKTKKKKPATRKRTTKAKTLA
>WP_095221000.1 Ku protein [Virgibacillus sp. 7505]
MHTMWKGTISFGLVNIPVKMHAATENKDVKLRQLHKECNTPVKYEKVCPHCEKELQTEDIVKAYEYTKNKFVVLDEDELQALQKEQEDKAVEIVDFVSLEEIDPIYFERCYYLSPNEGGTKAYSLLRKALEDTGKIGVASMVIRSKQQLAVIRVYKNVLVVETIHYPDEVRNVADVPNIPAEDAIVDKELKTAKLLIEQLTATFDPEKYNDDYREALLDLIQAKRDHEEVHIPTAKKQPSNVTNLMDALQASLDKAKKDKPAAKKTTRKKTASRPKKKPEAG
>WP_090852853.1 Ku protein [Paraliobacillus sp. PM-2]
MHTMWKGTISFGLVNIPVKLHAATENKDVRLRHLHNECQTPIKHEKICPVCNREVKNEEIVKGYEYATNKFVVLTDEELKEIQEVNTEKSVEIIDFVKLEEIDPIYFEKSYYLSPNDGGSKAYTLLRQALSETDKIGVAKLMIRSKEQLAAIRVYQNTLVVETIHYPDEVRKVTDVPNIPEESSIPKKELDTAKMLIDQLTITFDPEKYKDNYRTVLLELIEEKKNQGEITSVKEPSKQLPDNVTNLMDALEASLDRAKGTKPKQKKRKTSTPKQSQPKRTKKNA
>WP_156290181.1 Ku protein [Oceanobacillus salinisoli]
MHTMWKGTISFGLVNIPVKMHAATENKDVKLRQLHKECKSPVKYEKVCPVCEREIENDEIVKAYEYAKNKFVVLDEEDLEALKKEQEDRAVEIVDFVKLDEIDPIYFEKSYYLSPNEGGGKAYSLLRSALKDTGKIGVAKMMIRSKEQLAVIRVYENVLVAETIHFPDEVRNVQDVPNVPEEAKIGEKELETAKMLIEQLTAEFDPEKYKDEYRTALLDLIEDKKNNEETTTPAPADKPVPDNVTNLMDALQASLDRAKKDKPKPRQPKRKTKTVAKKKKATS
>WP_021289884.1 MULTISPECIES: Ku protein [Virgibacillus]
MHTMWKGTISFGLVNIPVKMHAATENKDVKLRQLHKECQSPIKYERTCPVCDRPVENNEIVKAYEYAKNKFVVLDEEDLEALKKEQEDKAVEIVDFVQLEEIDPIYFEKSYYLSPNEGGSKAYGLLRNALKDTKKIGIAKMIIRSKEQLAVIRVYKNTLVVETIHFPDEVRNVQDVPNVPDEVETDKSELDTAKMLIDQLTSEFDPTKYEDEYRNALLELIEQKKNDDQTATAADKPSPEAATNLMDALQASLDRAKQDKPKPKQPTKPKQKTKTTKKKKTGS
>WP_093534358.1 Ku protein [Psychrobacillus psychrotolerans]
MHTVWKGSISFGLVNIPIKLHTATENKDIKLRQLHKECHTPISYAKVCEGCKQEVKNEDIVKAYEYSKNKFVILDEEELEKLKKENEDKAVEIIDFVKLEEIDPIYFERSYFMAPDSGGGKAYSLLREALHESGKIGVAKIMIRSKEQLAIVRVYNETLIMETIHFPDEVRSTADVPNIPTEQSVVKKELDTALMLVDQLTTTFEPDKYTDEYRTALMELIEEKKAGNNVVSTTEKQTELPSNVTDLMSALQASLDKTKKKKPAPRKRTPKAKTS
>WP_095232253.1 Ku protein [Terribacillus saccharophilus]
MHTMWKGTISFGLVNIPVKMHAATENKDVKLRQLHKECNTPVKYEKVCPHCEKELQSEDIVKAYEYTKNKFVVLDEDELQALQKEQEDKAVEIVDFVSLEEIDPIYFERCYYLSPNEGGTKAYSLLRKALEDTGKIGVASMVIRSKQQLAVIRVYKNVLVVETIHYPDEVRNVADVPNIPAEDAIVDKELKTAKLLIEQLTATFDPEKYNDDYREALLDLIQAKRDHEQVHIPTAKKQPNNVTNLMDALQASLDKAKKDKPAAKKTTRKKTASRPKKKPEAG
>WP_206946509.1 Ku protein [Halobacillus sp. GSS1]
MHTMWKGTISFGLVNIPVKLHAATENKDIKLRQLHEECKSPVEYEKRCPVCDRDIESEEIVKAYEYAKNKFVVLDKEDLEQLKKEQEDKAVEIIDFVKLEEIDPIYFERSYFISPSEGGSKAYSLLRQALGDTEKIGIAKIIIRSKEQLAIVRVYENTLVMETIHYPDEVRSVQDVPNVPEETELSKKELSTAVTLIDQLTAEFDPEKYKDEYRTALMELIEAKKNNEEVTTAKDKPKPDNVTNLMDALEKSLEKTKGSKKKKTTKKKTTTSGKKKTS
>WP_053218029.1 Ku protein [Virgibacillus senegalensis]
MHTMWKGTISFGLVNIPVKLHAATENKDVKLRQLHKECQSPIRYQKVCPICEREVESEEIVKAFEYAKNKFVVLTDEEMAELQDEHTDKAVEIVDFVKLEEIDPIYFEKSYYLSPNEGGGKAYTLLRQALADSEKIGVAKMVIRSKEQLAAIRVYENTLVVETIHYPDEVRDVKEVPNVPEAAEADPKELDTAKMLIDQLTTKFDPEKYKDNYRTALLDLIEEKKNADETATAKDKPAPDNVHNLMEALEASLDRAKNDKPAAKKKTTTPKKPKKKMKKNA
>WP_207981348.1 Ku protein [Metabacillus sp. BG109]
MHTMWKGSISFGLVNIPIKLYAATEDKDIKLRTLHKKCHTPIQYEKKCPNCDEEISTEEIVKGYEYVKGKYVVLSDEELKELKDEHEDKTVEIIDFVKMEEIDPIYFSRAYFIGPGENGGKAYGLLREALNQSGKIGVAQITIRSKQQLAMVRVYQNCIVMETVHYPDEVRNVKEVPSVPEQVEVGTKELETAIMLIDQLTTTFDPEKYKDDYRLALQELIERKVNQDEGKTPTEAAPRQNVVDLMSALQASIEKTKKPQGKVKPVKPAKATQAKAAGDEGGQQMAPSPTTAKKTKTVRKKA
>MBM7594956.1 DNA end-binding protein Ku [Oceanobacillus neutriphilus]
MWKGTISFGLVNIPVKMHAATENKDIKLRQLHKKCKTPIKYEKTCPNCDEDVKSEDIVKAYEYAKNKFVILDDEELEALKKEQEDKAVEIIDFVQLEEIDPVYFEKSYYLSPNDGGSKAYALLREALTDSGKIGIAKMMIRSKEQLAVIRVYKEAIVVETIHYPDEVRAVSDVPNVPDQEAVGQKELDTAKLLIDQLTTKFEPEKYKDDYRTALMELIEAKKNNEEVEVGKENKEKPDNVVNLMDALQESLNRAKSDKPKSTKPKNKTTGKKTAKTKSPVKKKKATS
>WP_217321994.1 Ku protein [Terribacillus aidingensis]
MHTMWKGTISFGLVNIPVKMHAATENKDVKLRQLHKACKTPVKYEKVCPHCEKELETDDIVKAYEYTKNKFVVLDEDELKALQKEQEDKAVEIVDFVSLEEIDPIYFERCYYLSPNEGGTKAYSLLRKALEETGRIGVASMVIRSKQQLAVIRVYKNVLVAETIHYPDEVRNVADVPNIPAEDAVADKELKTAKLLIDQLTATFDPEKYNDDYREALLDLIQSKRDHEEVHIPTAKKQPSNVTNLMDALQASLDKAKKDKPAAKKTTKRKTTTRAKKKPEAG
>WP_038563974.1 Ku protein [Terribacillus goriensis]
MHTMWKGTISFGLVNIPVKMHAATENKDVKLRQLHKECNTPVKYEKVCPHCEKELQTEDIVKAYEYTKNKFVVLDEDELQALQKEQEDKAVEIVDFVSLEEIDPIYFERCYYLSPNEGGTKAYSLLRKALEDTGKIGVASMVIRSKQQLAVIRVYKNVLVVETIHYPDEVRNVADVPNIPAEDAIVDKELKTAKLLIEQLTATFDPEKYNDDYREALLDLIQAKRDHEQVHIPTAKKQPSNVTNLMDALQASLDKAKKDKPAAKKTTRKKTASRPKKKPEAG
>WP_125556106.1 Ku protein [Bacillus salarius]
MHTMWKGSIQFGLVSIPIKMHAATEDKDVSFRNLHEKCKTPIKYEKVCPVCEEKVEKDDVVKGYETTNGNYIVMKKEELEELKQEANEKAVEILDFINIDDIDPIYFNRSYFLGPNEGGAKAYSLLRKALQDSRKVGIAKIMIRSKEQLAALRIYNNTILMETLHYSDEIRNAADVPNVPEEENLEEKELQTAKMLIDQLSTDFEPEKYEDEYRKKLLNLIEAKENGEDVVTANEEPPKDNVADLMEALQASVDKNKKKTGTKKKATPKTGNGPKKKAT
>WP_095260367.1 Ku protein [Terribacillus saccharophilus]
MHTMWKGTISFGLVNIPVKMHAATENKDVKLRQLHKECNTPVKYEKVCPHCEKELQTEDIVKAYEYTKNKFVVLDEDELQALQKEQEDKAVEIVDFVSLEEIDPIYFERCYYLSPNEGGTKAYSLLRKALEDTGKIGVASMVIRSKQQLAVIRVYKNVLVVETIHYPDEVRNVADVPNIPAEDAIVDKELKTAKLLIEQLTATFDPEKYNDDYREALLDLIQAKRDHEQVHIPTAKKQPNNVTNLMDALQASLDKAKKDKPAAKKTTRKKTASRPKKKPEAG
>WP_089654688.1 Ku protein [Halobacillus aidingensis]
MHTMWKGTISFGLVNIPVKLHAATENKDIKLRQLHEECKSPVEYEKRCPVCEREIESEEIVKAYEYAKNKFVVLDKEDLEQLKKEQEDKAVEIIDFVKLEEIDPIYFERSYFISPSGGGSKAYSLLRQALGDTEKIGIAKIIIRSKEQLAIVRVYENTLVMETIHYPDEVRSVQDVPNVPEETELSKKELSTAVTLIDQLTAEFDPEKYKDEYRTALMELIEAKKNNEEVTTAKDKPKPDNVTNLMDALEKSLEKTKGSKKKKTTKKKTTTSGKKKTS
>MBO2506542.1 Ku protein [Bacilli bacterium]
MHTMWKGSISFGLVNIPVKLHAATEDKDVKLRQLHKECHTPINYKKVCPVCDREVKNEEIVKAFEYAKNKFVVLDEEDLEALRKENEEKAVEILEFVKLEEIDPIYFQRSYFLSPDTGGMKAYALLRQALKESGKIGVAKITIRSKEQLAVVRVYEDTLLMETIYFPDEVRKSSDVPNIPGAEKVVEKELETALMLIDQLTVKFEPEKYHDEYRTALLELIEKKKAGETVTAAEKNPAIPPDMTDLMSALEASLNKVKKKPAAKKKKAKEKKEA
>WP_125905700.1 Ku protein [Bacillus sp. HMF5848]
MHTMWKGSVSFGLVNIPVKLFSATEDKDIKLRNLHKKCHNPIKYEKSCPHCEEEVGNDDIVKGYEYVKGKYIILSDEELNSLKEEHEDKSVEIIDFVKLEEIDPIYFNRSYFIGPGENGSKAYALLREALVRSGKIGIAEITIRSKQHLAVVRVYKNSLVMETIHYPDEVRNVAEVPGVPEQAQINDKELDTALMLIDQLTTEFEPDKYQDEYRHALLELVQAKVSNNESTTPKDAQKTNVVDLMSALQASIERARETEARVKQPEPMQKPKAQAAQNAKKAITARKKA
>WP_120379688.1 Ku protein [Negativibacillus sp. 1xD8-3]
MHTMWKGTISFGLVNIPVKMHAATENKDIQLRQLHKECQSPIKYERTCPVCERPVKNEEIVKAYEYAKNKFVVLDEEELEALKQEQADKAVEIVDFVQLAEVDPIYYEKSYFLSPNEGGAKAYGLLRKALKETEKIGIAKMMIRSKEQLAIIRVYQDTLVVETIHYPDEVRSVADVPNVPKEAEANPQELDTAKMLIEQLTTAFDPTKYKDEYRHALLDLIEQKKDQDQTATVQDKPSPGAATNLMDALQASLERAKQDKPKPKQPQPSKQKEKKVKKKKTGT
>WP_160910661.1 Ku protein [Halobacillus litoralis]
MHTMWKGTISFGLVNIPVKLHAATENKDIKLRQLHEECKSPVEYEKRCPVCDRDIESEEIVKAYEYAKNKFVVLDKEDLEQLKKEQEDKAVEIIDFVKLEEIDPIYFERSYFISPSEGGSKAYSLLRQALGDTEKIGIAKIIIRSKEQLAIVRVYENTLVMETIHYPDEVRSVQDVPNVPEETELSKKELSTAVTLIDQLTEEFDPEKYKDEYRTALMELIEAKKNNEEVTTAKDKPKPDNVTNLMDALEKSLEKTKGSKKKKPTKKKTTTSGKKKTS
>WP_102707664.1 Ku protein [Terribacillus goriensis]
MHTMWKGTISFGLVNIPVKMHAATENKDVKLRQLHKECNTPVKYEKVCPHCEKELQTEDIVKAYEYTKNKFVVLDEDELQALQKEQEDKAVEIVDFVSLEEIDPIYFERCYYLSPNEGGTKAYSLLRKALEDTGKIGVASMIIRSKQQLAVIRVYKNVLVVETIHYPDEVRNVADVPNIPAEDAIVDKELKTAKLLIEQLTATFDPEKYNDDYREALLDLIQAKRDHEQVHIPTAKKQPSNVTNLMDALQASLDKAKKDKPAAKKTTRKKTASRPKKKPEAG
>WP_026570842.1 MULTISPECIES: Ku protein [Sediminibacillus]
MHTMWKGTISFGLVNIPVKLHAATENKDVKLRQLHKECQSPIKYQKVCPVCEREVESEEIVKAFEYAKNKFVVLTDEEMAELQEEHTDKAVEIVDFVQLEEIDPIYFEKSYYLSPNEGGGKAYTLLRQALADSGKIGVAKMVIRSKEQLAAIRVYENTLVVETIHYPDEVRDVKEVPNVPEDAKADPKELDTAKMLIDQLTSEFDPEKYKDNYRTALLDLIEEKKNADETATAQDKPVPDNVHNLMEALEASLDRAKNDKPEKPAAKKKTTSPKKPKKKMKRNA
>WP_074599818.1 Ku protein [Sediminibacillus halophilus]
MHTMWKGTISFGLVNIPVKLHAATENKDVKLRQLHKECQSPIKYQKVCPVCEREVESEEIVKAFEYAKNKFVVLTDEEMAELQEEHTDKAVEIVDFVQLEEIDPIYFEKSYYLSPNEGGGKAYTLLRQALADSGKIGVAKMVIRSKEQLAAIRVYENTLVVETIHYPDEVRDVKEVPNVPEDAKADPKELDTAKMLIDQLTSEFDPEKYKDNYRTALLDLIEEKKNADETATAQDKPVPDNVHNLMEALEASLDRAKNDKPDKPAEKKKTTSPKKPKKKMKKNA
>WP_209366060.1 Ku protein [Sediminibacillus sp. DP4-553-S]
MHTMWKGTISFGLVNIPVKLHAATENKDVKLRQLHKECQSPIKYQKVCPVCEREVESEEIVKAFEYAKNKFVVLTDEEMAELQEEHTDKAVEIVDFVQLEEIDPIYFEKSYYLSPNEGGGKAYTLLRQALADSGKIGVAKMVIRSKEQLAAIRVYENTLVVETIHYPDEVRDVKEVPNVPEDAKADPKELDTAKMLIDQLTSEFDPEKYKDNYRTALLDLIEEKKNADETATAQDKPVPDNVHNLMEALEASLDRAKNDKPDQPAEKKKTTSPKKPKKKMKKNA
>PAE31149.1 Ku protein [Paenibacillus sp. 7884-2]
MHTMWKGTISFGLVNIPVKMHAATENKDIKLRQLHKECKSPVKYEKVCPICEKEVKNEDIVKAYEYAKNKFVILDEEELESLKKEQEDKAVEILDFVKLEDIDPIYFEKSYYLSPNEGGGKAYGLLRSALSDTGKIGIAKMIIRAKEQLAIIRVYENVLVVETIHYPDEVRSVQDVPNIPEEVEIVKKELDTAKMLIDQLTNDFEPEKYTDDYRTALMELIEEKKNNEQTATGKEKAVPDNVTNLMDALQASLDRAKKDKPKPKQAKRKTTTKKKVAT
>WP_076839709.1 Ku protein [Bacillus sp. I-2]
MHTVWKGGISFGLVNIPVKLFTATENKDIKLRQLHKECHTPINYKKVCANCGEEVAPEQIVKAYEYAKNKFIELEDEELEKLRKENEEKAVEIIDFVKIEEIDPIYYERSYFLSPDTGGAKAYSLLRKALEESGKIGVAKIMIRSKEQLAIVRCYEHILLMETIHFPDEIRQVSDVPNIPQEENIVKKELDTALLLIEQLTTTFDPAAYQDEYREQLMNLIGDKISGEHTVQPETTGKKDPAANVTDLMAALQASIDRSKPAKAKKAAPKKRKTPAKKEKNA
>WP_211894116.1 Ku protein [Psychrobacillus sp. INOP01]
MHTVWKGSISFGLVNIPIKLHAATENKDIKLRQLHKECHTPISYAKVCEGCKQEVKNEDIVKAYEYSKNKFVILDEEELEKLKKENEDKAVEIIDFVKLEEIDPIYFERSYFMAPDSGGGKAYSLLREALHESGKIGVAKIMIRSKEQLAIVRVYKETLIMETIHFPDEVRSTADVPNIPAEQTVVKKELDTALMLVDQLTTEFEPEKYTDDYRTSLMELIEEKKAGNNVVTTSEKQTELPSNVTDLMSALQASLDKTKKKKPTPRKRTPKVKTS
>WP_101564494.1 MULTISPECIES: Ku protein [Bacillus]
MHTMWKGSISFGLVNIPIKLYAATEDKDVKLRNLHSKCHTPIQYEKKCPNCDETVENDDIVKGYEYVKGKFVILDDEELKQLKQEHEDKSVEIIDFVKLEEIDPIYFNRSYFVGPGENGGKAYSLLREALLKSGKIGVAEMTIRSKQQLAVLRVFQNTIVMETIHYPDEVRQTADVPSVPEKTEIAEKELDTAIMLIDQLTTSFNPDTYKDDYREALLGLIQKKAGKNEGKTPADAPRENVVDLMSALQASIDRSKEKPAAKKEPDSKTKTQEKATKKTKTARKKA
>WP_191562014.1 Ku protein [Bacillus idriensis]
MHTMWKGSISFGLVNIPIKLYAATEDKDVKLRNLHSKCHTPIQYEKKCPNCDETVENDDIVKGYEYVKGKFVILDDEELKQLKQEHEDKSVEIIDFVKLEEIDPIYFNRSYFVGPGENGGKAYSLLREALLKSGKIGVAEMTIRSKQQLAVLRVFQNTIVMETIHYPDEVRQTADVPSVPEKTEIAEKELDTAIMLIDQLTTSFNPDTYKDDYREALLGLIQKKAGKNEGKTPADAPRENVVDLMSALQASIDRSKEKPAAKKEPDSKTKTPEKATKKTKTARKKA
>WP_096199685.1 Ku protein [Bacillus sp. FJAT-45350]
MHTMWKGNISFGLVSIPIKLHAATENKDVKLRNLHKECKTPIQYEKTCPGCGKEVTNEDIVKAYEYAKNKFVVLDEEDLEELKKENEDKSVEIIDFVMLEEIDPIFFDRSYFMSPNDGGSKAYSLLRKALEDSGKIGLAKIIIRSKEHLAVIRVYQNTLVMETIHYPDEVRSVADVPSIPSEDNITDKELDTAKTLIEQLTTTFNPDKFQDEYRTALMELIEEKIASENTVTAEAKPDEPKSNVTDLMSALQASIDKTKKKKAPTKGKKKTTSATATKVRKNA
>WP_014645154.1 Ku protein [Halobacillus halophilus]
MHTMWKGTISFGLVNIPIKLHAATENKDIKLRQLHEECKSPIEYKKRCPVCEREVESQEIVKAYEYAKNKFVVLDAEDLETLKKEQEDKAVEILDFVKLEEIDPIYFERSYYMSPSEGGSKAYGLLRKALTDTGKIGVAKIIIRSKEQLAIVRVYQNTLVMETIHFPDEVRQSKDVPNVPEETELSKKEVSTAVTLIDQLTAEFDPEKYKDEYRTALLDLIEAKRNNEEVTTAADKPKPDNVTDLMEALEKSLEKTKGGTKKKTTKRKSNAGSKKKTS
>WP_095219289.1 MULTISPECIES: Ku protein [Terribacillus]
MHTMWKGTISFGLVNIPVKMHAATENKDVKLRQLHKECNTPVKYEKVCPHCEKELQTEDIVKAYEYTKNKFVVLDEDELQALQKEQEDKAVEIVDFVSLEEIDPIYFERCYYLSPNEGGTKAYSLLRKSLEDTGKIGVASMVIRSKQQLAVIRVYKNVLVVETIHYPDEVRNVADVPNIPAEDAIVDKELKTAKLLIEQLTATFDPEKYNDDYREALLDLIQAKRDHEQVHIPTAKKQPNNVTNLMDALQASLDKAKKDKPAAKKTTRKKTASRPKKKPEAG
>WP_144625796.1 Ku protein [Bacillus altitudinis]
MHTVWKGGISFGLVNIPVKLFTATENKDIKLRQLHKECHTPINYKKVCANCGEEVAPEQIVKAYEYAKNKFIELDEEELERLRKENEEKAVEIIDFVKIEEIDPIYYERSYFLSPDTGGAKAYSLLRKALQESGKIGLAKIMIRSKEQLAIVRCYEHILLMETIHFPDEIRQVSDVPNIPQEENIVKKELDTALLLIEQLTTTFDPAAYRDEYREQLMNVIGDKISGEHTVQPATTGKKEASSNVTDLMAALQASIDRSKPEKTKKAAPKKRKAPAKKEKNA
>WP_095234129.1 Ku protein [Terribacillus saccharophilus]
MHTMWKGTISFGLVNIPVKMHAATENKDVKLRQLHKECNTPVKYEKVCPHCEKELQTEDIVKAYEYTKNKFVVLDEDELQALQKEQEDKAVDIVDFVSLEEIDPIYFERCYYLSPNEGGTKAYSLLRKALEDTGKIGVASMVIRSKQQLAVIRVYKNVLVVETIHYPDEVRNVADVPNIPAEDAIVDKELKTAKLLIEQLTATFDPEKYNDDYREALLDLIQAKRDHEQVHIPTAKKQPNNVTNLMDALQASLDKAKKDKPAAKKTTRKKTASRPKKKPEAG
>GAK01100.1 LOW QUALITY PROTEIN: Ku domain protein [Geomicrobium sp. JCM 19055]
MHTMWKGTISFGLVNIPVKMHAATDNKDIQLRQLHKKCKTPIKYKKVCPNCEEEVSNDDIVKAYEYSKKQYVILDDEELEKLKNDQEDKAVEIIDFVQLDDIDPIYFSKSYYLSPNEGGSKAYALLREALKDTQKIGIAKMMIRSKEQLAVIRVYQGALVVETIHFPDEVRSTKDVPNIPEQSEEIGKKELDTAKLLIEQLTTEFEPEKYQDDYRIKLEALIAEKLSAEEVTVSEEQKSTPDNVTDIMEALEKSINRAKKNQPKPKTKKKSRCQKASDYKDINNEEKKATS
>WP_104057550.1 Ku protein [Jeotgalibacillus proteolyticus]
MHTVWKGSISFGLVNIPIKLHTATENKDIKLRQLHKECHAPINYKKVCSGCEKEVQNEDIVKAYEYSKNKFVVLDEEELENLKKENEDKAVEIIDFVKLQEIDPIYFEKSYFMAPDTGGGKAYTLLKKALEESGKIGVAKIIIRSKEQLAVVRVYQDTLVMETIHFPDEVRSSKDVPNIPEDVTIVKKELDTALLLIDQLTTDFEPEKYTDDYRTALMELIEQKKTGKKTVSAAEKKQPTTAANVTELMAALQASVEKTKKKKPAAKKRTTPTKTKKNA
>WP_185771352.1 Ku protein [Bacillus sp. PAMC26568]
MHTMWKGSISFGLVNIPIKLYAATEDKDVKLRNLHSKCHTPIQYEKKCPNCDETVENDDIVKGYEYVKGKFVILDDEELKQLKQEHEDKSVEIIDFVKLEEIDPIYFNRSYFVGPGENGGKAYSLLREALLKSGKIGVAEMTIRSKQQLAVLRVFKNTIVMETIHYPDEVRQTADVPSVPEKTEIAEKELDTAIMLIDQLTTSFNPDTYKDDYREALLGLIQKKAGKNEGKTPADAPRENVVDLMSALQASIDRSKEKPAAKKEPDSKTKTQEKATKKTKTARKKA
>WP_036815890.1 Ku protein [Pontibacillus yanchengensis]
MHTMWKGTISFGLVNIPVKLHSATENKDIKLRQLHEECKSPLQYERTCPVCEREVENEEIVKAYEYAKNKFVVLDKEDLDNLKKEQDDKAVEIMDFVKLEEIDPIYFDRSYFLSPNEGGSKAYSLLRKTLEDTNKIGLAKIIIRSKEQLAVVRVYKNTIIMETIHYPDEVRDVQDVPNVPEEEDLGEKELTTAKTLVDQLTAEFDPEKYKDDYRESLMELIEAKKNDEDVTTAKPKPTPDNVTDLMEALEKSLDKNKGKKGTTKKKTTQKKTNTKKTSDKKTDEKETASGKKTS
>WP_113867665.1 Ku protein [Paraliobacillus ryukyuensis]
MHTMWKGTISFGLVNIPVKLHAATENKDVKLRQLHKECQTPIKYEKICPVCNKEVKNEDIVKGYEYTTNKFVVLTDEELAEIQEANADKSVQIVDFVQLEEIDPIYFEKSYYLSPNDGGGKAYTLLRQALADSNKIGVAKMMIRSKEQLAVIRVYENTLVVETIHYPDEVRNVADVPNIPEAIEIPKKELDTAKMLIDQLTVAFEPENYKDNYRTVLLDLIEEKKNQGEITSVQQQPSKQMPDNVTNLMDALEASLDRAKGTKPKPKKRKTTKPKQAEPKRSKKNA
>WP_077318561.1 Ku protein [Virgibacillus proomii]
MHTMWKGTISFGLVNIPVKMHAATENKDIKLRQLHKECQSPIEYERKCPVCERPVENNEIVKAYEYAKNKFVVLDDEELQALRQEQGDKAVEIIDFVQLKEIDPIYYEKSYYLSPNEGGSKAYGLLRSALLDTGKIGIAKMMIRSKEQLAVIRVYKNTLVVETIHYPDEVRNVSDVPNVPKEIEMNKQELDTAKMLIDQLTTEFNPEKYQDEYRRSLLHLIEQKKQQDQTATAKDKPATGVATNLMDALQASLERAKQDQPKANQPQQLKQPKKVKKKKIETS
>WP_078390895.1 Ku protein [Alkalihalobacillus patagoniensis]
MHTVWKGSIQFGLVHIPVKLHTATENKDIKLRQLHKKCHTPISYEKKCPHCDEELKQDDIVKAYEYVKNKFVVLDAEELEQLKKENEDKAVQILDFVQLNEVDPIYFDRSYFLAPGDGGAKAYSLLQQALVDSKKIGIAKIIIRSKEHLAIVRTYKNALMMETIHFPDEVRAVQDVPNLPDAITVDDKELKTALLLVDQLTTTFDPEKYNDEYRAQLMSLIEQKQQGEEVVAAKPVNKAEESNVTDLMSALEASLERTKPKRKKAVASKRKTTTKSTTKKNA
>WP_059102726.1 Ku protein [Alkalihalobacillus shacheensis]
MHTVWKGSIQFGLVHIPIKLHTAVENKDIKLRQLHKKCHTPISYQKTCSHCEETVEKDDIIKAYEYAKDQFVVLEEEELKQLKKDNEDKAVQILDFVQLAEIDPIYFDRSYFLAPGEGGAKAYALLQKALSDSDKIGVAKIIIRSKEHLAIVRTYKQALMMETIYFPDEVRNVQDVPSLPEEPNVDEKELKTALLLVDQLTTEFDADKYTDEYRKDLLELIENKKNGEETVTTSPKTDEPAANNTDLMSALEASLERTKPKRKKAAAKKKRGSTAKKNA
>WP_138809277.1 Ku protein [Alteribacter natronophilus]
MHTIWKGSISFGLVNIPIKLHAATENKDVSLRQLHKECHTPIRYDKVCPHCEKSVENDDIVKGYEQAKDQFVIIENDELKEIQKVQADRAVEIIDFVELTEIDPIYFNRSYYLSPGEGGTKAYTLLRQALEDSGKIGVAKIMLRAKEHLAVLRVYKNTLLMETIHFPDEVRAADQVPGVPEESELTKKELSSAKMLIDNLTTAFDPDKYTDEYREELQKLIAAKREGNETVKVEQPELDTSNVTNLMDALQESIEKTKKKKKATGGRKKTASKKKNA
>WP_017470589.1 Ku protein [Amphibacillus jilinensis]
MHTMWKGTISFGLVNIPIKMHAATENKDIQLRQLHKKCKTPIKYKKRCPNCEEEVSNDDIVKAYEYATNKFIILDEEELQALKKEQEDKSVEIIDFVKLQDIDPIYFEKSYYLSPNEGGSKAYVLLREALTEANKIGIAKMMIRSKEQLAVIRVYKGALVVETIHYPDEVRSVSDLPNIPEQGELEKKELATAKLLIDQLTTEFEPEKYKDNYRTALMELIESKKNNEEIEIGGEVKKAPDNVLNLMDALQKSLDRAKEEKPRAKQTRKKATTKKKRATS
>WP_188856257.1 Ku protein [Oceanobacillus indicireducens]
MHTMWKGTISFGLVSIPVKMHAATENKDVKLRQLHKECQSPIKYEKVCPVCDVELKNEDIVKAYEYTKNKFVVLDDEDLENLRKEQEDKAVEIIDFVSLEDIDPIYFEKSYYLSPNEGGGKAYGLLRSALEDTGKIGIAKIIIRQKEQLAVIRVYKNTIVVETIHYPDEVRNVADVPNVPEEVKIVKKELDVAKMLIEQLTTSFDPEKYQDDYRTALLELIEERKNNAETTTAKEKPSPDNVTNLMDALQASLDRAKKDKPKQTKRKTIPKKKVAT
>WP_079710799.1 Ku protein [Paraliobacillus ryukyuensis]
MHTMWKGTISFGLVNIPVKLHAATENKDVKLRQLHKECQTPIKYEKICPVCNKEVKNEDIVKGYEYTTNKFVVLTDEELAEIQDANADKSVQIVDFVQLEEIDPIYFEKSYYLSPNDGGGKAYTLLRQALAHSNKIGVAKMMIRSKEQLAVIRVYENTLVVETIHYPDEVRNVADVPNIPEAIEIPKKELDTAKMLIDQLTVAFEPENYKDNYRSVLLDLIEEKKNQGEITSVQQQPSKQMPDNVTNLMDALEASLDRAKGTKPKPKKRKTTKPKQAEPKRSKKNA
>WP_204435592.1 Ku protein [Amphibacillus cookii]
MHTMWKGTISFGLVNIPIKMHAATENKDIQLRQLHKKCKTPIKYKKRCPNCEEEVSNDDIVKAYEYATNKFIILDEEELQALKKEQEDKSVEIIDFVKLQDIDPIYFEKSYYLSPNEGGSKAYVLLREALIEANKIGIAKMMIRSKEQLAVIRVYEGALVVETIHYPDEVRSVSDLPNIPEQGELEKKELATAKLLIDQLTTAFEPEKYKDNYRTALMALIESKKNNEEIEIGGEVKKAPDNVLNLMDALQKSLDRAKEEKPRAKQTRKKATTKKKRATS
>WP_160849299.1 Ku protein [Pontibacillus yanchengensis]
MHTMWKGTISFGLVNIPVKLHSATENKDIKLRQLHEECKSPLQYERTCPVCEREVENEEIVKAYEYAKNKFVVLDKEDLDNLKKEQDDKAVEIMDFVKLEEIDPIYFDKSYFLSPNEGGSKAYSLLRKTLEDTNKIGLAKIIIRSKEQLAVVRVYKNTIIMETIHYPDEVRDIQDVPNVPEEEDLGEKELTTAKTLVDQLTAEFDPEKYKDDYRESLMELIEAKKNDEEVTTAKPKPTPDNVTDLMEALEKSLDKNKGKKGATKKKATQKKTTTKKTTDKKTDEKETASGKKTS
>WP_007499384.1 MULTISPECIES: Ku protein [Bacillus]
MHTVWKGGISFGLVNIPVKLFTATENKDIKLRQLHKECHTPINYKKVCANCGEEVAPEQIVKAYEYAKNKFIELDEEELERLRKENEEKAVEIIDFVKIEEIDPIYYERSYFLSPDTGGAKAYSLLRKALQESGKIGVAKIMIRSKEQLAIVRCYEHILLMETIHFPDEIRQVSDVPNIPQEENIVKKELDTALLLIEQLTTTFDPAAYRDEYREQLMNVIGDKISGEHTVQPATTGKKEASSNVTDLMAALQASIDRSKPEKTKKAAPKKRKAPAKKEKNA
>WP_214482040.1 Ku protein [Bacillus sp. SM2101]
MHTIWKGSISFGLVTIPIKLYAATEDKDIKFRSLHKKCKTPIKYEKICPICNEELTNDNLVKGYEYVKGKFVILSEEEMKELKEEYEEKSIKIIDFVNLDDIDPIYFNRSYFIGPNDNGTRAYALLREALVKSKRIGIAEITIRSKRHLAIVRVYHDGLLMETIHYPDEVRNVSDVPNIPEQIEINNKELDTAMLLIDQLTTDFDPSKYKDDYRTALMKLIEEKVNTDETTSVDDIPRTNVVDLMSALQASIDRTKEQPQSATPANNKGTTKTKQRTSRKKVTS
>WP_050350917.1 MULTISPECIES: Ku protein [Virgibacillus]
MHTMWKGTISFGLVNIPVKMHAATENKDIQLRQLHKECQSPIKYERTCPVCERPVKNEEIVKAYEYAKNKFVVLDEEELEALKQEQADKAVEIVDFVQLAEVDPIYYEKSYFLSPNEGGAKAYGLLRKALKETEKIGIAKMMIRSKEQLAIIRVYQDTLVVETIHYPDEVRSVADVPNVPKEVEANSQELDTAKMLIEQLTTAFDPTKYKDEYRHALLDLIEQKKEQDQTATALDKPSPDAATNLMDALQASLERAKQDKPKPKQPQLSKQKEKKVKKKKTGT
>WP_094886237.1 Ku protein [Virgibacillus indicus]
MHTMWKGTISFGLVNIPVKMHAATENKDVKLRQLHKECQSPVKYEKMCPVCDREIKNEEIVKAYEYAKNKFVVLDEDDLKALQKEQEDKAVEIVDFVKLEEIDPIYFERSYFLSPNEGGSKAYGLLRSALEDTGKIGIAKMIIRSKEQLAVIRVYQNTLVVETIHYPDEVRSVQDVPNVPEKVETVKKELDTAKMLIDQLTTEFDPEKYKDEYRTALLELIEEKKNQDQTTTAKDKPAPDAATNLMDALQASLDRAKKEKPKPKQPAKRKTKTTTAKKKKTAT
>WP_046511636.1 Ku protein [Bacillus sp. SA1-12]
MHTMWKGSISFGLVNIPVKLYAATEDKDIKLRTLHKKCHTPIQYEKKCPNCDEEINNEEIVKGYEYVKGKYVVLTDEELKELKDEHEDKTVEIIDFVKMEEIDPIYFSRSYFIGPGENGGKAYGLLREALNKSGKIGIAQITIRSKQQLAMVRVYQNCIVMETVHYPDEVRNVKEVPSVPEQVEVGAKELETAIMLIDQLTSTFDPEKYKDDYRLALQDLIEQKVNQNEGKTPTETAPRQNVVDLMSALQASIEKTKKPQGKANPKVQPAKAAGENTGANQPSPSPTEKKTKTVRKKA
>WP_095301530.1 MULTISPECIES: Ku protein [Bacillaceae]
MHTMWKGSISFGLVNIPIKLYAATEDKDIKLRTLHKKCHTPIQYEKKCPNCDEEVKNDEIVKGYEYVKGKYVVLTDEELQELKEEHEDKTVEIIDFVKMEDIDPIYFSRSYFIGPGENGGKAYGLLREALKQSGKIGVAEITIRSKQQLAMVRVYQNCIVMETVHYPDEVRNVKEVPSVPEQVEVGAKELETAIMLIDQLTTTFDPEKYKDDYRLALQDLIERKVNQDEGKTPTEAAPRQNVVDLMSALQASIEKTKKPATKTKGKPAKPKTAVGETTSTPPNPAAPPATAKKTKTVRKKA
>WP_035543058.1 Ku protein [Halobacillus sp. BBL2006]
MHTMWKGTISFGLVNIPIKLHAATENKDIKLRQLHEECKSPIQYKKRCPVCDREVENEEIVKAYEYAKNKFAVLDEEDLETLKKEQEDKAVEILDFVKLEEIDPIYFERSYYMSPTEGGTKAYGLLRQALKDTSKIGVAKIIIRSKEQLAIIRVYENTLLMETIHFPDEVRQVQNVPNVPEEIELSKKELSTAVTLIDQLTEAFDPEKYKDEYRTALMDLIEAKRNNEEITTAKEKPKPDNVTDLMEALEKSLEKTKGTKKKTTKRKATSRTKKKTS
>WP_135109498.1 Ku protein [Lentibacillus salicampi]
MHTMWKGTISFGLVNIPVKMHAATENKDVKLRNLHKECRTPVKYQRVCPNCDREVENDEIVKAYEYTKNKFVVLDDEELENLKKEQADKAVEIMDFVNLDEIDPIYFEKSYYLSPNEGGAKSYGLLRSALEDTGKIGIAKMMIRSKEQLAVIRIYQNTLVVETIHYPDEVRDVKDVPNVPEENNTEEKELETAKMLVDQLSAEFDPEKYQDEYRTALMELIEAKKNGDEVTTAEETPKPDNVTNLMDALQESLNRAQKDKKPKTKRKTTTAPKEKKKVAK
>WP_047970464.1 Ku protein [Bacillus sp. LL01]
MHTMWKGSISFGLVNIPIKMYSATEDKDIKLRTLHKECNSPIKYEKVCPNCDKEVEQSDLVKGYEYVKGKYVILSDDELKELKEEHEDKSVKIIDFVKLEDIDPIYFNRSYFLGPGENGSKAYSLLREALDDSKKIGVAEITIRSKQQLAIVRVYNDCLVMETVHYPDEVRNVSDVPSVPERKDVDQKELDTAITLIDQLTTEFDPEKYHDDYREAVLRLVQEKINKEEGTTTPTESDKTNVVDLMSALQASIERTKDQGDKPVKKKAESKTKSEENKATEKAKPKKRTTRKKKASS
>WP_156855655.1 Ku protein [Oceanobacillus sp. AG]
MHTMWKGTISFGLVSIPVKMHAATENKDVKLRQLHKECQSPIKYEKVCPVCDVELKNEDIVKAYEYTKNKFVVLDDEDLENLRKEQEDKAVEIIDFVSLEDIDPIYFEKSYYLSPNEGGGKAYGLLRKALEDTGKIGIAKIIIRQKEQLAVIRVYKNTIVVETIHYPDEVRNVADVPNVPEEVKIVKKELDVAKMLIEQLTTSFDPEKYQDDYRTALLELIEERKNNAETTTAKEKPSPDNVTNLMDALQASLDRAKKDKPKQTKRKTTPKKKVAT
>WP_026689596.1 Ku protein [Alteribacter aurantiacus]
MHTIWKGTISFGLVNIPVKLHAATENKDVSLRQLHKECHTPIRYDKVCPNCEKEVGKDDIVKGFEYSKDQYVIIEEDELKQIQKAQAERSVEILDFVDLKEIDPIYFDKSYYLSPNEGGAKAYVLLRQALEESGKIGIAKIMIRAKEHLAVLRVYENTLLMETIHFPEEVRASDQVPGIPEENDLSKKEVSTAKMLIEQLTTTFEPGKYTDEYREQFLKLIEEKRNGEEMVTAKEPKLDTSNVTNLMDALQESIEKTKKAKKKKPATKKRTTQQKKKNA
>WP_144665472.1 Ku protein [Bacillus altitudinis]
MHTVWKGGISFGLVNIPVKLFTATENKDIKLRQLHKECHTPINYKKVCANCGEEVAPEQIVKAYEYAKNKFIELDEEELERLRKENEEKAVEIIDFVKIEEIDPIYYERSYFLSPDTGGAKAYSLLRKALQESGKIGVAKIMIRSKEQLAIVRCYEHILLMETIHFPDEIRQVSDVPNIPQEENIVKKELDTALLLIEQLTTTFNPAAYRDEYREQLMNVIGDKISGEHTVQPATTGKKEASSNVTDLMAALQASIDRSKPEKTKKAAPKKRKAPAKKEKNA
>WP_138278549.1 Ku protein [Bacillus altitudinis]
MHTVWKGGISFGLVNIPVKLFTATENKDIKLRQLHKECHTPVNYKKVCANCGEEVAPEQIVKAYEYAKNKFIELDEEELERLRKENEEKAVEIIDFVKIEEIDPIYYERSYFLSPDTGGAKAYSLLRKALQESGKIGVAKIMIRSKEQLAIVRCYEHILLMETIHFPDEIRQVSDVPNIPQEENIVKKELDTALLLIEQLTTTFDPAAYRDEYREQLMNVIGDKISGEHTVQPATTGKKEASSNVTDLMAALQASIDRSKPEKTKKAAPKKRKAPAKKEKNA
>WP_035391954.1 MULTISPECIES: Ku protein [Bacillus]
MHTVWKGGISFGLVNIPVKLFTATENKDIKLRQLHKECHTPINYKKVCANCGEEVAPEQIVKAYEYAKNKFIELDEEELERLRKENEEKAVEIIDFVKIEEIDPIYYERSYFLSPDTGGAKAYSLLRKALQESGKIGVAKIMIRSKEQLAIVRCYEHILLMETIHFPDEIRQVSDVPNIPQEENIVKKELDTALLLIEQLTTTFDPAAYRDEYREQLMNVIGDKISGEHTVQPETTGKKEASSNVTDLMAALQASIDRSKPEKTKKAAPKKRKAPAKKEKNA
>WP_045034815.1 Ku protein [Bacillus altitudinis]
MHTVWKGGISFGLVNIPVKLFTATENKDIKLRQLHKECHTPINYKKVCANCGEEVAPEQIVKAYEYAKNKFIELDEEELERLRKENEEKAVEIIDFVKIEEIDPIYYERSYFLSPDTGGAKAYSLLRKALQESGKIGVAKIMIRSKEQLAIVRCYEHILLMETIHFPDEIRQVSDVPNIPQEENIVKKELDTALLLIEQLTTTFDPAAYRDEYREQLMNVIGDKISGEHTVQPETTGKKEASSNVTDLMAALQASIDRSKPEKTKKAAPKKRKATAKKEKNA
>WP_052321076.1 MULTISPECIES: Ku protein [Bacillus altitudinis complex]
MHTVWKGGISFGLVNIPVKLFTATENKDIKLRQLHKECHTPINYKKVCANCGEEVAPEQIVKAYEYAKNKFIELDEEELERLRKENEEKAVEIIDFVKIEEIDPIYYERSYFLSPDTGGAKAYSLLRKALKESGKIGVAKIMIRSKEQLAIVRCYEHILLMETIHFPDEIRQVSDVPNIPQEENIVKKELDTALLLIEQLTTTFDPAAYRDEYREQLMNVIGDKISGEHTVQPATTGKKEASSNVTDLMAALQASIDRSKPEKTKKAAPKKRKAPAKKEKNA
>WP_174881857.1 Ku protein [Metabacillus niabensis]
MHTMWKGSISFGLVNIPIKLYAATEDKDIKLRTLHKKCHTPIQYEKKCPNCDEEVKNDEIVKGYEYVKGKYVVLTDEELQELKEEHEDKTVEIIDFVKMEDIDPIYFSRSYFIGPGENGGKAYGLLREALKQSGKIGVAEITIRSKQQLAMVRVYQNCIVMETVHYPDEVRNVKEVPSVPEQVEVGAKELETAIMLIDQLTTTFDPEKYKDDYRLALQDLIERKVNQDEGKTPTEAAPRQNVVDLMSALQASIQKTKKPATKTKGKPAKPKTAVGETTSTPPNPAAPPATAKKTKTVRKKA
>WP_191703421.1 Ku protein [Solibacillus sp. Sa1YVA6]
MHTVWKGSISFGLVNIPVKLHAATENKDIKLRQLHKECNTPISYKKVCEGCEKEVTEEDIVKAYEYSKNKFVILDAEELENLRKENDDKAVEIIDFVKLEEIDPIYFEKTYFLSPDATGSKAYALLRRTLEESGKIGVAKIIIRSKEQLAVVRVYKDALVMETIHFPDEVRSVGDVPNIPDVDTVVQKELDTALMLVEQLTTVFDPSKYTDEYRTALMQLIEDKKAGSTVSVNEKRPLPDNVTDLMSALQASLEKTKKPAPRKRTTRTKKNA
>WP_082232317.1 Ku protein [Halobacillus massiliensis]
MHTMWKGTISFGLVNIPVKLHAATDNKDVKLRQLHDECKSPIEYKKRCPVCEKEVANEEIVKAYEYTKNKFVVLDPEDLENLKREQEDKSVEILDFVKLEEIDPIYFDRSYYLSPNEGGTKAYGLLRQALKDTGKIGVAKIIIRSKEQLAILRVYDNTLIMETIHFPDEVRNASDVPNVPEETDLSKKEISTAISLIDQLTEEFKPEKYTDEYREALLELIEAKRNNEKVTTAKTKPQPANVTNLMEALERSLEETKESKKVAPKKKTAAKKKTTSKKKTS
>WP_077298112.1 Ku protein [Virgibacillus pantothenticus]
MHTMWKGTISFGLVNIPVKMHAATENKDIQLRQLHKECQSPIKYERTCPVCERPVKNEEIVKAYEYAKNKFVVLDEEELEALKQEQADKAVEIVDFVQLAEVDPIYYEKSYFLSPNEGGAKAYGLLRKALKETEKIGIAKMMIRSKEQLAIIRVYQDTLVVETIHYPDEVRSVADVPNVPKEVEANPQELDTAKMLIEQLTTAFDPTKYKDEYRHALLDLIEQKKEQDQTATALDKPSPDAATNLMDALQASLERAKQDKPKPKQPQLSKQKEKKVKKKKTGT
>WP_126659323.1 Ku protein [Lysinibacillus antri]
MHTVWKGSISFGLVNIPIKLHAATESKDIQLRQLHKACNSPINYKKTCPVCDTEVGNEEIVKAYEYAKNKYVVLDAEELENLRKENEDKAVEIIEFVKLKEIDPIYFERSYFLAPDSGGKKAYALLREALSNSGKIGVAKITIRSKEQLAIVRVYHDTLLMETILFPDEVRNTAEIPNMPSTEKVTEEELDLALMLIEQLTVQFEPEKYTDDYRTALLELIEKKKAENATVTATEKETKLPSGMTELMAALQASLDKTSIKKKPTTRKRKTKPKKEA
>WP_096434969.1 MULTISPECIES: Ku protein [Bacillaceae]
MHTIWKGTVSFGLVNIPVKLHAATENKDISLRQLHKECHTPIRYDRTCPNCEKEVEKEEIVRGFEYTKNKFVVIEDEELKEIQQAQAERSVEILDFVKLEEIDPIYFDRSYYLSPNEGGSKAYTLLRKALEESGKIGVAKIMIRAKEHLAVLRVYQNTLLMETIHFPDEVRQADLVPNIPEEESISKKELTTAKMLIDQLTTEFDPEKYKDEYRADLIDLIEKKQSGEEVVTAKEPKLDTSNVTDLMDALQESIEKTKKGKKKSTTKKQTSQKKKKNA
>WP_085027715.1 Ku protein [Halobacillus mangrovi]
MHTMWKGSISFGLVNIPIKLHAATENKDIKLRQLHEECKSPIQYKKRCPVCEREVENEEIVKAYEYAKNKFVVLDEEDLETLKKEQEDKAVEILDFVKLEEIDPIYFERSYYMSPTEGGSKAYGLLRQALKDTNKIGVAKIIIRSKEQLAIIRVYENTLLMETIHFPDEVRQVQNVANVPEETELSKKELSTAVTLIDQLTEEFDPEKYKDEYRSALLDLIEAKKNNEEITTAKEKPKPDNVTDLMEALEKSLEKTKGTKKKTTKPKTPAKSKTKTKKKTS
>WP_102691476.1 Ku protein [Rummeliibacillus pycnus]
MHTVWKGSISFGLVNIPIKLHAATENKDIKLRQLHKECNTPISYKKVCENCNKEVVEEDIVKAYEYAKNKFVVLDAEDLENLRKENEDKAVEIIDFVKLEEIDPIYFEKSYYMSPDTTGSKAYTLLRKTLEESGKIGVAKIIIRSKEQLAVVRVYKDTLVMETIHYPDEVRSISDVPNIPAEQLVVQKELDTAIMLVEQLTTAFDPDKYTDDYRTALMDLIEEKKSEHTVTANDVEKELPDNVTDLMSALQASLNKTKKTTTKKRTKTLKEKTS
>WP_169359845.1 Ku protein [Psychrobacillus sp. BL-248-WT-3]
MHTVWKGSISFGLVNIPVKLHTATDNKDIKLRQLHKECMKPISYKKVCEGCSEEVKPEDIVRAYEYSKNKFVVLDEEELEKLRKENEDKAVQIIDFVKLEEIDPIYFEKSYFLAPDSGGSKAYSLLRKALEESGKIGVAKIIIRAKEQLAVVRVYKELLVMETIHFPDEVRKASDVPNIPLDQTVVQKELETALLLVDQLTTEFNPEKYTDDYRTALMELIEEKKVSSPPIETDSKQQPAAASNVTDLMAALQASLDKTKKKKTPARKRTPKAKTS
>WP_089531803.1 Ku protein [Virgibacillus necropolis]
MHTMWKGTISFGLVNIPVKMHAATENKDIKLRQLHKECQSPIKYERTCPNCDREVKNDEIVKAYEYGKDKFVILDEEDLEALKKEQADKAVEIVDFVKLEEIDPIYFEKSYFLSPNEGGGKAYGLLRSALKDTSKIGIAKMIIRSKEQLAVIRVYENTLIVETIHYPDEVRQVKDVPNIPEESNTAKKELDTAKMLIEQLTTTFEPEKYNDDYRTALLELIEAKKNNEDVVIGENKPSTTDDNVTNLMDALEASLDKAKKNKPKPKPAKPKTTKSKKKVAK
>WP_109984137.1 Ku protein [Gracilibacillus dipsosauri]
MHTMWKGTISFGLVNIPVSLHSATENKDISLRNLHKECHSPLKYEKVCPVCDKEVGNEDIVKGFEYTTNKFVILEEEDLKAIKDEKQDKTVEIMDFIKLEEIDPIYFDRSYYLSPNEGGTKAYALLREALKDTKKIGLAKITIRSKEHLAIIRFYQNTLVMETIYFPDEVRDFKEVPNVPEETDVAGKELDTAKMLIDQLTTEFEPTKYKDEYRSALLELIERKKNGEEISTAKEPKKKDNVTDLMEALEKSLKKTKTTQKKGTKRKTTTKKKKSTTKTG
>WP_042221338.1 Ku protein [Oceanobacillus manasiensis]
MHTMWKGTISFGLVNIPVKMHAATENKDIKLRQLHKECQSPIKYEKVCPICDKPIEQEEIVKAYEYAKNKFVVLDEEDITALQKEQEDKAVEIVDFVKLEEIDPIYFEKSYYLSPNEGGTKAYSLLRNALEETGKIGIAKMIIRSKEQLAVIRVYQDTLVAETIHYPDEVRNVADVPNVPEATTTSEKELDTAKMLIEQLTTTFEPEKYTDDYRTALLELIEQKKNNQETTTPVATDKDKPAKEGAANLMDALQASLERAKQDKPKPKQPTKKVKSTTKKKTAT
>WP_041507231.1 Ku protein [Bacillus aerophilus]
MHTVWKGGISFGLVNIPVKLFTATENKDIKLRQLHKECHTPINYKKVCANCGEEVAPEQIVKAYEYAKNKFIELDEEELERLRKENEEKAVEIIDFVKIEEIDPIYYERSYFLSPDTGGAKAYSLLRKALQESGKIGVAKIMIRSKEQLAIVRCYEHILLMETIHFPDEIRQVSDVPNIPQEENIVKKELDTALLLIEQLTTTFDPAAYRDEYREQLMNVIGDKISGEHTVQPETTGKKEASSNVSDLMAALQASIDRSKPEKTKKAAPKKRKAPAKKEKNA
>WP_142155158.1 Ku protein [Bacillus sp. SLBN-174]
MHTVWKGGISFGLVNIPVKLFTATENKDIKLRQLHKECHTPINYKKVCANCGEEVAPEQIVKAYEYAKNKFIELDEEELERLRKENEDKAVEIIDFVKIEEIDPIYYERSYFLSPDTGGAKAYSLLRKALQESGKIGVAKIMIRSKEQLAIVRCYEHILLMETIHFPDEIRQVSDVPNIPQEENIVKKELDTALLLIEQLTTTFDPAAYRDEYREQLMNVIGDKISGEHTVQPETTGKKEASSNVTDLMAALQASIDRSKPEKTKKAAPKKRKAPAKKEKNA
>WP_217815793.1 Ku protein [Bacillus altitudinis]
MHTVWKGGISFGLVNIPVKLFTATENKDIKLRQLHKECHTPINYKKVCANCGEEVAPEQIVKAYEYAENKFIELDEEELERLRKENEEKAVEIIDFVKIEEIDPIYYERSYFLSPDTGGAKAYSLLRKALQESGKIGVAKIMIRSKEQLAIVRCYEHILLMETIHFPDEIRQVSDVPNIPQEENIVKKELDTALLLIEQLTTTFDPAAYRDEYREQLMNVIGDKISGEHTVLPATTGKKEASSNVTDLMAALQASIDRSKPEKTKKAAPKKRKAPAKKEKNA
>WP_144459876.1 Ku protein [Bacillus pumilus]
MHTVWKGGISFGLVNIPVKLFTATENKDIKLRQLHKECHTPINYKKVCANCGEEVAPEQIVKAYEYAKNKFIELDEEELEKLRKENEEKAVEIIDFVKIEEIDPIYYERSYFLSPDTGGAKAYSLLRKALEESGKIGVAKIMIRSKEQLAIVRCYEHILLMETIHFPDEIRQVSDVPNIPQEENIVKKELDTALLLIEQLTTTFDPAAYQDEYREQLMNLIGDKISGEHTVQPETAGKKDPASNVTDLMAALQASIDRSKPAKAKKAAPKKRKTPAKKEKNA
>EZH64498.1 DNA repair protein [Bacillaceae bacterium JMAK1]
MHTMWKGTISFGLVNIPVKMHAATDNKDIQLRQLHKKCKTPIKYKKVCPNCEEEVSNDDIVKAYEYSKNKYVILDNEELEKLKTDQEDKAVEIIDFVQLDDIDPIYFSKSYYLSPNEGGSKAYALLREALKDTQKIGIAKMMIRSKEQLAVIRVYQGALVVETIHFPDEVRSTIDVPNIPEQSEEIGKKELDTAKLLIEQLTTEFEPEKYQDDYRVKLEALIAEKLSAEEVTVSEETKSTPDNVTDIMEALEKSINRAKKNQPKPKTKKKAAAKKPATTKTSTTKKKATS
>WP_012010078.1 Ku protein [Bacillus pumilus]
MHTVWKGGISFGLVNIPVKLFTATENKDIKLRQLHKECHTPINYKKVCANCGEEVAPEQIVKAYEYAKNKFIELDEEELEKLRKENEEKAVEIIDFVKIEEIDPIYYERSYFLSPDTGGAKAYSLLRKALEESGKIGVAKIMIRSKEQLAIVRCYEHILLMETIHFPDEIRQVSDVPNIPQEENIVKKELDTALLLIEQLTTTFDPAAYQDEYREQLMNLIGDKISGEHTVQPETTGKKDPASNVTDLMAALQASIDRSKPAKAKKAAPKKRKTPAKKEKNA
>MBP2257961.1 DNA end-binding protein Ku [Virgibacillus campisalis]
MHTMWKGTISFGLVNIPVKMHAATENKDISLRQLHKECESPIKYEKVCPVCDRKVENDEIVKAYEYAKNKFVKLDEEDLKALKQEQGDKAVEIMDFVKLDEIDPVYFEKSYYLSPNEGGGKAYGLLRTALEETGKIGVAKMMIRSKEQLAVIRIYQNTLVVETIHYPDEVRNTQDVPNVPEKTNVNKKEIDTAKMLIEQLTTTFDPEKYNDAYRTALLELIEERKNKEQVVSGKERKQEPDNVANLMDALQASLDKAKKDKPKPKQPKRKTTASKKKATS
>WP_042420067.1 Ku protein [Geomicrobium sp. JCM 19038]
MHTMWKGTISFGLVNIPVKMHAATDNKDIQLRQLHKKCKTPIKYKKVCPNCEEEVSNDDIVKAYEYSKNKYVILDDEELEKLKNDQEDKAVEIIDFVQLDDIDPIYFSKSYYLSPNEGGSKAYALLREALKDTQKIGIAKMMIRSKEQLAVIRVYQGALVVETIHFPDEVRSTKDVPNIPEQNEEIGKKELDTAKLLIEQLTTEFEPEKYQDDYRIKLEALIAEKLSAEEVTVSQETKSTPDNVTDIMEALEKSINRAKKNQPKPRTKKKAAAKKPATTKTSTAKKKATS
>WP_003464032.1 Ku protein [Gracilibacillus halophilus]
MHTMWKGTISFGLVNIPVKLHSATENKDISLRNLHKECQSPVKYEKICPVCDKEVSNEEIVKGFEYTKNKFVILEDEDFEALKEEKDDKAVEIVDFVKLDEIDPIYFDRSYYLSPAEGGGKAYALLRQALDDTGKIGLAKITIRSKEHLAVVRIYHNTIVMETIYYPDEVRDFQEVPNVPEEAELADKELKTAKMLIDQLTTEFEPEKYTNEYRTALLDLIEQKKEGDEISTAKEPEKEDNVTDLMEALEKSLDKTKSGKKKKSTSQKNTSGQKKSTSKKKSTGEKKEKATS
>WP_160757659.1 Ku protein [Bacillus sp. AN2]
MHTVWKGGISFGLVNIPVKLFTATENKDIKLRQLHKECHTPINYKKVCANCGEEVAPEQIVKAYEYAKNKFIELDEEELERLRKENEEKAVEIIDFVKIEEIDPIYYERSYFLSPDTGGAKAYSLLRKALQESGKIGVAKIMIRSKEQLAIVRCYEHILLMETIHFPDEIRQVSDVPNIPQEENIVEKELDTALLLIEQLTTTFDPAAYRDEYREQLMNVIGDKISGEHTVQPETTGKKEASSNVTDLMAALQASIDRSKPEKTKKAAPKKRKAPAKKEKNA
>WP_106061486.1 Ku protein [Bacillus sp. GBSC66]
MHTVWKGGISFGLVNIPVKLFTATENKDIKLRQLHKECHTPINYKKVCANCGEEVAPEQIVKAYEYAKNKFIELDEEELEKLRKENEEKAVEIIDFVKIEEIDPIYYERSYFLSPDTGGAKAYSLLRKALEESGKIGVAKIMIRSKEQLAIVRCYEHILLMETIHFPDEIRQVSDVPNIPQEENIVKKELDTALLLIEQLTTTFDPAAYQDEYREQLMNLIGDKISGEHTVQPETTGKKDPASNVTDLMAALQASIDRSKPAKPKKAAPKKRKAPAKKEKNA
>WP_003211891.1 MULTISPECIES: Ku protein [Bacillus]
MHTVWKGGISFGLVNIPVKLFTATENKDIKLRQLHKECHTPINYKKVCANCGEEVAPEQIVKAYEYAKNKFIELDEEELEKLRKENEEKAVEIIDFVKIEEIDPIYYERSYFLSPDTGGAKAYSLLRKALEESGKIGVAKIMIRSKEQLAIVRCYEHILLMETIHFPDEIRQVSDVPNIPQEENIVKKELDTALLLIEQLTTTFDPAAYQDEYREQLMNLIGDKISGEHTVQPETTGKKDPASNVTDLMAALQASIDRSKPAKAKKAAPKKRKAPAKKEKNA
>WP_058015683.1 Ku protein [Bacillus pumilus]
MHTVWKGGISFGLVNIPVKLFTATENKDIKLRQLHKECHTPINYKKVCANCGEEVAPEQIVKAYEYAKNKFIELDEEELEKLRKENEEKAVEIIDFVKIEEIDPIYYERSYFLSPDTGGAKAYSLLRKALEESGKIGVAKIMIRSKEQLAIVRCYEHILLMETIHFPDEIRQVSDVPNIPQEENIVKKELDTALLLIEQLTTTFDPAAYQDEYREQLMNLIGDKISGEHTVQPETTGKKDPASNVTDLMAALQASIDRSKPAKAKKTAPKKRKAPAKKEKNA
>WP_191694022.1 Ku protein [Sporosarcina sp. Sa2YVA2]
MHTIWKGSISFGLVNIPIKLHAATENNDVKLRQLHKECNSPISYQKVCPICDKEVQNEDIVKAYEYTKNKFVVLDEEELEKLKKENEEKAVEIIDFVKLEEIDPIFFERSYFMAPDSNGGKAYALLRKALQESGKIGVAKIIIRSKEQLAVVRVYKEALLMEIIHFPDEVRNVQDVPNIPGEESVVKKELDTALLLVEQLTTGFEPGKYTDEYRTALMELIEEKKSGNAAVTGALGKQQISPSNTTDLMAALQASLDKTGKKKPITRKKALKKA
>WP_144468522.1 Ku protein [Bacillus pumilus]
MHTVWKGGISFGLVNIPVKLFTATENKDIKLRQLHKECHTPINYKKVCANCGEEVAPEQIVKAYEYAKNKFIELDEEELEKLRKENEEKAVEIIDFVMIEEIDPIYYERSYFLSPDTGGAKAYSLLRKALEESGKIGVAKIMIRSKEQLAIVRCYEHILLMETIHFPDEIRQVSDVPNIPQEENIVKKELDTALLLIEQLTTTFDPAAYQDEYREQLMNLIGDKISGEHTVQPETAGKKDPASNVTDLMAALQASIDRSKPAKAKKAAPKKRKTPAKKEKNA
>WP_117154669.1 Ku protein [Paraliobacillus quinghaiensis]
MHTMWKGTISFGLVNIPVKLHSATENKDVKLRNLHKECQSPVQYEKICPVCEKEISNDDIVKGFEYTKNKFVILEDEDLKSIKDDKDDKSVEILDFVKLAEIDPIYFDRSYYLSPNDGGGKAYALLREALKDTEKIGLAKITIRSKEQLAVVRIYNNTIVMETIHYPDEVRDFQEVPNVPEDTNVVKKELETAKLLIDQLTTAFEPEKYTDEYRTDLLDLIEKKKDGDKISTAKEPKRKDNVTDLQEALERSLNKTKKAKKKTAAKRKTATTKKTSTG
>WP_100009812.1 Ku protein [Lentibacillus sediminis]
MHTMWKGTISFGLVNIPVKMHAATENKDVRLRQLHKECQTPIRYQKVCPNCDREVENEEIVKAYEYAKNKFVVLDEEELKALQNEQEDKAVEIVDFVKLEEIDPIYFEKSYYLSPNEGGGKAYGLLRSALKDTGKIGVAKMIIRSKEQLAVIRVYENTLVAETIHFPDEVRSVQDVPNVPDEVKTVKKELDTAKMLIEQLTTEFDPEKYKDEYRTALLELIEAKKNNEETTTAAPKDKPAADVSDNLMDALQASLDRAKKEKPKPKQPKQTKKKSTTKTKKTGTKG
>WP_187704522.1 Ku protein [Bacillus pumilus]
MHTVWKGGISFGLVNIPVKLFTATENKDIKLRQLHKECHTPINYKKVCANCGEEVAPEQIVKAYEYAKNKFIELDEEELEKLRKENEEKAVEIIDFVKIEEIDPIYYERSYFLSPDTGGAKAYSLLRKALEESGKIGVAKIMIRSKEQLAIVRCYEHILLMETIHFPDEIRQVSDVPNIPQEENIVKKELDTALLLIEQLTTTFDPVAYQDEYREQLMNLIGDKISGERTVQPETTGKKDPASNVTDLMAALQASIDRSKPAKAKKAAPKKRKTPAKKEKNA
>WP_106030931.1 Ku protein [Bacillus sp. NMCC4]
MHTVWKGGISFGLVNIPVKLFTATENKDIKLRQLHKECHTPINYKKVCANCGEEVAPEQIVKAYEYAKNKFIELDEEELEKLRKENEEKAVEIIDFVKIEEVDPIYYERSYFLSPDTGGAKAYSLLRKALEESGKIGVAKIMIRSKEQLAIVRCYEHILLMETIHFPDEIRQVSDVPNIPQEENIVKKELDTALLLIEQLTTTFDPAAYQDEYREQLMNLIGDKISGEHTVQPETTGKKDPASNVTDLMAALQASIDRSKPAKAKKAAPKKRKAPAKKEKNA
>WP_065097347.1 Ku protein [Bacillus pumilus]
MHTVWKGGISFGLVNIPVKLFTATENKDIKLRQLHKECHTPINYKKVCANCGEEVAPEQIVKAYEYAKNKFIELDEEELEKLRKENEEKAVEIIDFVKIEEIDPIYYERSYFLSPDTGGAKAYSLLRKALEESGKIGVAKIMIRSKEQLAIVRCYEHILLMETIHFPDEIRQVSDVPNIPQEENIVKKELDTALLLIEQLTTTFDPVAYQDEYREQLMNLIGDKISGEHTVQPETTGKKDPASNVTDLMAALQASIDRSKPAKAKKAAPKKRKAPAKKEKNA
>WP_164217561.1 Ku protein [Virgibacillus sp. YIM 98842]
MHTMWKGTISFGLVNIPVKMHAATENKDVKLRQLHKECESPIKYEKVCPVCDREIENDEIVKAYEYAKNKFVILDEEELKALQKEQGDKAVEIMDFVKLEEIDPIYFEKSYYLSPNDGGSKAYGLLRTALKDTGKIGIAKMMIRSKEQLAVIRVYENTLVVETIHYPDEVRDVQEVPNVPEKVETAKKEIDTAKMLIDQLTTEFEPEKYTDEYRTALLELIEQKKNNEEITTAKDVKPKAPTGADNLMDALQASLDKAKKEKPKPKQPQKKKKKTTSRKKQTGT
>WP_143964663.1 Ku protein [Lysinibacillus sp. BW-2-10]
MHTVWKGSISFGLVNIPIKLHAATESKDIQLRQLHKACNSPINYKKTCPVCDTEVGNEEIVKAYEYAKNKYVVLDAEELENLRKENEDKAVEIIEFVKLKEIDPIYFERSYFLAPDSGGKKAYALLREALSNSGKIGVAKITIRSKEQLAIVRVYHDTLLMEAILFPDEVRNTAEIPNMPSTEKVTEEELDLALMLIEQLTVQFEPEKYTDDYRTALLELIEKKKAENATVTATEKETKLPSGMTELMSALQASLDKTSIKKKPTTRKRKTKPKKEA
>WP_141905661.1 Ku protein [Lysinibacillus fusiformis]
MHTVWKGSISFGLVNIPVKLHAATENKDVKLRQLHKECHTPISYKKVCEGCNQEVKDEDIVKAYEYAKNKFVVLDQEDLENLRKENEDKAVEIIDFVQLTEIDPIYFERTYFLSPDANGAKAYSLLRKTLEQSGKIGIAKIIIRSKEQLAIVRVYQNALVMETIHYPDEVRSVGDVPNIPSEQDVVPKELETALLLVDQLTTTFNPEKYTDDYRNALLELIEEKKGTNTIATSDKQRPIPDNVTDLMTALQASLDKTKKPATRKRTTRTKKNA
>WP_146938550.1 Ku protein [Cerasibacillus quisquiliarum]
MHTMWKGTISFGLVNIPVKMHAATENKDISLRQLHKECQTPINYEKTCPVCKRSVKNDEIVKAYEYVKNKFVLLEEDDLKEIQREQQDKAVEIIDFVKLDEIDPIYFDKSYYLSPNEGGIKAYGLLRQALHETGKIGVAKMMIRSKERLAVIRVYKNTIVVETIHYPDEVRQVTDVPNVPEDVETVKKELDTAKLLIDQLTTTFDPGKYQDAYRHALIHLIEEKKAKKDVTTTTKEPTPDHVVDLMDVLQASLEKARKEKTKPHQPKRKTVKKQTAE
>WP_204708717.1 Ku protein [Halobacillus seohaensis]
MHTMWKGTISFGLVNIPVKLHAATENKDIKLRQLHEECKSPVEYKKRCPVCDKEISNDEIVKAYEYAKNKFVVLDAEDLESLKKEQEDKSVEILDFVKLDDIDPIYFDRSYYLSPNEGGTKAYGLLRQALGDTGKIGIAKIIIRSKEQLAIVRVYENTLVMETIHYPDEVRSIADVPNVPEQFDLSKKELSTAVTLVDQLTAEFQPEKYKDNYRTALMELIEAKRNNEEVTTAKSKTTPDNVTNLMDALEKSLESTKESKKVAPKRKTTTKKASGKKKTS
>WP_217015047.1 Ku protein [Bacillus pumilus]
MHTVWKGGISFGLVNIPVKLFTATENRDIKLRQLHKECHTPINYKKVCASCGEEVAPEQIVKAYEYAKNKFIELDEEELEKLRKENEEKAVEIIDFVKIEEIDPIYYERSYFLSPDTGGAKAYSLLRKALEESGKIGVAKIMIRSKEQLAIVRCYEHILLMETIHFPDEIRQVSDVPNIPQEENIVKKELDTALLLIEQLTTTFDPAAYQDEYREQLMNLIGDKISGEHTVQPETTGKKDPASNVTDLMVALQASIDRSKPAKAKKAAPKKRKTPAKKEKNA
>WP_029271092.1 Ku protein [Virgibacillus alimentarius]
MHTMWKGTISFGLVNIPVKMHAATENKDISLRQLHKECESPIKYEKVCPVCDRKVENDEIVKAYEYAKNKFVKLDEEDLKALKQEQGDKAVEIMDFVKLDEIDPVYFEKSYYLSPNEGGGKAYGLLRTALEETGKIGVAKMMIRSKEQLAVIRIYQNTLVVETIHYPDEVRNTQDVPNVPEKTNVNKKEIDTAKMLIEQLTTTFDPEKYNDAYRTALLKLIEERKNKEQVVSGKERKQEPDNVANLMDALQASLDKAKKDKPKPKQPKRKTTASKKKATS
>WP_188631158.1 Ku protein [Lentibacillus kapialis]
MHTMWKGTISFGLVNIPVKMHAATENKDVKLRNLHKECQTPVKYKRVCPNCDREVENDEIVKAYEYAKNKFVVLDDEELENLKKEQADKAVEIMDFVNLDEIDPIYFEKSYYLSPNEGGSKSYGLLRSALEDTGKIGIAKMMIRSKEQLAVIRIYENTLVVETIHYPDEVRDVKDVPNVPVETKNAEKELETAKMLIDQMAAEFDPKKYKDAYRTALMELIEAKKEGDEVTTTTEKPQPDNVANLMDALQESLNRAQKDKKPKTKQKAASSTDKKKVAK
>WP_093046927.1 Ku protein [Thalassobacillus cyri]
MHTMWKGTISFGLVNIPVKLHAATENKDVKMRQLHKECQSPIKYEKVCPVCEREVEQDEIVKGYEYAKNKFVLIDEEEMEELKKENTDKAVEIVDFVSLEEIDPIYFEKSYFLSPNEGGSKAYVLLREALQDTGKIGVAKILIRAKEQLAVIRVYQNTLVMETIHYPDEVRATVDVPNVPEQGETVKKELDTAKMLIDQLTSEFDPEKYQDDYRNALLELIEEKKNGEKHIATAKEKKTPDNVTNLMDALQASLDKANKSGGKTTKKKSTTKKSSTAKKSTSKKTSTAKSKTKKNA
>WP_047946244.1 Ku protein [Bacillus altitudinis]
MHTVWKGGISFGLVNIPVKLFTATENKDIKLRQLHKECHTPINYKKVCANCGEEVAPEQIVKAYEYTKNKFIELDEEELERLRKENEEKAVEIIDFVKIEEIDPIYYERSYFLSPDTGGAKAYSLLRKALQESGKIGVAKIMIRSKEQLAIVRCYEHILLMETIHFPDEIRQVSDVPNIPQEENIVKKELDTALLLIEQLTTTFDPAAYRDEYREQLMNVIGDKISGEHTVQPAKTGKKEASSNVTDLMAALQASIDRSKPEKTKKAAPKKRKAPAKKEKNA
>WP_156644531.1 Ku protein [Lentibacillus sp. JNUCC-1]
MHTMWKGTISFGLVNIPVKMHAATEDKDIRFRQLHTVCQSPIKYEKVCPACERDVANDEIVKGYEYAKNQFVLLEEEDLASIKGEKGEQTVEIMDFVELNEIDPIYFQKSYYLSPNEGGSKAYGLLRSALADTGKIGVAKMMIRSKEQLAVIRIYKQALVVETIHYPDEVRRAEDVPNVPDDVDMGKKELDTAKMLIEQLTTEFKPENYQDDYREAVLNLIEAKKNNEDITTAPTKPQNDQVSNLMDALQASLDKAKQDKPKPKPAKPKRKKTTATTKKKTASKS
>WP_025207383.1 Ku protein [Bacillus pumilus]
MHTVWKGGISFGLVNIPVKLFTATENKDIKLRQLHKECHTPINYKKVCANCGEEVAPEQIVKAYEYAKNKFIELDEEELERLRKENEEKAVEIIDFVKIEEIDPIYYERSYFLSPDTGGAKAYSLLRKALQESGKIGVAKIMIRSKEQLAIVRCYEHILLMETIHFPDEIRQVSDVPNIPQEENIVKKELDTALLLIEQLTTTFDPAAYRDEYREQLMNVIGDKISGEHTVQPATTGKKEASSNVTDLMAALQASIDRSKPAKTKKAAPKKRKAPAKKEKNA
>WP_175076266.1 Ku protein [Bacillus glycinifermentans]
MHTMWKGSISFGLVNIPVKLFAATEDKDVKLRSLHKECRAPIKYEKKCTNCHEEVAPEDIVKGYEYVKGKYVVLTDEELKQLKEEQEEKSVEIVDFVQLKEIDPIYFNRSYFVGPGDNGTKAYTLLREALRKTEKIGIAHITIRSKKQLAILRVYENCILMESIHYPDEVRNSAHVPGVPEETDVNQKELQTAISLIDELTTSFAPEQYEDTYRIAVMDKIKEKIDQNEGVTPGAAAAPREDVIDLVSALQASIERTKTPKKQEAAITKGAEDKKRKTSRKKASEAK
>WP_038190436.1 MULTISPECIES: Ku protein [Viridibacillus]
MHTVWKGSISFGLVNIPVKLHTATENKDIKLRQLHKDCNTPISYKKVCEGCNKEVKDEDIVKAYEYAKNKFVVLDAEELENLRKENEDKAVEIIDFVKIEEIDPIYFDRSYFLSPDATGSKAYSLLRKTLEESGKIGVAKIVIRSKEQLAIVRVYKDSLVMETILFPDEVRNVVDVPNIPSEQTVVKKELDTALLLVKQLTTVFEPTKYTDEYRTSLMELIEEKKNSSTVTASDRQNPMPDNVMDLMTALQASLDKTKKKPTRKKKTAKAKTS
>WP_028781872.1 Ku protein [Thalassobacillus devorans]
MHTMWKGTISFGLVNIPVKLHAATENKDVKMRQLHKECQSPIKYEKVCPVCDREVEQDEIVKGYEYAKNKFVLIDEDELEELKKENTDKAVEIVDFVSLEEIDPIYFEKSYFLSPNEGGSKAYVLLREALQDTGKIGVAKILIRSKEQLAVIRVYENTLVMETIHYPDEVRATVDVPNVPEKGETVKKELDTAKMLIDQLTSEFDPEKYQDDYRNALLELIEEKKNGEKHIATAKEKKTPDNVTNLMDALQASLDKANKSGGKTTKKKSTAKKSSTAKKSTSKKTSTAKSKTKKNA
>WP_067728424.1 Ku protein [Oceanobacillus damuensis]
MHTMWKGTISFGLVNIPVKMHAATENKDVKLRQLHKECKSPIKYEKTCPVCEEEIKNEDIVKAYEYAKNKFVILDEEELEALKKEQEDKAVEIVDFVKLENIDPIYFEKSYYLSPNEGGGKAYGLLRSALNDTGKIGIAKMMIRSKEQLAVIRVYENTLVVETIHYPDEVRSVQDVPNIPEEVKIVKKELDTAKMLIEQLTAEFEPEKYKDEYRTALLDLIEEKKNNEQTATAKDKPVPDNVTNLMDALQASLERAKKDKPKPKQPKRKTKTAAQKKKTAT
>WP_144522650.1 Ku protein [Bacillus pumilus]
MHTVWKGGISFGLVNIPVKLFTATENKDIKLRQLHKECHTPINYKKVCANCGEGVAPEQIVKAYEYAKNKFIELDEEELEKLGKENEEKAVEIIDFVKIEEIDPIYYERSYFLSPDTGGAKAYSLLRKALEESGKIGVAKIMIRSKEQLAIVRCYEHILLMETIHFPDEIRQVSDVPNIPQEENIVKKELDTALLLIEQLTTTFDPAAYQDEYREQLMNLIGDKISGEHTVQPETTGKKDPASNVTDLMAALQASIDRSKPAKAKKAAPKKRKTPAKKEKNA
>WP_204699446.1 Ku protein [Geomicrobium sediminis]
MHTMWKGTISFGLVNIPVKMHAATDNKDIQLRQLHKKCKTPIKYKKVCPNCEEEVSNDDIVKAYEYSKNKYVILDDEELEKLKNDQEDKAVEIIDFVQLDDIDPIYFSKSYYLSPNEGGSKAYALLREALKDTQKIGIAKMMIRSKEQLAVIRVYQGALVVETIHFPDEVRSTKDIPNIPEQSEEIGKKELDTAKLLIEQLTTEFEPEKYQDDYRIKLEALIAEKLSAEEVTVSEETTSTPDNVTDIMEALEKSINRAKKNQPKPKTKKKAAAKKPATTKTSTSKKKATS
>WP_106028909.1 Ku protein [Bacillus pumilus]
MHTVWKGGISFGLVNIPVKLFTATENKDIKLRQLHKECHTPINYKKVCANCGEEVAPEQIVKAYEYAKNKFIELDEEELEKLRKENEEKAVEIIDFVKIEEIDSIYYERSYFLSPDTGGAKAYSLLRKALEESGKIGVAKIMIRSKEQLAIVRCYEHILLMETIHFPDEIRQVSDVPNIPQEENIVKKELDTALLLIEQLTTTFDPAAYQDEYREQLMNLIGDKISGEHTVQPETTGKKDPASNVTDLMAALQASIDRSKPAKAKKAAPKKRKAPAKKEKNA
>WP_008407087.1 MULTISPECIES: Ku protein [Solibacillus]
MHTVWKGSISFGLVNIPVKLHAATENKDVKLRQLHKECHTPISYKKVCEGCQAEVKDEDIVKAYEYTKNKFVVLDEEDLENLRKENEDKSVEIIDFVKLEEIDPIYFEKTYYLSPDNTGGKAYVLLRKTLEESGKIGVAKITIRSKEQLAIVRVYKNTLVMEIIHFPDEVRDVGDVPNIPSVEAVVQKELDTALMLVEQLTTEFDPTKYTDDYRTALMQLIEEKKTESTVVANEKRPLPDNVTDLMSALQASLDKTKKPKTRKRATTTRTKKNA
>WP_205443884.1 Ku protein [Lysinibacillus fusiformis]
MHTVWKGSISFGLVNIPVKLHAATENKDVKLRQLHKDCHTPISYKKVCEGCNQEVKDEDIVKAYEYAKNKFVVLDQEDLENLRKENEDKAVEIIDFVQLTEIDPIYFERTYFLSPDSTGAKAYSLLRKTLEQSGKIGIAKIIIRSKEQLAIVRVYQNALVMETIHYPDEVRSIGDVPNIPSEQDVVQKELDTALMLVEQLTTTFNPEKYTDDYRNALLELIEEKKATNTIATSDNQRPIPENVTDLMTALQASLEKTKKPATRKRTTRTKKNA
>WP_008343945.1 MULTISPECIES: Ku protein [Bacillus]
MHTVWKGGISFGLVNIPVKLFTATENKDIKLRQLHKECHTPINYKKVCANCGEEVAPEQIVKAYEYAKNKFIELDEEELERLRKENEEKAVEIIDFVKIEEIDPIYYERSYFLSPDTGGAKAYSLLRKALQESGKIGVAKIMIRSKEQLAIVRCYEHILLMETIHFPDEIRQVSDVPNIPQEENIVKKELDTALLLIEQLTTTFDPAAYRDEYREQLMNVIGDKISGEHTVQPETTGKKEASSNVTDLMAALQASIDRSKPAKTKKAAPKKRKAPAKKEKNA
>WP_144494501.1 Ku protein [Bacillus pumilus]
MHTVWKGGISFGLVNIPVKLFTATENKDIKLRQLHKECHTPINYKKVCANCGEEVAPEQIVKAYEYAKNKFIELDEEELEKLRKENEEKAVEIIDFVKIEEIDPIYYERSYFLSPDTGGAKAYSLLRKALEESGKIGVAKIMIRSKEQLAIVRCYEHILLMETIHFPDEIRHVSDVPNIPQEENIVKKELDTALLLIEQLTTTFDPAAYQDEYREQLMNLIGDKISGEHTVQPETTGKKDQASNVTDLMAALQASIDRSKPAKAKKAAPKKRKTPAKKEKNA
>WP_065215980.1 Ku protein [Solibacillus silvestris]
MHTVWKGSISFGLVNIPVKLHAATENKDVKLRQLHKECHTPISYKKVCEGCQAEVKDEDIVKAYEYTKNKFVVLDEEDLENLRKENEDKSVEIIDFVKLEEIDPIYFEKTYYLSPDNTGGKAYVLLRKTLEESGKIGVAKITIRSKEQLAIVRVYKNTLVMEIIHFPDEVRDVGDVPNIPSVEAVVQKELDTALMLVEQLTTEFDPTKYTDDYRTALMQLIEEKKTESTVMANEKRPLPDNVTDLMSALQASLDKTKKPKTRKRATTTRTKKNA
>WP_048354388.1 Ku protein [Bacillus glycinifermentans]
MHTMWKGSISFGLVNIPVKLFAATEDKDVKLRSLHKECRAPIKYEKKCTNCHEEVAPEDIVKGYEYVKGKYVVLTDVELKQLKEEQEEKSVEIVDFVQLKEIDPIYFNRSYFVGPGDNGTKAYTLLREALRKTEKIGIAHITIRSKKQLAILRVYENCILMESIHYPDEVRNSAHVPGVPEETDVNQKELQTAISLIDELTTSFAPEQYEDTYRIAVMDKIKEKIDQNEGVTPSAAAAPREDVIDLVSALQASIERTKTPKKQEAAKPKGAEDKKRKTSRKKASEAK
>WP_071649747.1 Ku protein [Virgibacillus halodenitrificans]
MHTMWKGTISFGLVNIPVKMHAATENKDVKLRQLHKECQSPVKYEKVCPVCDRKVENEEIVKAYEYAKNKFVILDDEELEALQKEQADKAVEIVDFVKLEEIDPIYFEKSYYLSPNEGGGKAYGLLRSALKDTGKIGVAKMIIRSKEQLAVIRVYENTLIVETIHYPDEVRSVQDVPNVPEEVAVAKKELDTAKMLIDQLTAEFEPEKYKDEYRTALLDLIEDKKNNEQTTTAKDVSTRPATATGADNLMDALQASLERAKKEKPKPKQPKRKTKTTTQKKKTAT
>WP_050827291.1 Ku protein [Bacillus altitudinis]
MHTVWKGGISFGLVNIPVKLFTATENKDIKLRQLHKECHTPINYKKVCANCGEEVAPEQIVKAYEYAKNKFIELDEEELERLRKENEEKAVEIIDFVKIEEIDPIYYERSYFLSPDTGGAKAYSLLRKALQESGKIGVAKIMIRSKEQLAIVRCYEHILLMETIHFPDEIRQVSDIPNIPQEENIVKKELDTALLLIEQLTTTFDPAAYRDEYREQLMNVIGDKISGEHTVQPETTGKKEASSNVTDLMAALQASIDRSKPAKTKKAAPKKRKAPAKKEKNA
>WP_216485588.1 Ku protein [Virgibacillus sp. MSJ-26]
MHTMWKGTISFGLVNIPVKMHAATENKDVPLRQLHKECDTPIKYQKVCPVCDREVDNDEIVKAYEYAKNKFVKLDEEDLKALKKEQGDKAVEIMDFVKLEQIDPIYFEKSYYLSPNEGGSKAYGLLRAALEDTKKIGIAKMMIRSKEQLAVIRVYEDTIVVETIHYPDEVRDVKDVPNVPAQVETGEKELETAKMLIDQLTTEFDPDKYHDEYRTALLELIEEKKKGDDDHTTAVEEKPAPDNVTNLMDALQASLDKAKQEKPKPSQPKRKAKSTAKKKTGT
>WP_152654557.1 Ku protein [Oceanobacillus sp. CFH 90083]
MHTMWKGTISFGLVNIPVKMHAATENKDIKLRQLHKKCKTPIKYEKTCPNCDEDVKSEDIVKAFEYAKNKFVILDEEELEALKKEQEDKAVEIIDFVQLEEIDPVYFEKSYYLSPNDGGSKAYALLREALTDSGKIGIAKMMIRSKEQLAIIRVYKNAIVVETIHYPDEVRAVSDVPNVPDQEKIGQKELDTAKLLIDQLTTKFEPEKYKDDYRTALMELIEAKKNNEEVEIGRETKEKPDNVVSLMDALQESLNRAKSNKPTSTKPKTTAKKSAKTKSSAKKKKATS
>WP_163116594.1 Ku protein [Bacillus altitudinis]
MHTVWKGGISFGLVNIPVKLFTATENKDIKLRQLHKECHTPINYKKVCANCGEEVAPEQIVKAYEYAKNKFIELDEEELERLRKENEEKAVEIIDFVKIEEIDPIYYERSYFLSPDTGGAKAYSLLRKALQESGKIGVAKIMIRSKEQLAIVRCYEHILLMETVHFPDEIRQVSDVPNIPQEENIVKKELDTALLLIEQLTTTFDPAAYRDEYREQLMNVIGDKISGEHTVQPETTGKKEASSNVTDLMAALQASIDRSKPAKTKKAAPKKRKAPAKKEKNA
>WP_113747393.1 Ku protein [Bacillus altitudinis]
MHTVWKGGISFGLVNIPVKLFTATENKDIKLRQLHKECHTPINYKKVCANCGEEVAPEQIVKAYEYAKNKFIELDEEELERLRKENEEKAVEIIDFVKIEEIDPIYYERSYFLSPDTGGAKAYSLLRKALKESGKIGVAKIMIRSKEQLAIVRCYEHILLMETIHFPDEIRQVSDVPNIPQEENIVKKELDTALLLIEQLTTTFDPAAYRDEYREQLMNVIGDKISGEHTVQPETTGKKEASSNVTDLMAALQASIDRSKPAKTKKAAPKKRKAPAKKEKNA
>WP_077329409.1 Ku protein [Virgibacillus siamensis]
MHTMWKGTISFGLVNIPVKMHAATENKDVKLRQLHKECQAPIKYERTCPNCDREVENDEIVKAYEYAKNKFVVLDDEELAKLKKEQEDKAVEIVDFVKLEEIDPIYFEKSYYLSPGEGGGKAYGLLRSALEDTGKIGVAKMIIRSKEQLAIIRIYKNTLVVETIHYPDEVRNVQDVPNVPEETKTEEKELDTAKMLIDQLTTEFDPEKYKDDYRTALLELIEEKKNQDEVTTTAEKPKPDNVTNLMDALEASLDRAKKDKPKTKKKTTTTRKKKTGT
>WP_188377171.1 Ku protein [Halobacillus andaensis]
MHTMWKGTISFGLVNIPIKLHAATENKDIKLRQLHEECKSPIEYKKRCPVCDKEVANEEIVKAYEYTKNKFVVLDAEDLENLKKEQEDKSVEILDFVKLEEIDPIYFERSYFMSPNDGGTKAYGLLRQALSDTGKIGIAKIIIRSKEQLAIVRVYQNTLVMETIHFPDEVRNVADVPNVPEQTELSKKEVSTAITLIDQLTAEFEPEKYTDDYRTALMELIEAKRNNEEVTTSKPKSPQENVSNLMEALEQSLESTKESKKISPKRKTAAKKSTRKKKTS
>WP_077702338.1 Ku protein [Virgibacillus dokdonensis]
MHTMWKGTISFGLVNIPVKMHAATENKDIKLRQLHKECQSPIKYERSCPVCDRPVENEEIVKAYEYAKNKFVVLDEEELEALKQEQADKAVEIMDFVQLAEVDPIYYEKSYFLSPNEGGAKAYGLLRKALKETGKIGIAKMMIRSKEQLAIIRVYEDTLVVETIHYPDEVRRIEDVPNIPKEVETDPQALDTAKMLIDQLSTTFEPTKYKDEYRHALLDLIEQKKANEQTATAQDKPSPDAATNLMDALQASLERAKQEKPKPKQPSLTKEKEKKIKKKKTGT
>WP_181472061.1 Ku protein [Halobacillus locisalis]
MHTMWKGSISFGLVNIPIKLHAATENKDIKLRQLHEECHSPVEYKKRCPVCDREVEQEEIVKAYEYAKNKFVVLDEEDLETLKKEQEDKSVEIIDFVKLDEIDPIYFERSYFMSPNEGGTKAYSLLRQALADTGKIGVAKIIIRSKEQLAIVRVYENTLIMETIHFPDEVREVQDVPNVPEEVELSKKELSTAVTLIEQLTEAFDPEKYKDDYRTALLDLIEAKKNNEEVKTAKDPKKPDNVTNLMDALEKSLEKTKGTKKKKATKKKTATGPKKKTS
>WP_116277632.1 MULTISPECIES: Ku protein [Virgibacillus]
MHTMWKGTISFGLVNIPVKMHAATENKDIKLRQLHKECQSPIKYERSCPVCDRPVENEEIVKAYEYAKNKFVVLDEEELEALKQEQADKAVEIMDFVQLAEVDPIYYEKSYFLSPNEGGAKAYGLLRKALKETGKIGIAKMMIRSKEQLAIIRVYEDTLVVETIHYPDEVRRVEDVPNIPKEVETDPQALDTAKMLIDQLSTTFEPTKYKDEYRHALLDLIEQKKNDEQTATAQDKPSPDAATNLMDALQASLERAKQEKPKPKQPSLTKEKEKKIKKKKTGT
>WP_073006935.1 Ku protein [Virgibacillus chiguensis]
MHTMWKGTISFGLVNIPVKMHAATENKDIKLRQLHKECQSPIKYERSCPVCDRPVENEEIVKAYEYAKNKFVVLDEEELEALKQEQADKAVEIMDFVQLAEVDPIYYEKSYFLSPNEGGAKAYGLLRKALKETGKIGIAKMMIRSKEQLAIIRVYEDTLVVETIHYPDEVRRVEDVPNIPKEVETDPQALDTAKMLIDQLSTTFEPTKYKDEYRHALLDLIEQKKNNEQTATAQDKPSPDAATNLMDALQASLERVKQEKPKPKQPSLTKEKEKKIKKKKTGT
>WP_144533875.1 Ku protein [Bacillus pumilus]
MHTVWKGGISFGLVNIPVKLFTATENKDIKLRQLHKECHTPINYKKVCANCGEEVAPEQIVKAYEYAKNKFIELDEEELEKLRKENEEKAVEIIDFVKIEEIDPIYYERSYFLSPDTGGAKAYSLLRKALEESGKIGVAKIMIRSKEQLAIVRCYEHILLMETIHFPDEIRHVSDVPNIPQEENIVKKELDTALLLIEQLTTTFDPVAYQDEYREQLMNLIGDKISGEHTVQPETTGKKDQASNVTDLMAALQASIDRSKPAKAKKAAPKKRKTPAKKEKNA
>WP_144524527.1 Ku protein [Bacillus pumilus]
MHTVWKGGISFGLVNIPVKLFTATENKDIKLRQLHKECHTPINYKKVCANCGEEVAPEQIVKAYEYAKNKFIELDEEELEKLRKENEEKAVEIIDFVKIEEIDPIYYERSYFLSPDTGGAKAYSLLRKALEESGKIGVAKIMIRSKEQLAIVRCYEHILLMETIHFPDEIRHVSDVPNIPQEENIVKKELDTALLLIEQLTTTFDPAAYQDEYREQLMNLIGDKISGEHTVQPETTGKKDQASNVTDLMAALQASIDRSKPAKAKKSAPKKRKTPAKKEKNA
>WP_101842146.1 Ku protein [Halobacillus sp. Marseille-P3879]
MHTMWKGTISFGLVNIPIKLHAATDNKDIRLRQLHEECKSPIEYKKRCPVCEKEVANEEIVKAYEYTKNKFVVLDAEDLENLKKEQEDKAVEILDFVKLEEIDPIYFEKSYFMSPNEGGSKAYGLLRQALNDTGKIGIAKIIIRSKEQLAIVRVYNNTLIMETIHYPDEVRNAADVPNVPEETELSKKEVSTAKTLIDQLTAEFEPEKYTDEYRTALMELIEAKRNNEEITTSKPKTTPDNVTNLMDALEKSLESTKESKKISPKKKTASKKSTGKKKSS
>WP_079526683.1 Ku protein [Solibacillus isronensis]
MHTVWKGSISFGLVNIPVKLHAATENKDVKLRQLHKECHTPISYKKVCEGCQAEVKDEDIVKAYEYTKNKFVVLDEEDLENLRKENEDKSVEIIDFVKLEEIDPIYFEKTYYLSPDNTGGKAYVLLRKTLEESGKIGVAKITIRSKEQLAIVRVYKNTLVMEIIHFPDEVRDVGDVPNIPSVEAVVQKELDTALMLVEQLTTEFDPTKYTDDYRTALMQLIEEKKAESTVVANEKRPLPDNVTDLMSALQASLDKTKKPKTRKRTTTTRTKKNA
>WP_036225767.1 Ku protein [Lysinibacillus sphaericus]
MHTVWKGSISFGLVNIPVKLHAATENKDIKLRQLHKECHTPISYKKVCEGCNQEVKDEDIVKAYEYTKNKFVVLDQDDLESLRKENEEKAVEIIDFVQLTEIDPIYFERTYFLSPDSTGAKAYSLLRKTLEQSGKIGIAKIIIRSKEQLAVVRVYQNALVMETIHYPDEVRSVDDVPNVPSEQDVVPKELETALMLVDQLTTTFNPEKYTDDYRNALLELIEEKKATNMVATSDQQRPVPDNVTDLMTALQASLDKTKKPTTRKRTTRTKKNA
>WP_014823890.1 Ku protein [Solibacillus silvestris]
MHTVWKGSISFGLVNIPVKLHAATDNKDVKLRQLHKECHTPISYKKVCEGCQAEVKDEDIVKAYEYTKNKFVVLDEEDLENLRKENEDKSVEIIDFVKLEEIDPIYFEKTYYLSPDNTGGKAYVLLRKTLEESGKIGVAKITIRSKEQLAIVRVYKNTLVMEIIHFPDEVRDVGDVPNIPSVEAVVQKELDTALMLVEQLTTEFDPTKYTDDYRTALMQLIEEKKTESTVVANEKRPLPDNVTDLMSALQASLDKTKKPKTRKRATTTRTKKNA
>WP_036148612.1 Ku protein [Lysinibacillus fusiformis]
MHTVWKGSISFGLVNIPVKLHAATENKDIKLRQLHKECHTPISYKKVCEGCNQEVKDEDIVKAYEYTKNKFVVLDQDDLESLRKENEEKAVEIIDFVQLTEIDPIYFERTYFLSPDSTGAKAYSLLRKTLEQSGKIGIAKIIIRSKEQLAVVRVYQNALVMETIHYPDEVRSVGDVPNVPSEQDVVPKELETALMLVDQLTTTFNPEKYTDEYRNALLELIEEKKATNMVATSDQQRPVPDNVTDLMTALQASLDKTKKPTTRKRTTRTKKNA
>WP_123920119.1 Ku protein [Bacillus sp. FJAT-42376]
MHTMWKGSIRFGLVTIPVKLYAATEDKDVKLRSLHKDCGTPIKYEKKCPNCDRPLESGDIVKGYEYVKGKYVILTEEDMKELKKEHEDKAVEILDFVKLEDIDPIYYNRSYFLGPGENGSKAYALLREALLKSGKIGLAEMTIRSKQQMAVVRVYKNCLVMETIHYPDEVRSADEVPSVPDSADIQEKELDTAMMLIDQMTANFDPEQYKDDYREAMLRLIQSKIDQNEGTAAPSDAPRKNVVDLMSQLQASIEKSKKNVAGKEKDPQSKAEGSPSSTGKKKRTARKKA
>WP_061407914.1 Ku protein [Bacillus pumilus]
MHTVWKGGISFGLVNIPVKLFTATENKDIKLRQLHKECHTPINYKKVCANCGEEVAPEQIVKAYEYAKNKFIELDEEELEKLRKENEEKAVEIIDFVKIEEIDPIYYERSYFLSPDTGGAKAYSLLRKALEESGKIGVAKIMIRSKEQLAIVRCYEHILLMETIHFPDEIRQVSDVPNIPQEENIVKKELDTALLLIEQLTTTFDPAAYQDEYREQLMNLIGDKISLEHTVQPETTGKKDPASNVTDLMAALQASIDRSKPAKAKKAAPKKRKAPAKKEKNA
>WP_019379198.1 MULTISPECIES: Ku protein [Virgibacillus]
MHTMWKGTISFGLVNIPVKMHAATENKDVKLRQLHKECQSPVKYEKVCPVCDRKVENEEIVKAYEYAKNKFVILDDEELEALQKEQADKAVEIVDFVKLEEIDPIYFEKSYYLSPNEGGGKAYGLLRSALKDTGKIGVAKMIIRSKEQLAVIRVYENTLIVETIHYPDEVRSVQDVPNVPEEVAVAKKELDTAKMLIDQLTAEFDPEKYKDEYRTALLDLIEDKKNNEQTTTAKDVSTRPATATGADNLMDALQASLERAKKEKPKPKQPKRKTKTTTQKKKTAT
>WP_174614987.1 Ku protein [Virgibacillus ihumii]
MHTMWKGTISFGLVNIPVKMHAATENKDVKLRQLHKECQTPIKYQRTCPNCDRDVESDEIVKAYEYAKNKFVVLDDEELANLKKEQEDKAVEIVDFVKLDEIDPIYFEKSYYLSPGDGGGKAYGLLRSALNETGKIGVAKMIIRSKEQLAVIRIYQNTLVVETIHYPDEVRAVQDVPNVPEETETAKKEIDTAKMLIEQLTTEFDPEKYKDDYRTALLELIEAKKNQDEVTTAKEKPKPDNVTNLMDALEQSLDRAKKDKPKTKKKTASSGKKKTASSSKKKTGS
>WP_027956726.1 Ku protein [Halobacillus kuroshimensis]
MHTMWKGTISFGLVNIPVKLHAATENKDIKLRQLHEECHSPVEYEKRCPVCDREIEREEIVKAYEYAKNKFVVLDNEDLEQLKKEQDDKAVEILDFVKLEEIDPIYFERSYFISPNEGGAKAYSLLRQALGDTGKIGIAKIIIRSKEQLAVLRVYENTLVMETIHYPDEVRSVQDVPNVPEESDLSKKELSTAVTLIDQLTTEFDAGKYKDDYRTALMELIEAKKNNEEITTAKDKPAPDNVTSLMDALEKSLEKTKGPTKKRKTKARTKTTTSGKKKSS
>WP_069481571.1 Ku protein [Lysinibacillus fusiformis]
MHTVWKGSISFGLVNIPVKLHAATENRDIKLRQLHKECHTPISYKKVCEGCNQEVKDEDIVKAYEYTKNKFVVLDQEDLESLRKENEEKAVEIIDFVQLTEIDPIYFERTYFLSPDSTGAKAYSLLRKTLEQSGKIGIAKIIIRSKEQLAVVRVYQNALVMETIHYPDEVRSAGDVPNIPSEQDVVPKELETALMLVDQLTTTFDPEKYTDDYRNALLELIEEKKATNMVATSDQQRPVPDNVTDLMTALQASLDKTKKPTTRKRTTRTKKNA
>WP_144483201.1 Ku protein [Bacillus pumilus]
MHTVWKGGISFGLVNIPVKLFTATENKDIKLRQLHKECHTPINYKKVCANCGEEVAPEQIVKAYEYAKNKFIELDEEELEKLRKENEEKAVEIIDFVKIEEIDPIYYERSYFLSPDTGGAKAYSLLRKALEESGKIGVAKIMIRSKEQLAIVRCYEHILLMETIHFPDEIRHVSDVPNIPQEENIVKKELDTALLLIEQLTTTFDPVAYQDEYREQLMNLIGDKISGEHTVQPETTGKKDQASNVTDLMAALQASIDRSKPAKAKKSAPKKRKTPAKKEKNA
>QJC95885.1 ATP-dependent DNA ligase subunit Ku, AP/deoxyribose 5'-phosphate (5'-dRP)-lyase [Bacillus mojavensis]
MHTMWKGSISFGLVNIPIKLYAATEDKDIKLRSLHKEDHAPIKYEKICTNCEKTLSPDEIVKGYEYVKGKYVVLTDEDLKSLKQEHEEKAVEIVDFVQLQEIDPIYFNRSYYVGPGDNGTKAYTLLREALRSTGKIGIANMTIRSKQQLAILRVYENCIVMESIHYPDEVRSAAHVPGVPDQSNVNDKELQTAITLIDELTTEFQPEQYEDTYRKALLQRVNDKLENKETAVTPDKAPPREDVIDLVSALQASIDRTKRPNREKPAAAPAEGGEPKGAGEKKQKTTRKKVSGTS
>WP_010333983.1 Ku protein [Bacillus mojavensis]
MHTMWKGSISFGLVNIPIKLYAATEDKDIKLRSLHKEDHAPIKYEKICTNCEKTLSPDEIVKGYEYVKGKYVVLTDEDLKSLKQEHEEKAVEIVDFVQLQEIDPIYFNRSYYVGPGDNGTKAYTLLREALRSTGKIGIANMTIRSKQQLAILRVYENCIVMESIHYPDEVRSAAHVPGVPDQSNVNDKELQTAITLIDELTTEFQPEQYEDTYRKALLQRVNDKLENKETAVTPDKAPPREDVIDLVSALQASIDRTKRPNREKPAASPAEGGEPKGAGEKKQKTTRKKVSGTS
>WP_154308746.1 Ku protein [Bacillus lacus]
MHTMWKGSISFGLVNIPIKLFAATEDKDIKLRSLHKRCSTPIQYEKKCPHCEEEIKNEDIVKGYEYVKGKFVVLTDEELKEIKEEHEDKTVDIIDFVKLEDIDPIYFNRSYFLGPGENGGKAYALLREALNTSGKIGIAEITIRSKQQMAIVRVFENCLVMETIHYPDEVRSAGDVPSVPGHVELQDKELETAIMLIDQLTTEFHPEKYRDDYRLALQTLIQNKVEHNEGHTPAEAPRQNVVDLMSALQASIERTKTGSAAPPAAAPAPAAENPVPEGRQEGKKTKTARKKA
>TWG64242.1 DNA end-binding protein Ku [Bacillus subtilis J24]
MHTMWKGSISFGLVNIPIKLYAATEDKDIKLRSLHKEDHAPIKYEKVCTNCEKTLSPDEIVKGYEYVKGKYVVLTDEDLKSLKQEHEEKAVEIVDFVQLQEIDPIYFNRSYFVGPGDNGTKAYTLLREALRSTEKIGIANMTIRSKQQLAILRVYENCIVMESIHYPDEVRSAAHVPGVPDQSNVNDKELQTAITLIDELTAEFEPEKYEDTYRQALLQRVNDKLENKETAVTPDKAPPREDVIDLVSALQASIDRTRRPNRETPAAAPAQAAEPKGAGDKKQKTTRKKASGTS
>WP_155592208.1 Ku protein [Lysinibacillus sp. SYSU K30005]
MHTVWKGSISFGLVNIPVKLHAATENKDIKMRQLHKECHTPISYKKVCEGCNQEVKDEDIVKAYEYTKNKFVVLDQEDLESLRKENEEKAVEIIDFVQLTEIDPIYFERTYFLSPDSTGAKAYSLLRKTLEQSGKIGIAKIIIRSKEQLAIVRVYQNALVMETIHYPDEVRSVGDVPSIPSEQDVVPKELETALMLVDQLTTTFNPEKYTDDYRNALLELIEEKKATNTIATSDKQHPIPDNVTDLMTALQASLDKTKKPATRKRTTRTKKNA
>WP_174229240.1 Ku protein [Bacillus tequilensis]
MHTMWKGSISFGLVNIPIKLYAATEDKDIKLRSLHKEDHAPIKYEKICTNCEQTLGPDDIVKGYEYVKGKYVVLTDEDLKSLKQEHEEKAVEIVDFVQLQEIDPIYFNRSYFVGPGDNGTKAYTLLREALRSTGKIGIANMTIRSKQQLAILRVYENCIVMESIHYPDEVRSAAHVPGVPDQTNVNDKELQTAITLIDELTTEFEPEKYEDTYRHALLQRVNDKLENKETAVTPDKAPPREDVIDLVSALQASIDRTRRPNRETPAAAPAQAAESKGAGDKKQKTTRKKASGTS
>WP_060681189.1 Ku protein [Virgibacillus halodenitrificans]
MHTMWKGTISFGLVNIPVKMHAATENKDVKLRQLHKECQSPVKYEKVCPVCDRKVENEEIVKAYEYAKNKFVILDDEELEALQKEQADKAVEIVDFVKLEEIDPIYFEKSYYLSPNEGGGKAYGLLRSALKDTGKIGVAKMIIRSKEQLAVIRVYENTLIVETIHYPDEVRSVQDVPNVPEEVAVAKKELDTAKMLIDQLTAEFDPEKYKDEYRTALLDLIEDKKNNEQTTTVKDVSTRPATATGADNLMDALQASLERAKKEKPKPKQPKRKTKTTTQKKKTAT
>REJ22354.1 Ku protein [Bacillaceae bacterium]
MHTMWKGSISFGLVNIPVKLFSATEDKDMKFRQLHKKCHTPIQYAKRCPNCDEEVGNDDIVKGFEYVQGKFIILADEELAALKEENEDKTVEIVDFVNLPEIDPIYFNRSYYIGPGENGQKVYALLREALKQSGKIGIGKISMRSKQQLAVIRTYEDVILMETIHYPDEVRNARDVPGVPQNTNIEKKELDAAMLLIDQLTTTFQPEKYQDEYRLRIQEKIEEKVQQNETKTAEPSPKKNVVDLMSALEASIERSKSLNKKGEEKSGAAGKKTKTTRKKA
>WP_016992188.1 Ku protein [Lysinibacillus boronitolerans]
MHTVWKGSISFGLVNIPVKLHAATENKDVKLRQLHKDCHTPISYKKVCEGCNQEVKDEDIVKAYEYAKNKFVVLDPEDLENLRKENEDKAVEIIDFVQLTEIDPIYFERTYFLSPDSTGAKAYSLLRKTLEQSGKIGIAKIIIRSKEQLAIVRVYQNALVMETIHYPDEVRSIGDVPNIPSEQDVVQKELDTALMLVEQLTTTFNPEKYTDDYRNALLELIEEKKATNTIATSDKQRPIPENVTDLMTALQASLEKTKKPATRKRTTRTKKNA
>WP_063389385.1 Ku protein [Aeribacillus pallidus]
MHTMWKGSISFGLVNIPVKLFSATEDKDMKFRQLHKKCHTPIQYAKRCPNCDEEVGNDDIVKGFEYVQGKFIILTDEELAALKEENEDKTVEIVDFVNLPEIDPIYFNRSYYIGPGENGQKVYALLREALKQSGKIGIGKISMRSKQQLAVIRTYEDVILMETIHYPDEVRNARDVPGVPQNTNIEKKELDAAMLLIDQLTTTFQPEKYQDEYRLRIQEKIEQKVQQNETKTAEPSPKKNVVDLMSALEASIERSKSLNKKGEEKSGAAGKKTKTTRKKA
>WP_077623520.1 Ku protein [Sediminibacillus massiliensis]
MHTMWKGTISFGLVNIPVKLHAATENKDVKLRQLHKECQSPIKYQKVCPVCDKEIESEEIVKAFEYAKNKFVVLSDEELEELQEEQTDKSVEIVDFVQLEEIDPIYFEKSYYLSPNEGGSKAYTLLRSALKDTGKIGVAKMIIRSKEQLAAIRVYENTLVVETIHYPDEVRDVKEVPNVPEEAETAKKELDTAKMLIEQLTTEFDPEKYKDEYRTALLDLIEEKKNTDQTATAKDKPAPDNVTNLMDALEASLNRAKKDKPEKPAAKKKTTDPKKPAPKKKKMKKNA
>WP_089987002.1 MULTISPECIES: Ku protein [Lysinibacillus]
MHTVWKGSISFGLVNIPVKLHAATENKDIKLRQLHKECHTPISYKKVCEGCNQEVKDEDIVKAYEYTKNKFVVLDQDDLENLRKENEEKAVEIIDFVQLTEIDPIYFERTYFLSPDSTGAKAYSLLRKTLEQSGKIGIAKIIIRSKEQLAVVRVYQNALVMETIHYPDEVRSVGDVPNIPSEQDVVPKELETALMLVDQLTTTFNPEKYTDDYRNALLELIEEKRATNMVATSDQQRPVPDNVTDLMTALQASLDKTKKPTTRKRTTRTKKNA
>WP_089062177.1 Ku protein [Virgibacillus phasianinus]
MHTMWKGTISFGLVNIPVKMHAATENKDIKLRQLHKECQSPIKYERTCPNCDREVKNDEIVKAYEYAKDKFVILDDEDLEALRKEQGDKSVEIMDFVKLEEIDPIYFEKTYFLSPNEGGGKAYGLLRSALKDTSKIGIAKMIIRSKEQLAVIRVYKNTLVVETIHYPDEVRQVKDVPNVPEETKTEKKELDTAKMLIEQLTAEFDPEKYTDDYRTALLELIEAKKNNEDVVIGESKPKPDNVTNLMDALEASLDKAKKNKPKPVKPKAAKPKKASTKKKSG
>WP_066250830.1 MULTISPECIES: Ku protein [Aeribacillus]
MHTMWKGSISFGLVNIPVKLFSATEDKDMKFRQLHKKCHTPIQYAKRCPNCDEEVGNDDIVKGFEYVQGKFIILTDEELAALKEENEDKTVEIVDFVNLPEIDPIYFNRSYYIGPGENGQKVYALLREALKQSGKIGIGKISMRSKQQLAVIRTYEDVILMETIHYPDEVRNARDVPGVPQNTNIEKKELDAAMLLIDQLTTTFQPEKYQDEYRLRIQEKIEEKVQQNETKTAEPSPKKNVVDLMSALEASIERSKSLNKKGEEKSGAAGKKTKTTRKKA
>WP_211090771.1 Ku protein [Bacillus mojavensis]
MKKRWFIDMHTMWKGSISFGLVNIPIKLYAATEDKDIKLRSLHKEDHAPIKYEKICTNCEKTLSPDEIVKGYEYVKGKYVVLTDEDLKSLKQEHEEKAVEIVDFVQLQEIDPIYFNRSYYVGPGDNGTKAYTLLREALRSTGKIGIANMTIRSKQQLAILRVYENCIVMESIHYPDEVRSAAHVPGVPDQSNVNDKELQTAITLIDELTTEFQPEQYEDTYRKALLQRVNDKLENKETAVTPDKAPPREDVIDLVSALQASIDRTKRPNREKPAAAPAEGGEPKGAGEKKQKTTRKKVSGTS
>WP_206934582.1 Ku protein [Halobacillus kuroshimensis]
MHTMWKGTISFGLVNIPVKLHAATENKDIKLRQLHEECHSPVEYEKRCPVCDREIEREEIVKAYEYAKNKFVVLDNEDLEQLKKEQDDKAVEILDFVKLEEIDPIYFERSYFISPNEGGAKAYSLLRQALGDTGKIGIAKIIIRSKEQLAVLRVYENTLVMETIHYPDEVRSVQDVPNVPEESDLSKKELSTAVTLIDQLTTEFDVGKYKDDYRTALMELIEAKKNNEEITTAKDKPAPDNVTSLMDALEKSLEKTKGPTKKRRTKARTKTTTSGKKKSS
>WP_046132388.1 MULTISPECIES: Ku protein [Bacillus]
MHTMWKGSISFGLVNIPVKLFAATEDKDVKLRSLHKECRAPIKYEKKCTNCHEEVAPDDIVKGYEYVKGKYVVLTDEELKQLKEEQEEKSVEIVDFVQLKEIDPIYFNRSYFVGPGDNGTKAYTLLREALRKTEKIGIAHITIRSKKQLAILRVYENCILMESIHYPDEVRNSAHVPGVPEETDVNQKELQTAISLIDELTTSFAPEQYEDTYRIAVMDKIKEKIDQNEGVTPGAAAAPREDVIDLVSALQASIERTKAPKKQEAAITKGAEDKKRKTSRKKASEAK
>MBP1098942.1 DNA end-binding protein Ku [Lysinibacillus macroides]
MHTVWKGSISFGLVNIPVKLHAATENKDVKLRQLHKDCHTPISYKKVCEGCNQEVTDEDIVKAYEYAKNKFVVLDQEDLENLRKENEDKAVEIIDFVQLTEIDPIYFERTYFLSPDSTGAKAYSLLRKTLEQSGKIGIAKIIIRSKEQLAIVRVYQNALVMETIHYPDEVRSIGDVPNIPSEQDVVQKELDTALMLVEQLTTTFNPEKYTDDYRNALLELIEEKKATNTIATSDKQRPIPENVTDLMTALQASLEKTKKPATRKRTTRTKKNA
>WP_006638478.1 MULTISPECIES: Ku protein [Bacillus subtilis group]
MHTMWKGSISFGLVNIPIKLFAATEDKDIKLRSLHKECRSPIQYEKKCTNCHEEVAPEDIVKGYEYVKGKYVVLTDEELKQLKEEQEEKSVEIVDFVQLKEIDPIYFNRSYFVGPGDNGTKAYTLLREALRQTEKIGIAHITIRSKKQLAILRVYENCILMESIHYPDEVRNAAHVPGVPEGTEVNQKELQTAISLIDELTTSFAPEQYEDTYRIAVMDKIKEKIDQNEGVAPSPTAGPREDVIDLVSALQASIERTKAPKKQEAEKAIKPKGAEDKKRKTSRKKASEAK
>WP_008177468.1 MULTISPECIES: Ku protein [Lysinibacillus]
MHTVWKGSISFGLVNIPVKLHAATENKDIKLRQLHKECHTPISYKKVCEGCNQEVKDEDIVKAYEYTKNKFVVLDQDDLESLRKENEEKAVEIIDFVQLTEIDPIYFERTYFLSPDSTGAKAYSLLRKTLEQSGKIGIAKIIIRSKEQLAVVRVYQNALVMETIHYPDEVRSVGDVPNVPSEQDVVPKELETALMLVDQLTTTFNPEKYTDDYRNALLELIEEKKATNMVATSDQQRPVPDNVTDLMTALQASLDKTKKPTTRKRTTRTKKNA
>WP_123317090.1 Ku protein [Virgibacillus sp. LJ137]
MHTMWKGTISFGLVNIPVKMHAATENKDVKLRQLHKECQTPIKYEKVCPACDREIKNEEIVRAFEYAKDKFVVLDEEDLAALQKEQTDKAVEIIDFVKLEQIDPIYFEKSYYLSPNEGGAKAYGLLHQALEETGKIGVAKMMIRSKEQLAVIRVYQQVIVVETIHYPDEVRDVKEVPNIPEQIETGKKELDTAKMLIDQLTTEFMPEKYTDDYRTALLQLIEEHKDNTVTSAAKPVPDNVTNLMDALQASLDRAKKDKPKPSKPKRKTPAKKTAAR
>WP_144482516.1 Ku protein [Bacillus subtilis]
MNRTPSLHTKEKKGFIDMHTMWKGSISFGLVNIPIKLYAATEDKDIKLRSLHKEDHAPIKYEKVCTNCEKTLSPDEIVKGYEYVKGKYVVLTDEDLKSLKQEHEEKAVEIVDFVQLQEIDPIYFNRSYFVGPGDNGTKAYTLLREALRSTEKIGIANMTIRSKQQLAILRVYENCIVMESIHYPDEVRSAAHVPGVPDQSNVNDKELQTAITLIDELTAEFEPEKYEDTYRQALLQRVNDKLENKETAVTPDKAPPREDVIDLVSALQASIDRTRRPNRETPAAAPAQAAEPKGAGDKKQKTTRKKASGTS
>WP_027446634.1 Ku protein [Pontibacillus marinus]
MHTMWKGTISFGLVNIPVKLHSATENKDIKLRQLHKECKTPIKYERTCPNCDEEVKSEEIVKAYEYAENKFVVLDEEDLENLKKEQEDKAVEIVDFVKLEEIDPIYFEKSYFISPNEGGSKAYSLLRKALKDTGKIGIAKIIIRSKEQLAIVRIYENTLIMETIHYPDEVRDYQEVPNVPEEEDLGKKELDTAKNLIEQLTTEFEPENYKDEYRTALMELIEAKKNDEEVTTAKPQPTPDNVTDLMEALEKSLEKTKGKKGASKKKTQKKKATQKKTEDKEDTKKKTS
>WP_119414913.1 MULTISPECIES: Ku protein [unclassified Rummeliibacillus]
MHTVWKGSISFGLVNIPIKLHAATENKDVKLRQLHKECHTPISYKKVCESCGKEVEEADIVKAYEYTKNKFVVLDAEDLENLRKENEDKAVEIIDFVKLEEIDPIYFERSYYISPDATGSKAYTLLRKTLEDSGKIGVAKIIIRSKEQLAALRVYKNTLVMETIHYPDEVRSISDVPNIPSEQIVVEKELETALMLVDQLTTTFDPDKYTDDYRTALLDLIEEKKAENTVTANNVEKELPDNVTDLMSALQASLKKTKKKTPRKRTKTLKEKTS
>WP_093192062.1 Ku protein [Salimicrobium halophilum]
MHTMWKGTISFGLVNIPIKLHAATENKDIKLRQLHEECHSPVEYKKRCPVCDREIEPQEIVKAYEYAKNKFVVLDQEDLDNLKKEQEDKAVEILDFVKLEEIDPIYFEKSYYMSPNEGGTKAYGLLRQALADTGKIGIAKIIIRSKEQLAIVRVYENTLIMETIHFPDEVLNAEEVPNVPEQTDLSKKELSTAVTLIDQLTESFDVDKYKDDYRTALLDLIEAKRNNEEVTTAKDPEKTDNVTDLMEALERSLEKTKGPKKKTTKRKTSTAKTKKTS
>WP_047475337.1 Ku protein [Bacillus siamensis]
MHTMWKGSISFGLVNIPVKLFAATEDKDIKFRSLHKEDHAPIKYEKICTGCEKSLEPDEIVKGYEYVKGKYVILTDEDLKDVKQEHEEKAVEIVDFVQLQEIDPIYFNRSYYVGPGDNGTKAYTLLREALRTTGKIGIASITIRSKQQLAILRVYDNCIVMESIHYPDEVRNAGHVPGVPEQTAVNEKELQTAITLINELTTEFEPEQYEDTYRKALLAKINDKLEHEEAGVTPAAAGPREDVIDLVSALQASIDRTKRPKREQAAPARTKDAAPAGGEGKKRKTTRQKAGTS
>WP_217024182.1 Ku protein [Bacillus subtilis]
MNRTPSLHTKEKKGFIDMHTMWKGSISFGLVNIPIKLYAATEDKDIKLRSLHKEDHAPIKYEKVCRNCEKTLSPEEIVKGYEYVKGKYVVLTDEDLKSLKQEHEEKAVEIVDFVQLQEIDPIYFNRSYFVGPGDNGTKAYTLLREALRSTGKIGIANMTIRSKQQLAILRVYENCIVMESIHYPDEVRSAAQVPGVPDQSNVNDKELQTAITLIDELTAKFEPEKYEDTYRQALLQRVNDKLENKETAVTPDKAPPREDVIDLVSALQASIDRTRRPNRETPAAAPAQAAEPKGAGDKKQKTTRKKASGTS
>AHA77347.1 putative DNA repair protein ykoV [Bacillus subtilis PY79]
MHTMWKGSISFGLVNIPIKLYAATEDKDIKLRSLHKEDHAPIKYEKVCTNCEKTLSPDEIVKGYEYVKGKYVVLTDEDLKSLKQEHEEKAVEIVDFVQLQEIDPIYFNRSYFVGPGDNGTKAYTLLREALRSTGKIGIANMTIRSKQQLAILRVYENCIVMESIHYPDEVRSAAQVPGVPDQSNVNDKELQTAITLIDELTAKFEPEKYEDTYRQALLQRVNDKLENKETAVTPDKAPPREDVIDLVSALQASIDRTRRPNRETPAAAPAQAAEPKGAGDKKQKTTRKKASGTS
>WP_191157856.1 Ku protein [Bacillus sp. IB182487]
MHTMWKGSISFGLVNIPIKLYAAIEDKDVKLRSLHSKCHTPIQYEKKCPHCEEEVGNEEIVKGYEYVKGKFVVLDEEELKALKEEMEDKTVEIIDFVSLDDIDPIYFNRSYFIGPGENGGKAYALLREALTKSEKIGVAEITMRSKQQLAVVRVYENCIVMETIHYPDEVRNVTEVPSVPEQTEIDEKELNTAIMLIDQLTTEFNPEEYTDDYRFALHALIDKKIDQNEGKTPEQSPRQNVVDLMSALQASIEKTKKKNPDKPAAAKSKTAQSKEEKPKKTATGDKKKKTVRKKASS
>AKI91793.1 DNA repair protein [Bacillus subtilis]
MHTMWKGSISFGLVNIPIKLYAATEDKDIKLRSLHKEDHAPIKYEKVCTNCEKTLSPDEIVKGYEYVKGKYVVLTDEDLKSLKQEHEEKAVEIVDFVQLQEIDPIYFNRSYFVGPGDNGTKAYTLLREALRSTGKIGIANMTIRSKQQLAILRVYENCIVMESIHYPDEVRSAAHVPGVPDQSNVNDKELQTAITLIDQLTAEFEPEKYEDTYRQALLQRVNDKLENKETAVTPDKAPPREDVIDLVSALQASIDRTRRPNRETPAATPAQAAEPKGAGDKKQKTTRKKASGTS
>WP_212940731.1 Ku protein [Bacillus sonorensis]
MHTMWKGSISFGLVNIPIKLFAATEDKDIKLRSLHKECRSPIQYEKKCTNCHEEVAPEDIVKGYEYVKGKYVVLTDEELKQLKEEQEEKSVEIVDFVQLKEIDPIYFNRSYFVGPGDNGTKAYTLLREALRQTEKIGIAHITIRSKKQLAILRVYENCILMESIHYPDEVRNAAHIPGVPEGTEVNQKELQTAISLIDELTTSFAPEQYEDTYRIAVMDKIKEKIDQNEGVAPSPTAGPREDVIDLVSALQASIERTKAPKKQEAEKAIKPKGAEDKKRKTSRKKASEAK
>AEP86310.1 spore germination DNA repair Ku protein YkoV [Bacillus subtilis subsp. spizizenii TU-B-10]
MHTMWKGSISFGLVNIPIKLYAATEDKDIKLRSLHKEDHAPIKYEKICTNCEKTLGPDEIVKGYEYVKGKYVVLTDEDLKSLKREHEEKAVEIVDFVQLQEIDPIYFNRSYFVGPGDNGTKAYTLLREALRSTGKIGIANMTIRSKQQLAILRVYENCIVMESIHYPDEVRSAAHVPGVPDQSNVNEKELQTAITLIDELTAEFEPEKYEDTYRHALLQRVNDKLENKETAVTPDKAPPREDVIDLVSALQASIDRTRKPNRETPAAAPAQNAEPKGAGDKKRKTTRKKASGTS
>HHY21891.1 Ku protein [Bacilli bacterium]
MHTVWKGFVSFGLVNIPIRLHAATENKDIKLRTLHKECNAPIQYEKVCSNCNQPVSPENIIRAYEYAKNKFVVLDDDELEQLKKEQEDKAVDIIDFVKLEEIDPIYFEKSYYLSPSEGGAKAYSLLRQALENSGKIGVAKITIRNKENLAVIRTHKNVLVMETIFFPDEIRATEDIPSIPLEQKLTKKELDIAEKLIGQLSVPFEPDKYQDEYRLALYDLIQSKMENEKAVSPNEKSNVVDLMEALKKSIEVTKPQPKKRTTARKKA
>WP_121661092.1 Ku protein [Metabacillus litoralis]
MHTMWKGSISFGLVNIPIKLYAATEDKDIKLRTLHKKCHSPIQYEKTCPNCDEEVTPDEIVKGYEYVKGKYVVLTEEELKELKDEHEDKTVEIIDFVSINDIDPIYFNRSYFIGPGENGGKAYGLLREALTKSGKIGIAEITIRSKQQLAMVRVYENCIVMETVHYPDEVRNVKEVPSVPEQVEVGEKELETAIMLIDQLTTTFEPEKYKDDYRLALQELIERKVNQNEGKTPAEAAPRQNVVDLMSALQASIEKTKKPQPKPKPAKQAKAAGENLTTTPTAPTNAATAEKKTKTVRKKA
>QHJ94167.1 Non-homologous end joining protein Ku [Bacillus subtilis]
MHTMWKGSISFGLVNIPIKLYAATEDKDIKLRSLHKEDHAPIKYEKVCRNCEKTLSPDEIVKGYEYVKGKYVVLTDEDLKSLKQEHEEKAVEIVDFVQLQEIDPIYFNRSYFVGPGDNGTKAYTLLREALRSTGKIGIANMTIRSKQQLAILRVYENCIVMESIHYPDEVRSAAQVPGVPDQSNVNDKELQTAITLIDELTAKFEPEKYEDTYRQALLQRVNDKLENKETAVTPDKAPPREDVIDLVSALQASIDRTRRPNRETPAAAPAQAAEPKGAGDKKQKTTRKKASGTS
>KJJ43007.1 DNA repair protein [Bacillus subtilis]
MHTMWKGSISFGLVNIPIKLYAATEDKDIKLRSLHKEDHAPIKYEKICTNCEKTLGPDEIVKGYEYVKGKYVVLTDEDLKSLKQEHEEKAVEIVDFVQLQDIDPIYFNRSYFVGPGDNGTKAYTLLREALRSTGKIGIANMTIRSKQQLAILRVYENCIVMESIHYPDEVRSAAHVPGVPDQSNVNDKELQTAITLIDELTAEFEPEKYEDTYRQALLQRVNDKLENKETAVTPDKAPPREDVIDLVSALQASIDRTRRPNRETPAAAPAQAAEPKGAGDKKRKTTRQKASGTS
>WP_144789759.1 Ku protein [Lysinibacillus fusiformis]
MHTVWKGSISFGLVNIPVKLHAATENKDIKLRQLHKECHTPISYKKVCEGCNQEVKDEDIVKAYEYTKNKFVVLDQEELENLRKENEDKAVEIIDFVQLTEIDPIYFERTYFLSPDSTGAKAYSLLRKTLEQSGKIGIAKIIIRSKEQLAVVRVYQNALVMETIHYPDEVRSVGDVPNIPSEQDVVPKELETALMLVDQLTTTFNPEKYTDDYRNALLELIEEKKATNMVTTSDQQRPVPDNVTDLMTALQASLDKTKKPTTRKRTTRTKKNA
>KXJ36077.1 Ku protein [Bacillus intestinalis]
MHTMWKGSISFGLVNIPIKLYAATEDKDIKLRSLHKEDHAPIKYEKICTNCEKTLGPDEIVKGYEYVKGKYVVLTDEDLKSLKQEHEEKAVEIVDFVQLQEIDPIYFNRSYFVGPGDNGTKAYTLLREALRSTGKIGIANMTIRSKQQLAILRVYENCIVMESIHYPDEVRSAAHVPGVPDQSNVNEKELQTAITLIDELTAEFEPEKYEDTYRHALLQRVNDKLENKETAVTPDKAPPREDVIDLVSALQASIDRTRKPNRETPAAEPAQNAEPKGAGDKKRKTTRKKASGTS
>WP_054612409.1 Ku protein [Lysinibacillus sp. ZYM-1]
MHTVWKGSISFGLVNIPVKLHAATENRDIKLRQLHKECHTPISYKKVCEGCNQEVKDEDIVKAYEYTKNKFVVLDKEDLENLQKENEEKAVEIIDFVQLTEIDPIYFERTYFLSPDSTGAKAYSLLRKTLEQSGKIGIAKIIIRSKEQLAVVRVYQDALVMETIHYPDEVRSVGDVPNIPSEQNVVQKELETALMLVDQLTTNFNPEKYTDDYRNALLELIEEKKATNMVATNDQQRPIPENVTDLMTALQASLDKTKKPTTRKRTTRTKKNA
>WP_188153982.1 Ku protein [Bacillus sp. 1021]
MHTMWKGSISFGLVNIPVKLFAATEDKDIKFRSLHKEDHAPIKYEKICTGCEKSLEPDEIVKGYEYVKGKYVILTDEDLKDVKQEHEEKAVEIVDFVQLQEIDPIYFNRSYYVGPGDNGTKAYTLLREALRTTGKIGIASITIRSKQQLAILRVYNNCIVMESIHYPDEVRNAGHVPGVPEQTAVNEKELQTAITLINELTTEFEPEQYEDTYRKALLAKINDKLEYEEAGVTPAAAGPREDVIDLVSALQASIDRTKRPNREQAAPARTKDVAPAGGEGKKRKTTRQKAGTS
>AMA52032.1 Ku protein [Bacillus inaquosorum]
MHTMWKGSISFGLVNIPIKLYAATEDKDIKLRSLHKEDHAPIKYEKICTNCEKTLGPDEIVKGYEYVKGKYVVLTDDDLKSLKQEHEEKAVEIVDFVQLQEIDPIYFNRSYFVGPGDNGTKAYTLLREALRSTGKIGIANMTIRSKQQLAILRVYENCIIMESIHYPDEVRSAAHVPGVPDQSNVNDKELQTAITLIDELTTEFEPEKYEDTYRHALLQRVNDKLENKETAVTPDKAPPREDVIDLVSALQASIDRTRKPNRETPAAAPEQAAEPKGAGDKKQKTTRKKASGTS
>QJC88339.1 ATP-dependent DNA ligase subunit Ku, AP/deoxyribose 5'-phosphate (5'-dRP)-lyase [Bacillus subtilis]
MHTMWKGSISFGLVNIPIKLYAATEDKDIKLRSLHKEDHAPIKYEKICTNCEKTLGPDEIVKGYEYVKGKYVVLTDDDLKSLKQEHEEKAVEIVDFVQLQEIDPIYFNRSYFVGPGDNGTKAYTLLREALRSTGKIGIANMTIRSKQQLAILRVYENCIIMESIHYPDEVRSAAHVPGVPDQSNVNDKELQTAITLIDELTTEFEPEKYEDTYRHALLQRVNDKLENKETAVTPDKAPPREDVIDLVSALQASIDRTRKPNRETPAAAPAQAAEPKGAGDKKQKTTRKKASGTS
>WP_024121144.1 Ku protein [Bacillus halotolerans]
MHTMWKGSISFGLVNIPIKLYAATEDKDIKLRSLHKEDHAPIKYEKMCTNCEKTLSPDEIVKGYEYVKGKYVVLTDEDLKSLKQEHEEKAVEIVDFVQLQEIDPIYFNRSYFVGPGDNGTKAYTLLREALRSTGKIGIANMTIRSKQQLAILRVYENCIVMESIHYPDEVRSAAHVPGVPDQSNVNDKELQTAITLIDELTTEFQPEQYEDTYRKALLQRVNDKLENKETAVTPDKAPPREDVIDLVSALQASIDRTKRPNREKPAAAPAEGGEPKGAGEKKQKTTRKKVSGTS
>MBP3047968.1 Ku protein [Bacillus subtilis subsp. subtilis]
MHTMWKGSISFGLVNIPIKLYAATEDKDIKLRSLHKEDHAPIKYEKVCTNCEKTLSPDEIVKGYEYVKGKYVVLTDEDLKSLKQEHEEKAVEIVDFVQLQEIDPIYFNRSYFVGPGDNGTKAYTLLREALRSTRKIGIANMTIRSKQQLAILRVYENCIVMESIHYPDEVRSAAHVPGVPDQSNVNDKELQTAITLIDELTAEFEPEKYEDTYRQALLQRVNDKLENKETAVTPDKAPPREDVIDLVSALQASIDRTRRPNRETPAAAPAQAAEPKGAGDKKQKTTRKKASGTS
>WP_167872213.1 Ku protein [Bacillus tequilensis]
MNYTPSLHTKEKKGFINMHTMWKGSISFGLVNIPIKLYAATEDKDIKLRSLHKEDHAPIKYEKICTNCEQTLSPDEIVKGYEYVKGKYVVLTDEDLKSLKQEHEEKAVEIVDFVQLQEIDPIYFNRSYFVGPGDNGTKAYTLLREALRSTGKIGIANMTIRSKQQLAILRVYENCIVMESIHYPDEVRSAAHVPGVPDQTNVNEKELQTAITLIDELTTEFEPEKYEDTYRHALLQRVNDKLENKETAVTPDKAPPREDVIDLVSALQASIDRTRRPNRETPAEAPAQAAESKGAGDKKRKTTRQKASGTS
>PRP49206.1 Ku protein [Bacillus halotolerans]
MHTMWKGSISFGLVNIPIKLYAATEDKDIKLRSLHKEDHAPIKYEKMCTNCEKTLSPDEIVKGYEYVKGKYVVLTDEDLKSLKQEHEEKAVEIVDFVQLQEIDPIYFNRSYFVGPGDNGTKAYTLLREALRSTGKIGIANMTIRSKQQLAILRVYENCIVMESIHYPDEVRSAAHVPGVPDQSNVNDKELQTAITLIDELTTEFQPEQYEDTYRKALLQRVNDKLENKETAVTPDKAPPREDVIDLVSALQASIDRTKRPNREKPAAAPAEDGEPKGAGEKKQKTTRKKVSGTS
>WP_080344191.1 Ku protein [Bacillus subtilis]
MNRTPSLHTKEKKGFIDMHTMWKGSISFGLVNIPIKLYAATEDKDIKLRSLHKEDHAPIKYEKVCTNCEKTLSPDEIVKGYEYVKGKYVVLTDEDLKSLKQEHEEKAVEIVDFVQLQEIDPIYFNRSYFVGPGDNGTKAYTLLREALRSTGKIGIANMTIRSKQQLAILRVYENCIVMESIHYPDEVRSAAHVPGVPDQSNVNDKELQTAITLIDQLTAEFEPEKYEDTYRQALLQRVNDKLENKETAVTPDKAPPREDVIDLVSALQASIDRTRRPNRETPAATPAQAAEPKGAGDKKQKTTRKKASGTS
>WP_106022221.1 Ku protein [Bacillus halotolerans]
MHTMWKGSISFGLVNIPIKLYAATEDKDIKLRSLHKEDHAPIKYEKMCTNCEKTLSPDEIVKGYEYVKGKYVVLTDEDLKSLKQEHEEKAVEIVDFVQLQEIDPIYFNRSYFVGPGDNGTKAYTLLREALRSTGKIGIANMTIRSKQQLAILRVYENCIVMESIHYPDEVRSAAHVPGVPDQSNVNDKELQTAITLIDELTTEFQPEQYEDTYRKALLQRVNDKLENKETAVTPDKAPPREDVIDLVSALQASIDRTKRPNREKPAAAPTEGGEPKGAGEKKQKTTRKKVSGTS
>WP_081719938.1 Ku protein [Bacillus tequilensis]
MNYTPSLHTKEKKGFINMHTMWKGSISFGLVNIPIKLYAATEDKDIKLRSLHKEDHAPIKYEKICTNCEQTLSPDEIVKGYEYVKGKYVVLTDEDLKSLKQEHEEKAVEIVDFVQLQEIDPIYFNRSYFVGPGDNGTKAYTLLREALRSTGKIGIANMTIRSKQQLAILRVYENCIVMESIHYPDEVRSAAHVPGVPDQTNVNEKELQTAITLIDELTTEFEPEKYEDTYRHALLQRVNDKLENKETAVTPDKAPPREDVIDLVSALQASIDRTRRPNRETPAAAPAQAAESKGAGDKKRKTTRQKASGTS
>SCV40779.1 Ku domain protein [Bacillus subtilis]
MHTMWKGSISFGLVNIPIKLYAATEDKDIKLRSLHKEDHAPIKYEKICTNCEKTLGPDEIVKGYEYVKGKYVVLTDEDLKSLKQEHEEKAVEIVDFVQLQEIDPIYFNRSYFVGPGDNGTKAYTLLREALRSTGKIGIANMTIRSKQQLAILRVYENCIVMESIHYPDEVRSAAHVPGVPDQSNVNEKELQTAITLIDELTAEFEPERYEDTYRHALLQRVNDKLENKETAVTPDKAPPREDVIDLVSALQASIDRTRKPNRETPAAAPAQNAEPKGAGDKKRKTTRKKASGTS
>WP_010886496.1 MULTISPECIES: Ku protein [Bacillaceae]
MNRTPSLHTKEKKGFIDMHTMWKGSISFGLVNIPIKLYAATEDKDIKLRSLHKEDHAPIKYEKVCTNCEKTLSPDEIVKGYEYVKGKYVVLTDEDLKSLKQEHEEKAVEIVDFVQLQEIDPIYFNRSYFVGPGDNGTKAYTLLREALRSTGKIGIANMTIRSKQQLAILRVYENCIVMESIHYPDEVRSAAQVPGVPDQSNVNDKELQTAITLIDELTAKFEPEKYEDTYRQALLQRVNDKLENKETAVTPDKAPPREDVIDLVSALQASIDRTRRPNRETPAAAPAQAAEPKGAGDKKQKTTRKKASGTS
>WP_167559872.1 Ku protein [Bacillus subtilis]
MNRTPSLHTKEKKGFIDMHTMWKGSISFGLVNIPIKLYAATEDKDIKLRSLHKEDHAPIKYEKVCTNCEKTLSPDEIVKGYEYVKGKYVVLTDEDLKSLKQEHEEKAVEIVDFVQLQEIDPIYFNRSYFVGPGDNGTKAYTLLREALRSTGKIGIANMTIRSKQQLAILRVYENCIVMESIHYPDEVRSAAQVPGVPDQSNVNDKELQTAITLIDELTAEFEPEKYEDTYRQALLQRVNDKLENKETAVTPDKAPPREDVIDLVSALQASIDRTRRPNRETPAAAPAQAAEPKGAGDKKQKTTRKKASGTS
>WP_114150618.1 Ku protein [Bacillus subtilis]
MHTMWKGSISFGLVNIPIKLYAATEDKDIKLRSLHKEDHAPIKYEKICTNCEKTLGPDEIVKGYEYVKGKYVVLTEEDLKSLKQEHEEKAVEIVDFVQLQEIDPIYFNRSYFVGPGDNGTKAYTLLREALRSTGKIGIANMTIRSKQQLAILRVYENCIVMESIHYPDEVRSAAHVPGVPDQSNVNEKELQTAITLIDELTAEFEPEKYEDTYRHALLQRVNDKLENKETAVTPDKAPPREDVIDLVSALQASIDRTRKPNRETPAAAPAQNAEPKGAGDKKRKTTRKKASGTS
>WP_146551379.1 Ku protein [Rummeliibacillus sp. SL167]
MHTVWKGSISFGLVNIPIKLHAATENKDVKLRQLHKECNTPISYKKFCENCNKEVEDTDIVKAYEYTKNKFVVLDAEDLENLKKENEDKAVEIIDFVKLDEIDPIYFEKSYYISPDTTGSKAYILLRKTLEDSGKIGVAKIIIRSKEQLAVVRVYKNTLVMETIHYPDEVRSISDVPNIPSEQTVIEKELETALMLVDQLTTTFDPDKYTDDYRTALLDLIEEKKAENTVTANNVEKELPDNVTDLMSALQASLNKTKKKTTRKRTKPLKEKTS
>WP_121642440.1 Ku protein [Bacillus vallismortis]
MNRSPPLHTKEKKGFIDMHTMWKGSISFGLVNIPIKLYAATEDKDIKLRSLHKEDHAPIKYEKICTNCDKTLDPDEIVKGYEYVKGKYVVLTDEDLKSLKQEHEEKAVEIVDFVQLQDIDPIYFNRSYFVGPGDNGTKAYTLLREALRSTGKIGIANMTIRSKQQLAILRVYENCIVMESIHYPDEVRSAVHVPGVPDQSNVNDKELQTAITLIDELTAEFEPEKYEDTYRQALLQRVNDKLENKETAVTPDKAPPREDVIDLVSALQASIDRTRKPNREKPAAEPAQSAEPKGAGDKKQKTTRKKASGTS
>WP_193832178.1 Ku protein [Lysinibacillus fusiformis]
MHTVWKGSISFGLVNIPVKLHAATENRDIKLRQLHKECHTPISYKKVCEGCNQEVKDEDIVKAYEYTKNKFVVLDQEDLENLRKENEEKAVEIIDFVQLTEIDPIYFERTYFLSPDSTGAKAYSLLRKTLEQSGKIGIAKIIIRSKEQLAVVRVYQNALVMETIHYPDEVRSVGDVPNIPSEQDVVPKELETALMLVDQLTTTFNPEKYTDDYRNALLELIEEKKATNMVATSDQQRPVPDNVTDLMTALQASLDKTKKPTTRKRTTRTKKNA
>AIC97882.1 DNA repair protein [Bacillus subtilis subsp. subtilis str. OH 131.1]
MHTMWKGSISFGLVNIPIKLYAATEDKDIKLRSLHKEDHAPIKYEKVCTNCEKTLSPDEIVKGYEYVKGKYVVLTDEDLKSLKQEHEEKAVEIVDFVQLQEIDPIYFNRSYFVGPGDNGTKAYTLLREALRSTGKIGIANMTIRSKQQLAILRVYENCIVMESIHYPDEVRSAAHVPGVPDQSNVNDKELQTAITLIDELTAEFEPEKYEDTYRQALLQRVNDKLENKETAVTPDKAPPREDVIDLVSALQASIDRTRRPNRETPAAAPAQAAEPKGAGDKKQKTTRKKASGTS
>WP_095653796.1 Ku protein [Virgibacillus profundi]
MHTMWKGTISFGLVNIPVKMHAATENKDVKLRQLHKECQSPVKYEKVCPVCDREIKNEEIVKAYEYAKNKFVVLDEEELEALKKEQADKAVEIVDFVKLDEIDPIYFEKSYYLSPNEGGGKAYGLLRNALKDTGKIGVAKMIIRSKEQLAVIRVYENTLVAETIHYPDEVRGVQDVPNVPEEVDTAKKELDTAKMLIDQLTTEFDPEKYKDEYRSALLDLIEEKKNKDQTTTAKDKPTPDAATNLMDALQASLDRAKKEKPKPKQPTKRKTKTTTAKKKKAAT
>WP_036780165.1 Ku protein [Pontibacillus chungwhensis]
MHTMWKGTISFGLVNIPVKLHSATENKDISLRQLHEECKSPIEYERTCPVCEREVEKEEIVKAYEYAKNKFVVLDDEELEELKKEQTDKAVEIMDFVKLSDIDPIYFEKSYYLSPDEGGTKAYSLLRQTLLDTEKIGVAKIIIRSKEQLAMVRVYENTLVMETIHYPDEVRDVKEVPNVPEETELGKKELETAKTLVEQLTSEFDPEQYKDDYRQALLDLIEAKKNNEDISTAEPKPTPDNVTDLMEALEKSLDKNQKKTKKKTTKKKSAKTGNEQKSTSKKTS
>WP_103746676.1 MULTISPECIES: Ku protein [Bacillus]
MNRTPSLHTKEKKGFIDMHTMWKGSISFGLVNIPIKLYAATEDKDIKLRSLHKEDHAPIKYEKICTNCEKTLGPDEIVKGYEYVKGKYVVLTDEDLKSLKQEHEEKAVEIVDFVQLQDIDPIYFNRSYFVGPGDNGTKAYTLLREALRSTGKIGIANMTIRSKQQLAILRVYENCIVMESIHYPDEVRSAAHVPGVPDQSNVNDKELQTAITLIDELTAEFEPEKYEDTYRQALLQRVNDKLENKETAVTPDKAPPREDVIDLVSALQASIDRTRRPNRETPAAAPAQAAEPKGAGDKKRKTTRQKASGTS
>WP_064778804.1 Ku protein [Bacillus siamensis]
MHTMWKGSISFGLVNIPVKLFAATEDKDIKFRSLHKEDHAPIKYEKICTGCEKSLEPDEIVKGYEYVKGKYVILTDEDLKDVKQEHEEKAVEIVDFVQLQEIDPIYFNRSYYVGPGDNGTKAYTLLREALRTTGKIGIASITIRSKQQLAILRVYNNCIVMESIHYPDEVRNAGHVPGVPEQTAVNEKELQTAITLINELTTEFDPEQYEDTYRKALLAKINDKLEHEEAGVTPAAAGPREDVIDLVSALQASIDRTKRPNREQAAPARTKDAAPAGGEGKKRKTTRQKAGTS
>WP_128422198.1 Ku protein [Bacillus subtilis]
MNRTPSLHTKEKKGFIDMHTMWKGSISFGLVNIPIKLYAATEDKDIKLRSLHKEDHAPIKYEKVCRNCEKTLSPDEIVKGYEYVKGKYVVLTDEDLKSLKQEHEEKAVEIVDFVQLQEIDPIYFNRSYFVGPGDNGTKAYTLLREALRSTGKIGIANMTIRSKQQLAILRVYENCIVMESIHYPDEVRSAAQVPGVPDQSNVNDKELQTAITLIDELTAKFEPEKYEDTYRQALLQRVNDKLENKETAVTPDKAPPREDVIDLVSALQASIDRTRRPNRETPAAAPAQAAEPKGAGDKKQKTTRKKASGTS
>TDU09536.1 DNA end-binding protein Ku [Bacillus subtilis]
MHTMWKGSISFGLVNIPIKLYAATEDKDIKLRSLHKEDHAPIKYEKVCTNCEKTLSPDEIVKGYEYVKGKYVVLTDEDLKSLKQEHEEKAVEIVDFVQLQEIDPIYFNRSYFVGPGDNGTKAYTLLREALRSTGKIGIANMTIRSKQQLAILRVYENCIVMESIHYPDEVRSAAHVPGVPDQSNVNDKELQTAITLIDELTAEFEPEKYEDTYRQALLQRVNDKLENTETAVTPDKAPPREDVIDLVSALQASIDRTRRPNRETPAAAPAQAAEPKGAGDKKQKTTRKKASGTS
>WP_060675377.1 Ku protein [Bacillus amyloliquefaciens]
MHTMWKGSISFGLVNIPVKLFAATEDKDIKFRSLHKEDHAPIKYEKICTGCEKSLEPDEIVKGYEYVKGKYVIMTDEDLKDVKQEHEEKAVEIVDFVQLQEIDPIYFNRSYYVGPGDNGTKAYTLLREALRTTGKIGIASITIRSKQQLAILRVYDNCIVMESIHYPDEVRNAGHVPGVPEQTAVNEKELQTAITLINELTTEFDPEQYEDTYRKALLAKINDKLEHEEAGVTPAAAGPREDVIDLVSALQASIDRTKRPDREQAAAARTKDVASTGGGGKKQKTTRQKAGTS
>WP_080010275.1 Ku protein [Bacillus spizizenii]
MNRTPPLHTKEKKGFINMHTMWKGSISFGLVNIPIKLYAATEDKDIKLRSLHKEDHAPIKYEKTCTNCEKTLGPDEIVKGYEYVKGKYVVLTDEDLKSLKQEHEEKAVEIVDFVQLQEIDPIYFNRSYFVGPGDNGTKAYTLLREALRSTGKIGIANMTIRSKQQLAILRVYENCIVMESIHYPDEVRSAAHVPGVPDQSNVNEKELQTAITLIDELTAEFEPEKYEDTYRHALLQRVKDKLENKETAVTPDKAPPREDVIDLVSALQASIDRTRKPNRETPAAAPAQTDESKGAGDKKQKTTRKKASGTS
>WP_080010070.1 Ku protein [Bacillus spizizenii]
MNHTPPLHTKEKKGFIDMHTMWKGSISFGLVNIPIKLYAATEDKDIKLRSLHKEDHAPIKYEKICTNCEKTLGPDEIVKGYEYVKGKYVVLTDEDLKSLKREHEEKAVEIVDFVQLQEIDPIYFNRSYFVGPGDNGTKAYTLLREALRSTGKIGIANMTIRSKQQLAILRVYENCIVMESIHYPDEVRSAAHVPGVPDQSNVNEKELQTAITLIDELTAEFEPEKYEDTYRHALLQRVNDKLENKETAVTPDKAPPREDVIDLVSALQASIDRTRKPNRETPAAAPAQNAEPKGAGDKKRKTTRKKASGTS
>RPK17648.1 hypothetical protein EH2_02958 [Bacillus subtilis]
MHTMWKGSISFGLVNIPIKLYAATEDKDIKLRSLHKEDHAPIKYEKVCTNCEKTLSPDEIVKGYEYVKGKYVVLTDEDLKSLKQEHEEKAVEIVDFVQLQEIDPIYFNRSYFVGPGDNGTKAYTLLREALRSTGKIGIANLTIRSKQQLAILRVYENCIVMESIHYPDEVRSAAHVPGVPDQSNVNDKELQTAITLIDELTAEFEPEKYEDTYRQALLQRVNDKLENKETAVTPDKAPPREDVIDLVSALQASIDRTRRPNRETPAAAPAQAAEPKGAGDKKQKTTRKKASGTS
>WP_095240820.1 Ku protein [Bacillus siamensis]
MHTMWKGSISFGLVNIPVKLFAATEDKDIKFRSLHKEDHAPIKYEKICTGCEKSLEPDEIAKGYEYVKGKYVILTDEDLKDVKQEHEEKAVEIVDFVQLQEIDPIYFNRSYYVGPGDNGTKAYTLLREALRTTGKIGIASITIRSKQQLAILRVYNNCIVMESIHYPDEVRNAGHVPGVPEQTAVNEKELQTAITLINELTTEFEPEQYEDTYRKALLAKINDKLEHEEAGVTPAAAGPREDVIDLVSALQASIDRTKRPNREQAAPARTKDAAPAGGEGKKRKTTRQKAGTS
>KIN56859.1 hypothetical protein B4146_1460 [Bacillus subtilis]
MHTMWKGSISFGLVNIPIKLYAATEDKDIKLRSLHKEDHAPIKYEKVCTNCEKTLSPDEIVKGYEYVKGKYVVLTDEDLKSLKQEHEEKAVEIVDFVQLQEIDPIYFNRSYFVGPGDNGTKAYTLLREALRSTGKIGIANLTIRSKQQLAILRVYENCIVMESIHYPDEVRSAAHVPGVPDQSNVNDKELQTAITLIDELTAEFEPEKYEDTYRQALLQRVNDKLENKETAVTPDKAPPREDVIDLVSALQASIDRTRRPNRETPAAAPAQAAKPKGAGDKKQKTTRKKASGTS
>RPK06981.1 hypothetical protein BSBH6_00604 [Bacillus subtilis]
MHTMWKGSISFGLVNIPIKLYAATEDKDIKLRSLHKEDHAPIKYEKICTNCEKTLGPDEIVKGYEYVKGKYAVLTDEDLKSLKQEHEEKAVEIIDFVQLQDIDPIYFNRSYFVGPGDNGTKAYTLLREALRSTGKIGIANMTIRSKQQLAILRVYENCIVMESIHYPDEVRSAAHVPGVPDQSNVNDKELQTAITLIDELTAEFEPEKYEDTYRQALLQRVNDKLENKETAVTPDKAPPREDVIDLVSALQASIDRTRRPNRETPAAAPAQAAEPKGAGDKKRKTTRQKASGTS
>WP_080474611.1 Ku protein [Bacillus subtilis]
MNRTPPLHTKEKKGFIDMHTMWKGSISFGLVNIPIKLYAATEDKDIKLRSLHKEDHAPIKYEKICTNCEKTLGPDEIVKGYEYVKGKYVVLTDEDLKSLKQEHEEKAVEIVDFVQLQDIDPIYFNRSYFVGPGDNGTKAYTLLREALRSTGKIGIANMTIRSKQQLAILRVYENCIVMESIHYPDEVRSAAHVPGVPDQSNVNDKELQTAITLIDELTAEFEPEKYEDTYRQALLQRVNDKLENKETAVTPDKAPPREDVIDLVSALQASIDRTRRPNRETPAAAPAQAAEPKGAGDKKRKTTRQKASGTS
>WP_094245519.1 Ku protein [Aeribacillus pallidus]
MHTMWKGSISFGLVNIPVKLFSATEDKDMKFRQLHKKCYTPIQYAKRCPNCDEEVGNDDIVKGFEYVQGKFIILADEELAALKEENEDKTVEIVDFVNLPEIDPIYFNRSYYIGPGENGQKVYALLREALKQSGKIGIGKISMRSKQQLAVIRTYEDVILMETIHYPDEVRNARDVPGVPQNTNIEKKELDAAMLLIDQLTTTFQPEKYQDEYRLRIQEKIEEKVQQNETKTAEPSPKKNVVDLMSALEASIERSKSLNKKGEEKSGAAGKKTKTTRKKA
>KIN32155.1 hypothetical protein B4069_1385 [Bacillus subtilis]
MHTMWKGSISFGLVNIPIKLYAATEDKDIKLRSLHKEDHAPIKYEKVCTNCEKTLSPDEIVKGYEYVKGKYVVLTDEDLKSLKQEHEEKAVEIVDFVQLQEIDPIYFNRSYFVGPGDNGTKAYTLLREALRSTRKIGIANMTIRSKQQLAILRVYENCIVMESIHYPDEVRSAAHVPGVPDQSNVNDKELQTAITLIDELTAEFEPEKYEDTYRQALLQRVNDKLENKETAVTPDKAPPREDVIDLVSALQASIDRTRRPNRETPAAAPAQAAEPKGAGDKKRKTTRKKASGTS
>WP_080010783.1 Ku protein [Bacillus subtilis]
MNRTPPLHTKEKKGFIDMHTMWKGSISFGLVNIPIKLYAATEDKDIKLRSLHKEDHAPIKYEKICTNCEKTLGPDEIVKGYEYVKGKYVVLTDDDLKSLKQEHEEKAVEIVDFVQLQEIDPIYFNRSYFVGPGDNGTKAYTLLREALRSTGKIGIANMTIRSKQQLAILRVYENCIIMESIHYPDEVRSAAHVPGVPDQSNVNDKELQTAITLIDELTTEFEPEKYEDTYRHALLQRVNDKLENKETAVTPDKAPPREDVIDLVSALQASIDRTRKPNRETPAAAPAQAAEPKGAGDKKQKTTRKKASGTS
>WP_080030834.1 MULTISPECIES: Ku protein [Bacillus subtilis group]
MNRTPPLHTKEKKGFIDMHTMWKGSISFGLVNIPIKLYAATEDKDIKLRSLHKEDHAPIKYEKICTNCEKTLGPDEIVKGYEYVKGKYVVLTDDDLKSLKQEHEEKAVEIVDFVQLQEIDPIYFNRSYFVGPGDNGTKAYTLLREALRSTGKIGIANMTIRSKQQLAILRVYENCIIMESIHYPDEVRSAAHVPGVPDQSNVNDKELQTAITLIDELTTEFEPEKYEDTYRHALLQRVNDKLENKETAVTPDKAPPREDVIDLVSALQASIDRTRKPNRETPAAAPEQAAEPKGAGDKKQKTTRKKASGTS
>WP_079288508.1 Ku protein [Bacillus intestinalis]
MNHTPPLHTKEKKGFIDMHTMWKGSISFGLVNIPIKLYAATEDKDIKLRSLHKEDHAPIKYEKICTNCEKTLGPDEIVKGYEYVKGKYVVLTDEDLKSLKQEHEEKAVEIVDFVQLQEIDPIYFNRSYFVGPGDNGTKAYTLLREALRSTGKIGIANMTIRSKQQLAILRVYENCIVMESIHYPDEVRSAAHVPGVPDQSNVNEKELQTAITLIDELTAEFEPEKYEDTYRHALLQRVNDKLENKETAVTPDKAPPREDVIDLVSALQASIDRTRKPNRETPAAAPAQNAEPKGAGDKKRKTTRKKASGTS
>WP_020955718.1 Ku protein [Bacillus velezensis]
MHTMWKGSISFGLVNIPVKLFAATEDKDIKFRSLHKEDHAPIKYEKICTGCEKSLEPDEIVKGYEYVKGKYVIMTDEDLKDVKQEHEEKAVEIVDFVQLQEIDPIYFNRSYYVGPGDNGTKAYTLLREALRTTGKIGIASITIRSKQQLAILRVYDNCIVMESIHYPDEVRNAEHVPGVPEQTAVNEKELQTAITLINELTTEFDPEQYEDTYRKALLAKINDKLEHEKAGVTPAAAGPREDVIDLVSALQASIDRTKRPDREQAAPARTKDAASAGGGGKKQKTTRQKAGTS
>WP_181185736.1 Ku protein [Bacillus halotolerans]
MNHPSHLHNNEKKGFIDMHTMWKGSISFGLVNIPIKLYAATEDKDIKLRSLHKEDHAPIKYEKMCTNCEKTLSPDEIVKGYEYVKGKYVVLTDEDLKSLKQEHEEKAVEIVDFVQLQEIDPIYFNRSYFVGPGDNGTKAYTLLREALRSTGKIGIANMTIRSKQQLAILRVYENCIVMESIHYPDEVRSAAHVPGVPDQSNVNDKELQTAITLIDELTTEFQPEQYEDTYRKALLQRVNDKLENKETAVTPDKAPPREDVIDLVSALQASIDRTKRPNREKPAAAPAEDGEPKGAGEKKQKTTRKKVSGTS
>WP_181185660.1 Ku protein [Bacillus halotolerans]
MNHPSHLHNNEKKGFIDMHTMWKGSISFGLVNIPIKLYAATEDKDIKLRSLHKEDHAPIKYEKMCTNCEKTLSPDEIVKGYEYVKGKYVVLTDEDLKSLKQEHEEKAVEIVDFVQLQEIDPIYFNRSYFVGPGDNGTKAYTLLREALRSTGKIGIANMTIRSKQQLAILRVYENCIVMESIHYPDEVRSAAHVPGVPDQSNVNDKELQTAITLIDELTTEFQPEQYEDTYRKALLQRVNDKLENKETAVTPDKAPPREDVIDLVSALQASIDRTKRPNREKPAAAPAEGGEPKGAGEKKQKTTRKKVSGTS
>WP_072183404.1 MULTISPECIES: Ku protein [Bacillus]
MNHTPPLHTKEKKGFIDMHTMWKGSISFGLVNIPIKLYAATEDKDIKLRSLHKEDHAPIKYEKICTNCEKTLGPDEIVKGYEYVKGKYVVLTDEDLKSLKQEHEEKAVEIVDFVQLQEIDPIYFNRSYFVGPGDNGTKAYTLLREALRSTGKIGIANMTIRSKQQLAILRVYENCIVMESIHYPDEVRSAAHVPGVPDQSNVNEKELQTAITLIDELTAEFEPEKYEDTYRHALLQRVNDKLENKETAVTPDKAPPREDVIDLVSALQASIDRTRKPNRETPAAEPAQNAEPKGAGDKKRKTTRKKASGTS
>WP_058843681.1 MULTISPECIES: Ku protein [Lysinibacillus]
MHTVWKGSISFGLVNIPVKLHAATENKDVKLRQLHKECHTPISYKKVCEGCNQEVKDEEIVKAYEYAKNKFVVLDQEDLENLRKENEDKAVEIIDFVQLTEIDPIYFERTYFLSPDATGAKAYSLLLKTLEQSGKIGIAKIIIRSKEQLAIVRVYQNALVMETIHYPDEVRSVGDVPNIPSEQDVVPKELETALLLVDQLTTTFNPEKYTDDYRNALLELIEEKKGTNTIATSDKQRPIPDNVTDLMTALQASLDKTKKPATRKRTTRTKKNA
>KKB93135.1 DNA repair protein [Bacillus sp. CMAA 1185]
MHTMWKGSISFGLVNIPIKLYAATEDKDIKLRSLHKEDHAPIKYEKVCTNCEKTLSPDEIVKGYEYVKGKYVVLTDEDLKSLKQEHEEKAVEIVDFVQLQEIDPIYFNRSYFVGPGDNGTKAYTLLREALRSTGKIGIANMTIRSKQQLAILRVYENCIVMESIHYPDEVRSAAHVPGVPDQSNVNDKELQTAITLIDELTAEFEPEKYEDTYRQALLQRVNDKLENKETAVTPDKAPPREDVIDLVSALQASIDRTRRPNRETPAAAPAQAAEPKGAGDKKQKTTRKKASGTP
>WP_049628355.1 Ku protein [Bacillus sp. JFL15]
MHTMWKGSISFGLVNIPVKLFAATEDKDIKFRSLHKEDHAPIKYEKICTGCEKSLEPDEIVKGYEYVKGKYVILTDEDLKDVKQEHEEKAVEIVDFVQLQEIDPIYFNRSYYVGPGDNGTKAYTLLREALRTTGKIGIASITIRSKQQLAILRVYDNCIVMESIHYPDEVRNAGHVPGVPEQTAVNEKELQTAITLINELTTEFEPEQYEDTYRKALLAKINDKLEHEEAGVTPAAAGPREDVIDLVSALQASIDRTKRPNREQAAPARTKDAAPAGGEGKKRKTTRQKAGTS
>WP_026681834.1 MULTISPECIES: Ku protein [Bacillaceae]
MHTMWKGTISFGLVNIPVKMHAATENKDVKLRQLHKECQSPIKYEKSCPVCDRPIENDEIVKAYEYAKNKFVVLDEEDLKALQKEQEDKAVEIVDFVQLEEIDPIYFEKSYYLSPNEGGAKAYGLLRNALKDTGKIGIAKMIIRSKGQLAVIRVYENTLVVETIHYPDEVRDVKDVPNVPDEVETEKKELDTAKMLIDQLTTEFDATKYKDEYRTALLDLIEQKKNNDESTATATEKPAPEAATNLMDALQASLDRAKQEKPKPKQPKKKTKTTAKKKKTGS
>WP_100274813.1 MULTISPECIES: Ku protein [Bacillus]
MNHTPPLHTKEKKGFIDMHTMWKGSISFGLVNIPIKLYAATEDKDIKLRSLHKEDHAPIKYEKICTNCEKTLGPDEIVKGYEYVKGKYVVLTDDDLKSLKQEHEEKAVEIVDFVQLQEIDPIYFNRSYFVGPGDNGTKAYTLLREALRSTGKIGIANMTIRSKQQLAILRVYENCIIMESIHYPDEVRSAAHVPGVPDQSNVNDKELQTAITLIDELTTEFEPEKYEDTYRHALLQRVNDKLENKETAVTPDKAPPREDVIDLVSALQASIDRTRKPNRETPAAAPAQAAEPKGAGDKKQKTTRKKASGTS
>AMK71978.1 Ku protein [Bacillus subtilis subsp. natto]
MHTMWKGSISFGLVNIPIKLYAATEDKDIKLRSLHKEDHAPIKYEKVCTNCEKTLSPDEIVKGYEYVKGKYVVLTDEDLKSLKQEHEEKAVEIVDFVQLQEIDPIYFNRSYFVGPGDNGTKAYTLLREALRSTGKIGIANMTIRSKQQLAILRVYENCIVMESIHYPDEVRSAAHVPGVPDQSNVNDKELQTAITLIDELTAEFEPEKYEDTYRQALLQRVNDKLENKETAVTPDKAPPREDVIDLVSALQASIDRTRRPNRETPAAAPAQAAEPKGAGDKKRKTTRKKASGTS
>OLQ57970.1 Ku protein [Bacillus licheniformis]
MHTMWKGSISFGLVNIPIKLYAATEDKDIKLRSLHKEDHAPIKYEKICTNCEKTLGPDEIVKGYEYVKGKYLVLTDEDLKSLKQEHEEKAVEIVDFVQLQDIDPIYFNRSYFVGPGDNGTKAYTLLREALRSTGKIGIANMTIRSKQQLAILRVYENCIVMESIHYPDEVRSAAHVPGVPDQSNVNDKELQTAITLIDELTAEFEPEKYEDTYRQALLQRVNDKLENKETAVTPDKAPPREDVIDLVSALQASIDRTRRPNRETPAAAPAQAAEPKGAGDKKRKTTRQKASGTS
>WP_081638290.1 MULTISPECIES: Ku protein [Bacillus]
MNPPSHLHNNEKKGFIDMHTMWKGSISFGLVNIPIKLYAATEDKDIKLRSLHKEDHAPIKYEKMCTNCEKTLSPDEIVKGYEYVKGKYVVLTDEDLKSLKQEHEEKAVEIVDFVQLQEIDPIYFNRSYFVGPGDNGTKAYTLLREALRSTGKIGIANMTIRSKQQLAILRVYENCIVMESIHYPDEVRSAAHVPGVPDQSNVNDKELQTAITLIDELTTEFQPEQYEDTYRKALLQRVNDKLENKETAVTPDKAPPREDVIDLVSALQASIDRTKRPNREKPAAAPAEGGEPKGAGEKKQKTTRKKVSGTS
>WP_154997273.1 MULTISPECIES: Ku protein [Bacillus]
MHTMWKGSISFGLVNIPIKLFAATEDKDIKLRSLHKECRAPIQYEKKCTNCHQEIAPDDIVKGYEYVKGKYVVLSDDELKQLKEEQEEKAVEIVDFVQLKEIDPIYFNRSYFVGPGDNGVKAYSLLREALRKTEKIGIAHMTIRSKKQLAILRVYENCILMESIHYPDEVRNAAHVPGVPEETAVNEKELQTAISLIDELTTTFAPEQYEDTYRIALMDKIKEKIDQNEGVTPNAGAAAPREDVIDLVSALQASIERTKTPDREAAKAPVAKGTGEKKKKTSRKKASEAK
>TQK00651.1 DNA end-binding protein Ku [Bacillus sp. SJZ110]
MHTMWKGSISFGLVNIPIKLYAATEDKDIKLRSLHKEDHAPIKYEKVCTNCEKTLSPDEIVKGYEYVKGKYVVLTDEDLKSLKQEHEEKAVEIVDFVQLQEIDPIYFNRSYFVGPGDNGTKAYTLLREALRSTGKIGIANMTIRSKQQLAILRVYENCIVMESIHYPDEVRSAAHVPGVPDQSNVNDKELQTAITLIDELTAEFEPEKYEDTYRQALLQRVNDKLENKETAVTPDKAPPREDVIDLVSALQASIDRTRRPNRETPATAPAQAAEPKGAGDKKQKTTRKKASGTS
>WP_146548403.1 Ku protein [Rummeliibacillus suwonensis]
MHTVWKGSISFGLVNIPIKLHAATENKDVKLRQLHKECNTPISYKKFCENCNKEVEDTDIVKAYEYTKNKFVVLDAEDLENLKKENEDKAVEIIDFVKLDEIDPIYFEKSYYISPDTTGSKAYILLRKTLEDSGKIGVAKIIIRSKEQLAVVRVYKDTLVMETIHYPDEVRSISDVPNIPSEQTVIEKELETALMLVDQLTTTFDPDKYTDDYRTALLDLIEEKKAENTVTANNVEKELPDNVTDLMSALQASLNKTKKKTTRKRTKPLKEKTS
>WP_202735295.1 Ku protein [Bacillus velezensis]
MHTIWKGSISFGLVNIPVKLFAATEDKDIKFRSLHKEDHAPIKYEKICTGCEKSLEPDEIVKGYEYVKGKYVIMTDEDLKDVKQEHEEKAVEIVDFVQLQEIDPIYFNRSYYVGPGDNGTKAYTLLREALRTTGKIGIASITIRSKQQLAILRVYDNCIVMESIHYPDEVRNAGHVPGVPEQTAVNEKELQTAITLINELTTEFDPEQYEDTYRKALLAKINDKLEHEEAGVTPAAAGPREDVIDLVSALQASIDRTKRPDREQAAPARTKDAASAGGGGKKQKTTRQKAGTS
>WP_080481264.1 Ku protein [Bacillus subtilis]
MNRTPSLHTKEKKGFINMHTMWKGSISFGLVNIPIKLYAATEDKDIKLRSLHKEDHAPIKYEKVCTNCEKTLSPDEIVKGYEYVKGKYVVLTDEDLKSLKQEHEEKAVEIVDFVQLQEIDPIYFNRSYFVGPGDNGTKAYTLLREALRSTGKIGIANMTIRSKQQLAILRVYENCIVMESIHYPDEVRSAAHVPGVPDQSNVNDKELQTAITLIDELTAEFEPEKYEDTYRQALLQRVNDKLENKETAVTPDKAPPREDVIDLVSALQASIDRTRRPNRETPAAAPAQAAEPKGAGDKKQKTTRKKASGTS
>WP_124059791.1 Ku protein [Bacillus subtilis]
MNRTPSLHTKEKKGFIDMHTMWKGSISFGLVNIPIKLYAATEDKDIKLRSLHKEDHAPIKYEKVCTNCEKTLSPDEIVKGYEYVKGKYVVLTDEDLKSLKQEHEEKAVEIVDFVQLQEIDPIYFNRSYFVGPGDNGTKAYTLLREALRSTGKIGIANLTIRSKQQLAILRVYENCIVMESIHYPDEVRSAAHVPGVPDQSNVNDKELQTAITLIDELTAEFEPEKYEDTYRQALLQRVNDKLENKETAVTPDKAPPREDVIDLVSALQASIDRTRRPNRETPAAAPAQAAEPKGAGDKKQKTTRKKASGTS
>WP_003232529.1 MULTISPECIES: Ku protein [Bacillus]
MNRTPSLHTKEKKGFIDMHTMWKGSISFGLVNIPIKLYAATEDKDIKLRSLHKEDHAPIKYEKVCTNCEKTLSPDEIVKGYEYVKGKYVVLTDEDLKSLKQEHEEKAVEIVDFVQLQEIDPIYFNRSYFVGPGDNGTKAYTLLREALRSTGKIGIANMTIRSKQQLAILRVYENCIVMESIHYPDEVRSAAHVPGVPDQSNVNDKELQTAITLIDELTAEFEPEKYEDTYRQALLQRVNDKLENKETAVTPDKAPPREDVIDLVSALQASIDRTRRPNRETPAAAPAQAAEPKGAGDKKQKTTRKKASGTS
>OTQ88351.1 DNA repair protein [Bacillus subtilis subsp. subtilis]
MHTMWKGSISFGLVNIPIKLYAATEDKDIKLRSLHKEDHAPIKYEKVCTNCEKTLSPDEIVKGYEYVKGKYVVLTDEDLKSLKQEHEEKAVEIVDFVQLQEIDPIYFNRSYFVGPGDNGTKAYTLLREALRSTGKIGIANLTIRSKQQLAILRVYENCIVMESIHYPDEVRSAAHVPGVPDQSNVNDKELQTAITLIDELTAEFEPEKYEDTYRQALLQRVNDKLENKETAVTPDKAPPREDVIDLVSALQASIDRTRRPNRETPAAAPAQAAEPKGAGDKKRKTTRKKASGTS
>WP_003218554.1 Ku protein [Bacillus spizizenii]
MHTMWKGSISFGLVNIPIKLYAATEDKDIKLRSLHKEDHAPIKYEKICTNCEKTLGPDEIVKGYEYVKGKYVVLTDEDLKSLKQEHEEKAVEIVDFVQLQEIDPIYFNRSYFVGPGDNGTKAYTLLREALRSTGKIGIANMTIRSKQQLAILRVYENCIVMESIHYPDEVRSAAHVPGVPDQSNVNEKELQTAITLIDELTAEFEPEKYEDTYRHALLQRVNDKLENKETAVTPDKAPPREDVIDLVSALQASIDRTRKPNRETPAAAPAQAAEPKGAGDKKQKTTRKKASGTS
>WP_116315551.1 Ku protein [Bacillus subtilis]
MNRTPSLHTKEKKGFIDMHTMWKGSISFGLVNIPIKLYAATEDKDIKLRSLHKEDHAPIKYEKVCTNCEKTLSPDEIVKGYEYVKGKYVVLTDEDLKSLKQEHEEKAVEIVDFVQLQEIDPIYFNRSYFVGPGDNGTKAYTLLREALRSTGKIGIANMTIRSKQQLAILRVYENCIVMESIHYPDEVRSAAHVPGVPDQSNVNDKELQTAITLIDELTAKFEPEKYEDTYRQALLQRVNDKLENKETAVTPDKAPPREDVIDLVSALQASIDRTRRPNRETPAAAPAQAAEPKGAGDKKQKTTRKKASGTS
>WP_080481028.1 MULTISPECIES: Ku protein [Bacillus]
MNRNPSLHTKEKKGFIDMHTMWKGSISFGLVNIPIKLYAATEDKDIKLRSLHKEDHAPIKYEKVCTNCEKTLSPDEIVKGYEYVKGKYVVLTDEDLKSLKQEHEEKAVEIVDFVQLQEIDPIYFNRSYFVGPGDNGTKAYTLLREALRSTGKIGIANMTIRSKQQLAILRVYENCIVMESIHYPDEVRSAAHVPGVPDQSNVNDKELQTAITLIDELTAEFEPEKYEDTYRQALLQRVNDKLENKETAVTPDKAPPREDVIDLVSALQASIDRTRRPNRETPAAAPAQAAEPKGAGDKKQKTTRKKASGTS
>WP_217019674.1 Ku protein [Bacillus subtilis]
MNCTPSLHTKEKKGFIDMHTMWKGSISFGLVNIPIKLYAATEDKDIKLRSLHKEDHAPIKYEKVCTNCEKTLSPDEIVKGYEYVKGKYVVLTDEDLKSLKQEHEEKAVEIVDFVQLQEIDPIYFNRSYFVGPGDNGTKAYTLLREALRSTGKIGIANLTIRSKQQLAILRVYENCIVMESIHYPDEVRSAAHVPGVPDQSNVNDKELQTAITLIDELTAEFEPEKYEDTYRQALLQRVNDKLENKETAVTPDKAPPREDVIDLVSALQASIDRTRRPNRETPAAAPAQAAEPKGAGDKKQKTTRKKASGTS
>WP_082022506.1 MULTISPECIES: Ku protein [Bacillus]
MNRSPPLHTKEKKGFIDMHTMWKGSISFGLVNIPIKLYAATEDKDIKLRSLHKEDHAPIKYEKICTNCDKTLSPDEIVKGYEYVKGKYVVLTDEDLKSLKQEHEEKAVEIVDFVQLQDIDPIYFNRSYFVGPGDNGTKAYTLLREALRSTGKIGIANMTIRSKQQLAILRVYENCIVMESIHYPDEVRSAAHVPGVPDQSNVNDKELQTAITLIDELTAEFEPEKYEDTYRQALLQRVNDKLENKETAVTPDKAPPREDVIDLVSALQASIDRTRKPNREKPAAEPAQAAEPKGAGDKKQKTTRKKASGTS
>WP_124042994.1 Ku protein [Bacillus subtilis]
MNRTPSLHTKEKKGFIDMHTMWKGSISFGLVNIPIKLYAATEDKDIKLRSLHKEDHAPIKYEKICTNCEKTLGPDEIVKGYEYVKGKYAVLTDEDLKSLKQEHEEKAVEIIDFVQLQDIDPIYFNRSYFVGPGDNGTKAYTLLREALRSTGKIGIANMTIRSKQQLAILRVYENCIVMESIHYPDEVRSAAHVPGVPDQSNVNDKELQTAITLIDELTAEFEPEKYEDTYRQALLQRVNDKLENKETAVTPDKAPPREDVIDLVSALQASIDRTRRPNRETPAAAPAQAAEPKGAGDKKRKTTRQKASGTS
>WP_061862119.1 MULTISPECIES: Ku protein [Bacillus amyloliquefaciens group]
MHTMWKGSISFGLVNIPVKLFAATEDKDIKFRSLHKEDHAPIKYEKICTGCEKSLEPDEIVKGYEYVKGKYVIMTDEDLKDVKQEHEEKAVEIVDFVQLQEIDPIYFNRSYYVGPGDNGTKAYTLLREALRTTGKIGIASITIRSKQQLAILRVYDNCIVMESIHYPDEVRNAGHVPGVPEQTAVNEKELQTAITLINELTTEFDPEQYEDTYRKALLAKINDKLEHEEAGVTPAAADPREDVIDLVSALQASIDRTKRPDREQAAPARTKDAASAGGGGKKQKTTRQKAGTS
>WP_080316897.1 MULTISPECIES: Ku protein [Bacillus]
MNRTPSLHTKEKKGFIDMHTMWKGSISFGLVNIPIKLYAATEDKDIKLRSLHKEDHAPIKYEKVCTNCEKTLSPDEIVKGYEYVKGKYVVLTDEDLKSLKQEHEEKAVEIVDFVQLQEIDPIYFNRSYFVGPGDNGTKAYTLLREALRSTRKIGIANMTIRSKQQLAILRVYENCIVMESIHYPDEVRSAAHVPGVPDQSNVNDKELQTAITLIDELTAEFEPEKYEDTYRQALLQRVNDKLENKETAVTPDKAPPREDVIDLVSALQASIDRTRRPNRETPAAAPAQAAEPKGAGDKKRKTTRKKASGTS
>OIS67319.1 Ku protein [Bacillus subtilis]
MHTMWKGSISFGLVNIPIKLYAATEDKDIKLRSLHKEDHAPIKYEKVCTNCEKTLSPDEIVKGYEYVKGKYVVLTDEDLKSLKQEHEEKAVEIVDFVQLQEIDPIYFNRSYFVGPGDNGTKAYTLLREALRSTGKIGIANMTIRSKQQLAILRVYENCIVMESIHYPDEVRSAAHVPGVPDQSNVNDKELQTAITLIDELTAEFEPEKYEDTYRQALLQRVNDKLENKETAVTPDKAPPREDVIDLVSALQASIDRTRRPNPETPAAAPAQAAEPKGAGDKKRKTTRKKASGTS
>WP_202853578.1 Ku protein [Bacillus halotolerans]
MNHPSHLHNNEKKGFIDMHTMWKGSISFGLVNIPIKLYAATEDKDIKLRSLHKEDHAPIKYEKMCTNCEKTLSPDEIVKGYEYVKGKYVVLTDEDLKSLKQEHEEKAVEIVDFVQLQEIDPIYFNRSYFVGPGDNGTKAYTLLREALRSTGKIGIANMTIRSKQQLAILRVYENCIVMESIHYPDEVRSAAHVPGVPDQTNVNDKELQTAITLIDELTTEFQPEQYEDTYRKALLQRVNDKLENKETAVTPDKAPPREDVIDLVSALQASIDRTKRPNREKPAAAPAEGGEPKGAGEKKQKTTRKKVSGTS
>WP_069007515.1 Ku protein [Bacillus velezensis]
MHTMWKGSISFGLVNIPVKLFAATEDKDIKFRSLHKEDHAPIKYEKICTGCEKSLEPDEIVKGYEYVKGKYVIMTDEDLKDVKQEHEEKAVEIVDFVQLQEIDPIYFNRSYYVGPGDNGTKAYTLLREALRTTGKIGIASITIRSKQQLAILRVYDNCIVMESIHYPDEVRNAGHVPGVPEQTAVNEKELQTAITLINELTTEFDPEQYEDTYRKALLAKINDKLEHEEAGVTPAAASPREDVIDLVSALQASIDRTKRPDREQAAPARTKDAASAGGGGKKQKTTRQKAGTS
>WP_151866944.1 Ku protein [Alkaliphilus serpentinus]
MHTVWKGSISFGLVNIPVKLHAATEDKDIKLRQLHKKCNNPIKYQKTCPHCDEEVKPEDIIMAYEYAPEKYVVIEGEELDRIKKDQEAKAVDIINFVKLEEIDPIYFDRSYYLSPGDGGGKAYALLRKSLTDSGKIGLAKIMIRSKEKMAVIRPYSNTLIVETLHFPDEVRSLQEVPNVPHEVQLSEKELKTATLLIDQLTEEFEPEKYTDDYRTALMNLIEDKMKDEAGVEVKGRDNVVDLMKALEESIKRTKGAKPPVKQTQRRKKA
>WP_133954314.1 Ku protein [Bacillus subtilis]
MNRTPSIHTKEKKGFIDMHTMWKGSISFGLVNIPIKLYAATEDKDIKLRSLHKEDHAPIKYEKVCTNCEKTLSPDEIVKGYEYVKGKYVVLTDEDLKSLKQEHEEKAVEIVDFVQLQEIDPIYFNRSYFVGPGDNGTKAYTLLREALRSTGKIGIANMTIRSKQQLAILRVYENCIVMESIHYPDEVRSAAHVPGVPDQSNVNDKELQTAITLIDELTAEFEPEKYEDTYRQALLQRVNDKLENTETAVTPDKAPPREDVIDLVSALQASIDRTRRPNRETPAAAPAQAAEPKGAGDKKQKTTRKKASGTS
>WP_087987170.1 MULTISPECIES: Ku protein [Bacillus]
MNHTPPLHTKEKKGFIDMHTMWKGSISFGLVNIPIKLYAATEDKDIKLRSLHKEDHAPIKYEKICTNCEKTLGPDEIVKGYEYVKGKYVVLTDEDLKSLKQEHEEKAVEIVDFVQLQEIDPIYFNRSYFVGPGDNGTKAYTLLREALRSTGKIGIANMTIRSKQQLAILRVYENCIVMESIHYPDEVRSAAHVPGVPDQSNVNEKELQTAITLIDELTAEFEPERYEDTYRHALLQRVNDKLENKETAVTPDKAPPREDVIDLVSALQASIDRTRKPNRETPAAAPAQNAEPKGAGDKKRKTTRKKASGTS
>WP_087990962.1 MULTISPECIES: Ku protein [Bacillus]
MNRSPPLHTKRKKGFIDMHTMWKGSISFGLVNIPIKLYAATEDKDIKLRSLHKEDHAPIKYEKICTNCEKTLGPDEIVKGYEYVKGKYVVLTDEDLKSLKQEHEEKAVEIVDFVQLQDIDPIYFNRSYFVGPGDNGTKAYTLLREALRSTGKIGIANMTIRSKQQLAILRVYENCIVMESIHYPDEVRSAVHVPGVPDQSNVNDKELQTAITLIDELTAEFEPEKYEDTYRHALLQRVNDKLENKETAVTPDKAPPREDVIDLVSALQASIDRTRKPNRETPAAAPAQAAEPKGAGDKKQKTTRKKASGTS
>WP_132106160.1 MULTISPECIES: Ku protein [Bacillus]
MHTMWKGSISFGLVNIPVKLFAATEDKDIKFRSLHKEDHAPIKYEKICTGCEKSLKPDEIVKGYEYVKGKYVIMTDEDLKDVKQEHEEKAVEIVDFVQLQEIDPIYFNRSYYVGPGDNGTKAYTLLREALRTTGKIGIASITIRSKQQLAILRVYDNCIVMESIHYPDEVRNAGHVPGVPEQTAVNEKELQTAITLINELTTEFDPEQYEDTYRKALLAKINDKLEHEEAGVTPAAAGPREDVIDLVSALQASIDRTKRPDREQAAPARPKDAASAGGGGKKQKTTRQKAGTS
>WP_213401611.1 Ku protein [Bacillus sp. TSO2]
MHTMWKGSISFGLVNIPIKLYAATEDKDIKLRSLHKEDHAPIKYEKICTNCEKTLGPDEIVKGYEYVKGKYVVLTDEDLKSLKQEHEEKAVEIVDFVQLQDIDPIYFNRSYFVGPGDNGTKAYTLLREALRSTGKIGIANMTIRSKQQLAILRVYENCIVMESIHYPDEVRSAAHVPGVPDQSNVNDKELQTAITLIDELTAEFEPEKYEDTYRQALLQRVNDKLENKATAVTPDKAPPREDVIDLVSALQASIDRTRRPNRETPAAAPAQAAEPKGAGDKKRKTTRQKASGTS
>WP_080332190.1 Ku protein [Bacillus subtilis]
MNCTPSLHTKEKKGFIDMHTMWKGSISFGLVNIPIKLYAATEDKDIKLRSLHKEDHAPIKYEKVCTNCEKTLSPDEIVKGYEYVKGKYVVLTDEDLKSLKQEHEEKAVEIVDFVQLQEIDPIYFNRSYFVGPGDNGTKAYTLLREALRSTGKIGIANLTIRSKQQLAILRVYENCIVMESIHYPDEVRSAAHVPGVPDQSNVNDKELQTAITLIDELTAEFEPEKYEDTYRQALLQRVNDKLENKETAVTPDKAPPREDVIDLVSALQASIDRTRRPNRETPAAAPAQAAKPKGAGDKKQKTTRKKASGTS
>WP_080351410.1 MULTISPECIES: Ku protein [Bacillus]
MNRTPSLHTKEKKGFIDMHTMWKGSISFGLVNIPIKLYAATEDKDIKLRSLHKEDHAPIKYEKVCTNCEKTLSPDEIVKGYEYVKGKYVVLTDEDLKSLKQEHEEKAVEIVDFVQLQEIDPIYFNRSYFVGPGDNGTKAYTLLREALRSTGKIGIANMTIRSKQQLAILRVYENCIVMESIHYPDEVRSAAHVPGVPDQSNVNDKELQTAITLIDELTAEFEPEKYEDTYRQALLQRVNDKLENKETAVTPDKAPPREDVIDLVSALQASIDRTRRPNRETPATAPAQAAEPKGAGDKKQKTTRKKASGTS
>WP_129505914.1 Ku protein [Bacillus cabrialesii]
MNRTPPLHTKEKKGFIDMHTMWKGSISFGLVNIPIKLYAATEDKDIKLRSLHKEDHAPIKYEKICTNCEKTLGPDEIVKGYEYVKGKYVVLTDDDLKSLKQEHEEKAVEIVDFVQLQDIDPIYFNRSYFVGPGDNGTKAYTLLREALRSTGKIGIANMTIRSKQQLAILRVYENCIVMESIHYPDEVRSAAHVPGVPDQSNVNDKELQTAITLIDELTAEFEPEKYEDTYRQALLQRVNDKLENKETAVTPDKAPPREDVIDLVSALQASIDRTRRPNRETPAAAPAQAAEPKGAGDKKRKTTRKKASGTS
>WP_082090373.1 MULTISPECIES: Ku protein [Bacillus]
MNRTPSLHTKEKKGFIDMHTMWKGSISFGLVNIPIKLYAATEDKDIKLRSLHKEDHAPIKYEKVCTNCEKTLSPDEIVKGYEYVKGKYVVLTDEDLKSLKQEHEEKAVEIVDFVQLQEIDPIYFNRSYFVGPGDNGTKAYTLLREALRSTGKIGIANMTIRSKQQLAILRVYENCIVMESIHYPDEVRSAAHVPGVPDQSNVNDKELQTAITLIDELTAEFEPEKYEDTYRQALLQRVNDKLENKETAVTPDKAPPREDVIDLVSALQASIDRTRRPNRETPAAAPAQAAEPKGAGDKKQKTTRKKASGTP
>MBK4202643.1 Ku protein [Bacillus subtilis]
MNHTPPLHTKEKKGFIDMHTMWKGSISFGLVNIPIKLYAATEDKDIKLRSLHKEDHAPIKYEKICTNCEKTLGPDEIVKGYEYVKGKYVVLTDEDLKSLKREHEEKAVEIVDFVQLQEIDPIYFNRSYFVGPGDNGTKAYTLLREALRSTGKIGIANMTIRSKQQLAILRVYENCIVMESIHYPDEVRSAAHVPGVPDQSNVNEKELQTAITLIDELTAEFEPEKYEDTYRHALLQRVNDKLENKETAVTPDKAPPREDVIDLVSALQASIDRTRKPNRESPAAAPAQNAEPKGAGDKKRKTTRKKASGTS
>AFI28006.1 ATP-dependent DNA ligase subunit [Bacillus sp. JS]
MHTMWKGSISFGLVNIPIKLYAATEDKDIKLRSLHKEDHAPIKYEKVCTNCEKTLSPDEIVKGYEYVKGKYVVLTDEDLKSLKQEHEEKAVEIVDFVQLQEIDPIYFNRSYFVGPGDNGTKAYTLLREALRSTGKIGIANMTIRSKQQLAILRVYENCIVMESIHYPDEVRSAAHVPGVPDQSNVNDKELQTAITLIDELTAEFEPEKYEDTYRQALLQRVNDKLENKETAVTPDKAPPREDVIDLVSALQASIDRTRRPNPETPAATPAQAAEPKGAGDKKRKTTRKKASGTS
>ARV44500.1 Ku protein [Bacillus subtilis]
MHTMWKGSISFGLVNIPIKLYAATEDKDIKLRSLHKEDHAPIKYEKICTNCEKTLGPDEIVKGYEYVKGKYVVLTDDDLKSLKQEHEEKAVEIVDFVQLQEIDPIYFNRSYFVGPGDNGTKAYTLLREALRSTGKIGIANMTIRSKQQLAILRVYENCIIMESIHYPDEVRSVAHVPGVPDQSNVNDKELQTAITLIDELTTEFEPEKYEDTYRHALLQRVNDKLENKETAVTPDKAPPREDVIDLVSALQASIDRTRKPNRETPAAAPAQAAEPKGAGDKKQKTTRKKASGTS
>AEP90477.1 spore germination DNA repair Ku protein YkoV [Bacillus subtilis subsp. subtilis str. RO-NN-1]
MHTMWKGSISFGLVNIPIKLYAATEDKDIKLRSLHKEDHAPIKYEKVCTNCEKTLGPDEIVKGYEYVKGKYVVLTDEDLKSLKQEHEEKAVEIVDFVQLQEIDPIYFNRSYFVGPGDNGTKAYTLLREALRSTGKIGIANMTIRSKQQLAILRVYENCIVMESIHYPDEVRSAAHVPGVPDQSNVNDKELQTAITLIDELTAKFEPEKYEDTYRQALLQRVNDKLENKETAVTPDKAPPREDVIDLVSALQASIDRTRRPNRETPAAAPAQQAAEPKGAGDKKRKTTRKKASGTS
>AOL97155.1 Non-like proteinous end joining protein Ku [Bacillus subtilis]
MHTMWKGSISFGLVNIPIKLYAATEDKDIKLRSLHKEDHAPIKYEKVCTNCEKTLSPDEIVKGYEYVKGKYVVLTDEDLKSLKQEHEEKAVEIVDFVQLQEIDPIYFNRSYFVGPGDNGTKAYTLLREALRSTRKIGIANMTIRSKQQLAILRVYENCIVMESIHYPDEVRSAAHVPGVPDQSNVNDKELQTAITLIDELTAEFEPEKYEDTYRQALLQRVNDKLENKETAVTPDKAPPREDVIDLVSALQASIDRTRRPNRETPAAAPAQAAEPKGAGDKKQKTTRKKPPAHHSAWRLPCSRS
>WP_072566176.1 Ku protein [Bacillus subtilis]
MNHTPPLHTKEKKGFIDMHTMWKGSISFGLVNIPIKLYAATEDKDIKLRSLHKEDHAPIKYEKICTNCEKTLGPDEIVKGYEYVKGKYVVLTEEDLKSLKQEHEEKAVEIVDFVQLQEIDPIYFNRSYFVGPGDNGTKAYTLLREALRSTGKIGIANMTIRSKQQLAILRVYENCIVMESIHYPDEVRSAAHVPGVPDQSNVNEKELQTAITLIDELTAEFEPEKYEDTYRHALLQRVNDKLENKETAVTPDKAPPREDVIDLVSALQASIDRTRKPNRETPAAAPAQNAEPKGAGDKKRKTTRKKASGTS
>WP_078595090.1 MULTISPECIES: Ku protein [Evansella]
MHTIWKGTISFGLVNIPIKLHAATENKDVKLRNLHKDCHAPIKYERTCSECGAEVSGDDIVKAYEYTEGKYVVLDDDELEKLKKEQEDKSVEIIDFVMLEEIDPIYFDRTYYMSPNEGGSKAYALLRKALKDTDKIGLAKITIRAKESLAAIRVYGDTIVMETLHFPDEVRDAKGVPNVPDETKIQEKELATAKTLIEHLTAEFDPEKYTDDYRLELLELIRGKVEEDKGVTRQEQTNVIDLMEALEKSIEKAKPKKTKRAAKSKETAAKKTGKTAGEKVKTPKKTKKTAKEA
>KUP37091.1 Ku protein [Bacillus halotolerans]
MHTMWKGSISFGLVNIPIKLYAATEDKDIKLRSLHKEDHAPIKYEKMCTNCEKTLSPDEIVKGYEYVKGKYVVLTDEDLKSLKQEHEEKAVEIVDFVQLQEIDPIYFNRSYFVGPGDNGTKAYTLLREALRSTGKIGIANMTIRSKQQLAILRVYENCIVMESIHYPDEVRSAAHVPGVPDQSSVNDKELQTAITLIDELTTEFQPEQYEDTYRKALLQRVNDKLENKETAVTPDKAPPREDVIDLVSALQASIDRTKMPNREKPAAAPAEGGEPKGAGEKKQKTTRKKVSGTS
>WP_101865234.1 Ku protein [Bacillus halotolerans]
MHTMWKGSISFGLVNIPIKLYAATEDKDIKLRSLHKEDHAPIKYEKMCTNCEKTLSPDEIVKGYEYVKGKYVVLTDEDLKSLKQEHEEKAVEIVDFVQLQEIDPIYFNRSYFVGPGDNGTKAYTLLREALRSTGKIGIANMTIRSKQQLAILRVYENCIVMESIHYPDEVRSAAHVPGVPDQSNVNDKELQTAITLIDELTTEFQPEQYEDTYRKALLQRVNDKLENKETAVTPDKAPPREDVIDLVSALQASIDRTKRPNQEKPAAAPAEGGEPKGAGEKKQKTTRKKVSGTS
>WP_026586691.1 MULTISPECIES: Ku protein [Bacillus]
MHTMWKGSISFGLVNIPIKLFAATEDKDVKLRSLHKECRTPIQYEKKCPNCHEEVSPDEIVKGYEYVKGKYVVLTDEELKQLKEEQEDKSVEIVDFVQLKEIDPIYFNRSYFVGPGDNGVKAYTLLREALRKTEKIGIAHMTIRSKKQLAILRVYENCILMESIHYPDEVRNVAHVPGVPEQTEVNEKELQTAISLIDELTTSFAPEQYEDTYRRAVLDKIKEKIEQNEGVTPAAAAAPREDVIDLVSALQASIERTKAPQKQEKAKTKTAEAKGTEEKKRKTSRKKASEAK
>WP_095290305.1 Ku protein [Bacillus paralicheniformis]
MHTMWKGSISFGLVNIPIKLFAATEDKDIKLRSLHKECRAPIQYEKKCTNCHQEIAPDDIVKGYEYVKGKYVVLSDDELKQLKEEQEDKAVEIVDFVQLKEIDPIYFNRSYFVGPGDNGVKAYSLLREALRKTEKIGIAHMTIRSKKQLAILRVYENCILMESIHYPDEVRNAAHVPGVPEETAVNEKELQTAISLIDELTTTFAPEQYEDTYRLALMDKIKEKIDHNEGVTPNAGAAAPRGDVIDLVSALQASIERTKAPDREAAKTPVAKGTGEKKKKTSRKKASEAK
>WP_095318183.1 Ku protein [Bacillus velezensis]
MHTMWKGSISFGLVNIPVKLFAATEDKDIKFRSLHKEDHAPIKYEKICTGCEKSLKPDEIVKGYEYVKGKYVIMTDEDLKDVKQEHEEKAVEIVDFVQLQEIDPIYFNRSYYVGPGDNGTKAYTLLREALRTTGKIGIASITIRSKQQLAILRVYDNCIVMESIHYPDEVRNAGHVPGVPEQTAVNEKELQTAITLINELTTEFDPEQYEDTYRKALLAKINDKLEHEEAGVTPAPAGPREDVIDLVSALQASIDRTKRPNREQAAPARTKDTASAGGGGKKQKTTRQKAGTS
>WP_075745669.1 Ku protein [Bacillus licheniformis]
MNRTPSLHTKEKKGFIDMHTMWKGSISFGLVNIPIKLYAATEDKDIKLRSLHKEDHAPIKYEKICTNCEKTLGPDEIVKGYEYVKGKYLVLTDEDLKSLKQEHEEKAVEIVDFVQLQDIDPIYFNRSYFVGPGDNGTKAYTLLREALRSTGKIGIANMTIRSKQQLAILRVYENCIVMESIHYPDEVRSAAHVPGVPDQSNVNDKELQTAITLIDELTAEFEPEKYEDTYRQALLQRVNDKLENKETAVTPDKAPPREDVIDLVSALQASIDRTRRPNRETPAAAPAQAAEPKGAGDKKRKTTRQKASGTS
>KFF56799.1 DNA repair protein [Bacillus subtilis]
[Bacillus stercoris]
MHTMWKGSISFGLVNIPIKLYAATEDKDIKLRSLHKEDHAPIKYEKVCTNCEKTLSPDEIVKGYEYVKGKYVVLTDEDLKSLKQEHEEKAVEIVDFVQLQEIDPIYFNRSYFVGPGDNGTKAYTLLREALRSTGKIGIANMTIRSKQQLAILRVYENCIVMESIHYPDEVRSAAHVPGVPDQSNVNDKELQTAITLIDELTAEFKPEKYEDTYRQALLQRVNDKLENKETAVTPDKAPPREDVIDLVSALQASIDRTRRPNPETPAATPVQAAEPKGAGDKKRKTTRKKASGTS
>WP_096189667.1 Ku protein [Bacillus sp. FJAT-44876]
MHTIWKGSISFGLVNIPIKLHAATENKDVKLRNLHKDCHAPIKYERTCSECGEEVNNDDIVKAYEYTEGKYVVLDDEELAKLKKEQEDKAVEIIDFVELKEIDPIYFDRSYYLSPNEGGSKAYALLRKSLQDTGKIGIAKITIRSKENLAAIRIYGNTLVMETLHFPDEVRDAKNVPNVPDETNIKEKELETAKTLVEHLTAEFDPTKYTDDYRLELLELISKKVEEDEGVSKQEQTNVIDLMEALEKSIEKTKPEKPKQKKTTKRSTSKKKTTQTKKTTAKSKTSKKPAKEAK
>KUP33255.1 Ku protein [[Brevibacterium]
halotolerans]
[Bacillus halotolerans]
MHTMWKGSISFGLVNIPIKLYAATEDKDIKLRSLHKEDHAPIKYEKMCTNCEKTLSPDEIVKGYEYVKGKYVVLTDEDLKSLKQEHEEKAVEIVDFVQLQEIDPIYFNRSYFVGPGDNGTKAYTLLREALRSTGKIGIANMTIRSKQQLAILRVYENCIVMESIHYPDEVRSAAHVPGVPDQSSVNDKELQTAITLIDELTTEFQPEQYEDTYRKALLQRVNDKLENKETAVTPDKAPPREDVIDLVSALQASIDRTKRPNREKPAAAPAEGGEPKGAGEKKQKTTRKKVSGTS
>WP_080289045.1 Ku protein, partial [Bacillus subtilis]
MNRTPSLHTKEKKGFINMHTMWKGSISFGLVNIPIKLYAATEDKDIKLRSLHKEDHAPIKYEKVCTNCEKTLSPDEIVKGYEYVKGKYVVLTDEDLKSLKQEHEEKAVEIVDFVQLQEIDPIYFNRSYFVGPGDNGTKAYTLLREALRSTGKIGIANMTIRSKQQLAILRVYENCIVMESIHYPDEVRSAAHVPGVPDQSNVNDKELQTAITLIDELTAEFEPEKYEDTYRQALLQRVNDKLENKETAVTPDKAPPREDVIDLVSALQASIDRTRRPNRETPAAAPAQAAEP
>WP_080480848.1 Ku protein [Bacillus subtilis]
MNRTPSLHTKEKKGFIDMHTMWKGSISFGLVNIPIKLYAATEDKDIKLRSLHKEDHAPIKYEKVCTNCEKTLSPDEIVKGYEYVKGKYVVLTDEDLKSLKQEHEEKAVEIVDFVQLQEIDPIYFNRSYFVGPGDNGTKAYTLLREALRSTGKIGIANMTIRSKQQLAILRVYENCIVMESIHYPDEVRSAAHVPGVPDQSNVNDKELQTAITLIDELTAEFEPEKYEDTYRQALLQRVNDKLENKETAVTPDKAPPREDVIDLVSALQASIDRTRRPNRETPAAAPAQAAEPKGAGDKKRKTTRKKASGTS
>WP_103671596.1 Ku protein [Bacillus halotolerans]
MHTMWKGSISFGLVNIPIKLYAATEDKDIKLRSLHKEDHAPIKYEKMCTNCEKTLSPDEIVKGYEYVKGKYVVLTDEDLKSLKQEHEEKAVEIVDFVQLQEIDPIYFNRSYFVGPGDNGTKAYTLLREALRSTGKIGIANMTIRSKQQLAILRVYENCIVMESIHYPDEVRSAAHVPGVPDQSSVNDKELQTAITLIDELTTDFQPEQYEDTYRKALLQRVNDKLENKETAVTPDKAPPREDVIDLVSALQASIDRTKRPNREKPAAAPAEGGEPKGAGEKKQKTTRKKVSGTS
>WP_182489177.1 Ku protein [Bacillus aerius]
MHTVWKGGISFGLVNIPVMLFTATENKDIKLRQLHKECHTPINYKKVCANCGEEVAPEQIVKAYEYAKNKFIELDEEELERLRKENEEKAVEIIDFVKIEEIDPIYYERSYFLSPDTGGAKAYSLLRKALQESGKIGVAKIMIRSKEQLAIVRCYEHILLMETIHFPDEIRQVSDVPNIPQEENIVKKELDTALLLIEQLTTTFDPAAYRDEYREQLMNVIGDKISEEHTVQPETTGKKEASSNVTDLMAALQASIDRSKPAKTKKAAPKKRKAPAKKEKNA
>ADV96354.1 ATP-dependent DNA ligase subunit [Bacillus subtilis BSn5]
MHTMWKGSISFGLVNIPIKLYAATEDKDIKLRSLHKEDHAPIKYEKVCTNCEKTLSPDEIVKGYEYVKGKYVVLTDEDLKSLKQEHEEKAVEIVDFVQLQEIDPIYFNRSYFVGPGDNGTKAYTLLREALRSTGKIGIANMTIRSKQQLAILRVYENCIVMESIHYPDEVRSAAHVPGVPDQSNVNDKELQTAITLIDELTAEFEPKKYEDTYRQALLQRVNDKLENKETAVTPDKAPPREDVIDLVSALQASIDRTRRPNRETPAAAPAQAAEPKGAGDKKQKTTRKKASGTS
>WP_032871307.1 MULTISPECIES: Ku protein [Bacillus]
MHTMWKGSISFGLVNIPVKLFAATEDKDIKFRSLHKEDHAPIKYEKICTGCEKSLKPDEIVKGYEYVKGKYVIMTDEDLKDVKQEHEEKAVEIVDFVQLQEIDPIYFNRSYYVGPGDNGTKAYTLLREALRTTGKIGIASITIRSKQQLAILRVYDNCIVMESIHYPDEVRNAGHVPGVPEQTAVNEKELQTAITLINELTTEFDPEQYEDTYRKALLAKINDKLEHEEAGVTPAAAGPREDVIDLVSALQASIDRTKRPDREQTAPARTKDAASAGGGGKKQKTTRQKAGTS
>WP_025116386.1 Ku protein [Lysinibacillus fusiformis]
MHTVWKGSISFGLVNIPVKLHAATENKDIKLRQLHKECHTPISYKKVCEGCNQEVKDEDIVKAYEYTKNKFVVLDQEELENIRKENEDKAVEIIDFVQLTEIDPIYFERTYFLSPDSTGAKAYSLLRKTLEQSGKIGIAKIIIRSKEQLAVVRVYQNALVMETIHYPDEVRSVGDVPNIPSEQDVVPKELETALMLVDQLTTTFNPKKYTDDYRNALLELIEEKKATNMVTTSDQQRPVPDNVTDLMTALQASLDKTKKPTTRKRTTRTKKNA
>WP_079996346.1 MULTISPECIES: Ku protein [Bacillus]
MNRTPPLHTKEKKGFIDMHTMWKGSISFGLVNIPIKLYAATEDKDIKLRSLHKEDHAPIKYEKICTNCEKTLGPDEIVKGYEYVKGKYVVLTDEDLKSLKQEHEEKAVEIVDFVQLQEIDPIYFNRSYFVGPGDNGTKAYTLLREALRSTGKIGIANMTIRSKQQLAILRVYENCIVMESIHYPDEVRSAAHVPGVPDQSNVNEKELQTAITLIDELTAEFEPEKYEDTYRHALLQRVNDKLENKETAVTPDKAPPREDVIDLVSALQASIDRTRKPNRETPAAAPAQAAEPKGAGDKKQKTTRKKASGTS
>WP_031600437.1 Ku protein [Bacillus subtilis]
MNRTPSLHTKEKKGFINMHTMWKGSISFGLVNIPIKLYAATEDKDIKLRSLHKEDHAPIKYEKVCTNCEKTLSPDEIVKGYEYVKGKYVVLTDEDLKSLKQEHEEKAVEIVDFVQLQEIDPIYFNRSYFVGPGDNGTKAYTLLREALRSTGKIGIANMTIRSKQQLAILRVYENCIVMESIHYPDEVRSAAHVPGVPDQSNVNDKELQTAITLIDELTAEFEPEKYEDTYRQALLQRVNDKLENKETAVTPDKAPPREDVIDLVSALQASIDRTRRPNRETPAAAPAQAAEPKGAGDKKRKTTRKKASGTS
>WP_012294673.1 MULTISPECIES: Ku protein [Bacillaceae]
MHTVWKGSISFGLVNIPVKLHAATENKDIKLRQLHKECHTPISYKKVCEGCNQEVKDEDIVKAYEYTKNKFVVLDQADLENLRKENEDKAVEIIDFVQLTEIDPIYFERTYFLSPDSTGAKAYSLLRKTLEQSGKIGIAKIIIRSKEQLAVVRVYQNALVMETIHYPDEVRSVGDVPNIPSEQDVVPKELETALMLVDQLTTTFNPEKYTDDYRNALLDLIEEKKATNTVATNDQQRPVPDNVTDLMTALQASLDKTKKPTTRKRTTRTKKNA
>WP_095061357.1 MULTISPECIES: Ku protein [Bacillus]
MHTMWKGSISFGLVNIPVKLFAATEDKDIKFRSLHKEDHAPIKYEKICTGCENSLEPDEIVKGYEYVKGKYVIMTDEDLKDVKQEHEEKAVEIVDFVQLQEIDPIYFNRSYYVGPGDNGTKAYTLLREALRTTGKIGIASITIRSKQQLAILRVYDNCIVMESIHYPDEVRNAGHVPGVPDQTAVNEKELQTAITLINELTTEFDPEQYEDTYRKALLAKINDKLEHEEAGVTPAAAGPREDVIDLVSALQASIDRTKRPDREQAAPARTKDAASAGGGGKKQKTTRQKAGTS
>WP_217225013.1 Ku protein [Desertibacillus haloalkaliphilus]
MHTMWKGSISFGLVHIPIKLYAATEDKDIKMRSLHKECHTPIKYEKVCPSCGKELAADDIVKGYEYEPGKYVIIEDEELENLKAEQNKSVEIIDFVKLDEIDPVYFNKSYFVGPNEHGEKPYMLLKNAIEQSGKIGLAKITIRSKEQLAAVRAYKNALILETIHYPDEVRQVNQVPGVPEDIELNEKEMETAVQLIEQLSTTFEPEKYTDDYRSKLMELIQAKIAGNEGTVAQEAPERNVVDLMEALQASIDKSKPTKTEAEAEAETPKKKKAPRKKKATG
>WP_173613576.1 Ku protein [Bacillus velezensis]
MHTMWKGSISFGLVNIPVKLFAATEDKDIKFRSLHKEDHAPIKYEKICTGCEKSLEPDEIVKGYEYVKGKYVIMTDEDLKDVKQEHEEKAVEIVDFVQLQEIDPIYFNRSYYVGPGDNGTKAYTLLREALRATGKIGIASITIRSKQQLAILRVYDNCIVMESIHYPDEVRNAGHVPGVPEQTAVNEKELQTAITLINELTTEFDPEQYEDTYRKALLAKINDKLEHEEAGVTPAAAGPREDVIDLVSALQASIDRTKRPDREQAAPARTKDAASAGGGGKKQKTTRQKAGTS
>CAF1814725.1 Non-homologous end joining protein Ku [Bacillus subtilis]
MHTMWKGSISFGLVNIPIKLYAATEDKDIKLRSLHIEDHAPIKYEKVCTNCEKTLSPDEIVKGYEYVKGKYVVLTDEDLKSLKQEHEEKAVEIVDFVQLQEIDPIYFNRSYFVGPGDNGTKAYTLLREALRSTGKIGIANMTIRSKQQLAILRVYENCIVMESIHYPDEVRSAAQVPGVPDQSNVNDKELQTAITLIDELTAKFEPEKYEDTYRQALLQRVNDKLENKETAVTPDKAPPREDVIDLVSALQASIDRTRRPNRETPAAAPAQAAEPKGAGDKKQKTTRKKASGTS
>WP_148963787.1 Ku protein [Bacillus subtilis]
MKRSPPLHTKRKKGFIDMHTMWKGSISFGLVNIPIKLYAATEDKDIKLRSLHKEDHAPIKYEKICTNCEKTLGPDEIVKGYEYVKGKYVVLTDEDLKSLKQEHEEKAVEIVDFVQLQDIDPIYFNRSYFVGPGDNGTKAYTLLREALRSTGKIGIANMTIRSKQQLAILRVYENCIVMESIHYPDEVRSAVHVPGVPDQSNVNDKELQTAITLIDELTAEFEPEKYEDTYRHALLQRVNDKLENKETAVTPDKAPPREDVIDLVSALQASIDRTRRPNRETPAAAPAQAAEPKGAGDKKRKTTRKKASGTS
>WP_060962962.1 MULTISPECIES: Ku protein [Bacillus]
MHTMWKGSISFGLVNIPVKLFAATEDKDIKFRSLHKEDHAPIKYEKICTGCEKSLEPDEIVKGYEYVKGKYVILTDEDLKDVKQEHEEKAVEIVDFVQLQEIDPIYFNRSYYVGPGDNGTKAYTLLREALRTTGKIGIASITIRSKQQLAILRVYDNCIVMESIHYPDEVRNAGHVPGVPEQTAVNEKELQTAITLINELTTEFDPEQYEDTYRKALLAKINDKLEHEEAGVTPAAAGPREDVIDLVSALQASIDRTKRPNREQAAPARTKDAAPAGGEGKKRKTTRQKAGTS
>WP_080479544.1 Ku protein [Bacillus subtilis]
MNRTPSLHTKEKKGFIDMHTMWKGSISFGLVNIPIKLYAATEDKDIKLRSLHKEDHAPIKYEKVCTNCEKTLSPDEIVKGYEYVKGKYVVLTDEDLKSLKQEHEEKAVEIVDFVQLQEIDPIYFNRSYFVGPGDNGTKAYTLLREALRSTRKIGIANMTIRSKQQLAILRVYENCIVMESIHYPDEVRSAAHVPGVPDQSNVNDKELQTAITLIDELTAEFEPEKYEDTYRQALLQRVNDKLENKETAVTPDKAPPREDVIDLVSALQASIDRTRRPNRETPAAAPAQAAEPKGAGDKKQKTTRKKPPAHHSAWRLPCSRS
>WP_190664229.1 Ku protein [Bacillus velezensis]
MHTMWKGSISFGLVNIPVKLFAATEDKDIKFRSLHKEDHAPIKYEKICTGCEKSLEPDEIVKGYEYVKGKYVIMTDEDLKDVKQEHEEKAVEIVDFVQLQEIDPIYFNRSYYVGPGDNGTKAYTLLREALRTTGKIGIASITIRSKQQLAILRVYDNCIVMESIHYPDEVRNAGHVPGVPEQTAVNEKELQTAITLINELTTEFDPEQYEDTYRKALLAKINDKLEHEEAGVTPAAAGPREDVIDLVSALQASIDRTKRPDREQAAPARTKNAASAGGGGKKQKTTRQKAGTS
>WP_109566897.1 MULTISPECIES: Ku protein [Bacillus amyloliquefaciens group]
MHTMWKGSISFGLVNIPVKLFAATEDKDIKFRSLHKEDHAPIKYEKICTGCEKSLEPDEIVKGYEYVKGKYVIMTDEDLKDVKQEHEEKAVEIVDFVQLQEIDPIYFNRSYYVGPGDNGTKAYTLLREALRTTGKIGIASITIRSKQQLAILRVYDNCIVMESIHYPDEVRNAGHVPGVPEQTAVNEKELQTAITLINELTTEFDPEQYEDTYRKALLAKINDKLEHEEAGVTPAAAGPREDVIDLVSALQASIDRTKRPDREQAAPARTKDAASAGGRGKKQKTTRQKAGTS
[truncated: 4 more rows]

## Sheet: Sheet2
The Ku protein sequence used to conduct phylogenetic tree analysis
>HHY21891.1 Ku protein [Bacilli bacterium]
MHTVWKGFVSFGLVNIPIRLHAATENKDIKLRTLHKECNAPIQYEKVCSNCNQPVSPENIIRAYEYAKNKFVVLDDDELEQLKKEQEDKAVDIIDFVKLEEIDPIYFEKSYYLSPSEGGAKAYSLLRQALENSGKIGVAKITIRNKENLAVIRTHKNVLVMETIFFPDEIRATEDIPSIPLEQKLTKKELDIAEKLIGQLSVPFEPDKYQDEYRLALYDLIQSKMENEKAVSPNEKSNVVDLMEALKKSIEVTKPQPKKRTTARKKA
>WP_151866944.1 Ku protein [Alkaliphilus serpentinus]
MHTVWKGSISFGLVNIPVKLHAATEDKDIKLRQLHKKCNNPIKYQKTCPHCDEEVKPEDIIMAYEYAPEKYVVIEGEELDRIKKDQEAKAVDIINFVKLEEIDPIYFDRSYYLSPGDGGGKAYALLRKSLTDSGKIGLAKIMIRSKEKMAVIRPYSNTLIVETLHFPDEVRSLQEVPNVPHEVQLSEKELKTATLLIDQLTEEFEPEKYTDDYRTALMNLIEDKMKDEAGVEVKGRDNVVDLMKALEESIKRTKGAKPPVKQTQRRKKA
>WP_010172107.1 Ku protein [Bacillus coahuilensis]
MHTIWKGSISFGLVNIPIKLHAATEDRDVKLRNLHRDCHTPIKYEKVCPSCQVEIKQEEMVKGYEISKGKFVVIEQDELAALREEIEDKSVEIVDFIKIEEIDPIYFDKSYFLSPNEGGKKAYSLLRSALRESNKTGLAKISIRSKEQLAVIRVFKEALLMETIHFPDEVRKVEDVPYVTSESSISKKELDTALLLIDQLTTVFDPEKYHDEYRSKLLDLIHSRESGATVVTSKETATTNVTDLMAALQASIDSTKPKRKKRTNKKRQRKYNNKV
>WP_049672978.1 Ku protein [Bacillus sp. FJAT-27916]
MHTIWKGTISFGLVSIPIKLHAATENQDLPLRTLHEKCHAPIKYKKVCSVCGEEVPQEDIVKAYEYVKGKFVVLDEEELQAIKKELEEKAVEIIDFVKIEEIDPIYFEKSYYISPNEGGVKAYTLLRRALKDSGKVGLAKITIRAKESMAVVRVYEQTLLMETIHFPSEVRKASDVPNIPMVEEVVPKELDTAILLIDQLTTEFDPSKYHDEYRSALLELIERKKAEQTVTPAASNAPKSNVVDLMAALQASIDQTKPKTKPARKRAPRKKRETS
>WP_057988295.1 MULTISPECIES: Ku protein [Bacillaceae]
MHTMWKGSISFGLVNIPIKLHAATEDKDIKFRSLHNKCNTPIKYEKICPVCEEEVKVDDIVKGYELTKGKYVVIEQDELKALEGEKGEKAVEIIDFIQLNEIDPIYFNRSYYMSPDGGAKAYGLLRKALMETGKAGLAKIIIRSKEQLAVIRVYEKTLLMETIHYPDEVRNVAEVPNVPNEDGVSKKEIDTAVLLIDQLTTPFEPEKYEDEYRNRVMELIQSKQKGEKTVTAKTEKPTENITDLMAALQASIDKSKPEKKTTKRKKTTKKIAESK
>WP_203086371.1 Ku protein [Alkalihalobacillus gibsonii]
MHTVWKGTISFGLVSIPVKLHTATENKDIKLRQLHKKCHTPISYQKTCSNCEEEVKPEDIVKAYEYSKNKFVVLDEEDLEALRKENEEKAVEILDFVKLEEIDPIYFEKSYFLAPGDGGSKAYSLLHKALEQSGKIGVAKIIIRSKEQLAIVRVYRQCLLMETIHFPDEVRSVDEVPSISGKSEVDDKQLKTALLLIDQLTTTFDPAAYHDEYRENLMNLIEQKQAGEDTVTPAAQKQTATNVTDLTEALQLSLERTKPKRKAAVKRKSPARKKA
>MBO8177342.1 Ku protein [Bacillus sp. (in: Bacteria)]
MHTIWKGSIQFGLVSIPVKLHTATDDKDISFRSLHEECHSPIKYVKTCPVCDREVGNDEIVKGYEVVKGKYVIVTDEDLQPLKKALEDQAVEIVEFIEINEIDPIYFDKTYFLSPNEGGKKAYTLLHQALKDSGKVGIGKIILRSKEKLAVIRPYEKTLLMETIHYPDEIRSANDVPNVPESLELTKKEVDMAKLLIEQLTNPFEPTKYVDEYREQLLQLIENKKTGMEVVAPTAERKEQPITDLMAALQASIDRTKPEAKPKRTRRKTTAKAKKAT
>RKO62220.1 DNA end-binding protein Ku [Caldibacillus debilis GB1]
MEMHTIWKGSLQFGLVNIPVKLHAATEEKDVKFRTLHKPCHTPIKYEKVCPNCQKGVDSAELVKAYEYTPGKFIVLEEGDLNKLEKEMEERAVEILDFVDMAEIDPIFFRRAYYLSPNEGGGKAYSLLRKALEKSKKVGIAKIMIRSKVQLSAVRVFENTLVLETIHFPDEVRKPADVPNVPAEDKFSDQELEIALLLIDRLSTEFSPEKYKDDYRESLLELIEAKKKGEEFVTPDQEEKPSAVTDLLAALQASIDRTKPEKKTAGKKGGKLARKKA
>WP_100397949.1 Ku protein [Bacillus sp. FJAT-44742]
MHTIWKGSISFGLVNIPIKLHAATENKDISLRTLHKKCHTPIKYEKVCPVCEEEVNTEEVVKGYEITDGKFVVFEEKELKEIRKPNEEKAVEIVDFINIDEIDPVYFNRSYFMSPNDGGAKAYSLLRKSLKESGRVGLAKIIIRSKEQMAVIREYNNTLLMETIHFPDEVRNAEEVPNIPAEDNITKKELDTASLLIDQLTTTFEPGKYEDDYRKKLQELIEAKRAGKDVVTRTEKEEPSNVTDLMEALQRSVDKNKESKTKKKSGKKKSTPSKKAQ
>WP_146938550.1 Ku protein [Cerasibacillus quisquiliarum]
MHTMWKGTISFGLVNIPVKMHAATENKDISLRQLHKECQTPINYEKTCPVCKRSVKNDEIVKAYEYVKNKFVLLEEDDLKEIQREQQDKAVEIIDFVKLDEIDPIYFDKSYYLSPNEGGIKAYGLLRQALHETGKIGVAKMMIRSKERLAVIRVYKNTIVVETIHYPDEVRQVTDVPNVPEDVETVKKELDTAKLLIDQLTTTFDPGKYQDAYRHALIHLIEEKKAKKDVTTTTKEPTPDHVVDLMDVLQASLEKARKEKTKPHQPKRKTVKKQTAE
>WP_067838635.1 Ku protein [Amphibacillus sediminis]
MHTMWKGSISFGLVNIPVNLHSATENKDIALRNLHKECHTPIKYEKVCPVCETEISQDDIVKGYEYTKNKFVVLDEEDLKSIKDEKEDKTVEIVDFIKLEEIDPIYFDKSYYLSPNDGGTKAYALLREALKDTNKIGLAKITIRSKEHLAVVRFYKNTLVMETIFFPDEVREVKEVPNVPEQVNIEAKELDTAKLLIDQLTTEFEPSKYQDDYRTALMELIERKKNGEEIVTAKATRKEDNVTDLMEALEKSLKQTNKKKTSTTRKKTTKKKTTSKTG
>WP_114375624.1 Ku protein [Salicibibacter kimchii]
MHTIWKGSIQFGLVSIPVKLHAATENKSISFRNLHKKCHTPIKYEKVCPVCEETVENEDIVKGHEMNDGRFVIVEDEELKLLKEAKTDKAVEILDFIHIDEIDPVYFNRSYYLGPDEGGTKAYALLRKALSDTRKVGIAKIMIRSKEQLAVLRIRDEVLLMETLHYPDEIRASADVPNVPSSENIEKKELDTAVLLIDQLTANFEPEKYEDEYRKNLLALIESKQSGESVVTPEREKTPDNVTDLMDALQASVDRTKKKSGAKKSKPAKEKTTTKKSS
>WP_144580801.1 Ku protein [Bacillus circulans]
MHTMWKGNISFGLVNIPIKLHSAIEDKDIKLRTLHKACHAPIKYEKKCSACGNEVAPEEIVKAYEYAKGKYVVLDEEDLKNLHKENEDKAVEIIDFVKMEEIDPIYFEKCYYMSSGEGGNKAYALLRQALLETGKVGIAKIIIRSKEQLAIIRVYENTLVMETIHFPDEVRKVDDVPNVPEVNQIEKKELETAILLIDQLTTEFTPEKYTDEYRTALLELIEAKKAGKEVVTGTDKPRESNVMDLMAALQASIDNTKPSKKTEEKKKKTTRKKVVKEA
>WP_181349322.1 Ku protein [Thalassobacillus sp. CUG 92003]
MHTMWKGSISFGLVNIPIKLHAATENKDVKFRQLHKECQTPIKYKKECPVCEREVGHDEIVKAYEYSKNKFVVLDEEDLAELKEASGDKSVEILDFVELDEIDPIYFEKSYYLSPNDGGSKAYALLRQALQDSGKIGVAKIILRSKEQLAAIRIYQNTLVMETIHYPDEVRSADDVPNIPESENIVKKELDTAVMLIDQLTKPFEPGNYQDDYRNKLLSMIEHKKNNEDVTIEAKQPKQDNVTNLMDALEASVDKANKSKAKNKSKSKKKTSTSKKAK
>WP_212945187.1 Ku protein [Heyndrickxia oleronia]
MHTIWKGSISFGLVNIPIKLHAATEDKDIKLRSLHKKCHTPIKYEKRCPVCETELSMNEIVKGYEIAKGKYVILEDEELEDLKKATEEKAVEIIDFIKMEEIDPIYYNRSYYMSPNEGGMKAYGLLRKALIESKKSGLAKIVMRSKEQLAVIRVYENTLVMETIHFPDEVRNVGDVPNVPVEDQVTKKEIDTAILLIDQLTTPFEPEKYTDEYRSKLMELIESKRTGKEMVTPKEKIPTANVTDLMAALQASIDKTKPKVEKKAPTRRRKSPGKEKKVQ
>BAB05927.1 BH2208 [Alkalihalobacillus halodurans C-125]
MTIHTMWKGTISFGLVNIPIKLHAATENKDVRLRQLHKECKTPINYLKVCPNCDAEVEPNDIVKAYEYAKNKFVELDEEELASLKKEQEDKAVEIIDFVKLQEIDPIYFDKSYYMSPGDGGGKAYTLLREALAESEKIGVAKIIIRAKEHLAVIRVYKNTLLMETIHFPDEVRAVDQVPNVPEKVDVTKKEVDTALLLIDQLTTTFDPDKYEDDYRQALMEMIENKKAGKQTVTAKEKEPAASNVTDLMEALQASIDKTKKAGAKKTTRKRTNAKTKKNA
>REJ22354.1 Ku protein [Bacillaceae bacterium]
MHTMWKGSISFGLVNIPVKLFSATEDKDMKFRQLHKKCHTPIQYAKRCPNCDEEVGNDDIVKGFEYVQGKFIILADEELAALKEENEDKTVEIVDFVNLPEIDPIYFNRSYYIGPGENGQKVYALLREALKQSGKIGIGKISMRSKQQLAVIRTYEDVILMETIHYPDEVRNARDVPGVPQNTNIEKKELDAAMLLIDQLTTTFQPEKYQDEYRLRIQEKIEEKVQQNETKTAEPSPKKNVVDLMSALEASIERSKSLNKKGEEKSGAAGKKTKTTRKKA
>WP_036198278.1 Ku protein [Ureibacillus sinduriensis]
MHTVWKGSISFGLVNIPVKLHTATENKDIKLRQLHKECNSPINYQKVCSVCEKEVKSEDIVKAYEYSKNKFVVLDDDELEKLRKENEEKAVEIIEFVKLEEIDPIYFERSYFMAPDTGGGKAYALLRKALGDSGKIGVAKITIRSKEQLAIVRVYGETLIMETIHFPDEVRSTEEVPNIPSEEKVTEKELDTALMLIEQLTAQFEPDKYQDDYRTALLELIEQKKNGELTVTVSEKETVIPSDMTDLMAALQASLDKTSTTKKKTTTRKRKTTAAEKKEA
>WP_062356685.1 Ku protein [Bacillus kwashiorkori]
MHTMWKGSISFGLVNIPVKMHAATEDKDIKFRSLHNKCHTPIKYEKVCPTCNIEIANEEIVKAYEYTKGKYVVLEDEDFNKLEKEMDEKAVDIIDFVKITEIDPIYFNKTYYLSPNEGGGKAYSLLRKAMAESEKVGIAKIVIRSKEQLAVIRVYENTLVMETIHYPDEVRNASDVPNVPNNDTVSEKELATAILLIDQLTTEFNPEKYKDEYREALLKIINAKRTGKETVVPEAKGERTSVTDLMAALQASIDRSAPKNNETAPTKPVTKTTKKIKKNA
>WP_101640871.1 Ku protein [Peribacillus deserti]
MHTIWKGSISFGLVNIPIRLHSATEDKDISLRTLHKECHTPIKYEKVCPVCNKQVEKEELVKAFEYTKGKFVVLEDKELEELKKVNEAKAVEIVDFVKIEEIDPIYFMRSYYLSPNEGGGKAYTLLRKALQESQKVGIAKIVIRSKEQLAVVRVFENTLLMETIYFPDEVRAASDVPNVPAETDVSKRELDTAIMLIDQLTTEFEPGKYHDDYRTALMELIESKKNGETVIPKERDVPESNVMDLMAALQASIDKTKGDEPKKPAAKKKRAAPAKVKKKA
>WP_188377171.1 Ku protein [Halobacillus andaensis]
MHTMWKGTISFGLVNIPIKLHAATENKDIKLRQLHEECKSPIEYKKRCPVCDKEVANEEIVKAYEYTKNKFVVLDAEDLENLKKEQEDKSVEILDFVKLEEIDPIYFERSYFMSPNDGGTKAYGLLRQALSDTGKIGIAKIIIRSKEQLAIVRVYQNTLVMETIHFPDEVRNVADVPNVPEQTELSKKEVSTAITLIDQLTAEFEPEKYTDDYRTALMELIEAKRNNEEVTTSKPKSPQENVSNLMEALEQSLESTKESKKISPKRKTAAKKSTRKKKTS
>WP_205165045.1 Ku protein [Bacillus sp. H-16]
MHTIWKGTVSFGLVNIPVKLHAATENKDVSLRQLHKECHTPIRYDKVCPHCEKEVEKEDIVRGFEYSKEQYVIIEENELKEIQKAQSERSVEILDFVDLNEIDPIYFDKSYFLSPNEGGTKAYVLLRQALEESGKIGVAKIMIRAKEHLAVLRVYKNTLLMETIHFPDEVRAADQVPGIPEENDLSKKEVTTAKMLIDQLTTTFEPEKYTDEYRQEFMKLIETKRNGKDVVTARKPKLDTSNVTNLMDALQESIENTKKTKKKSAASKKRTTTGRKKKNA
>WP_027963988.1 Ku protein [Halalkalibacillus halophilus]
MHTMWKGSISFGLVNIPVKLHSATESKDIKLRQLHKECQNPIKYEKVCPVCDREVEKEEIVSAFEYTKNKFVMLEKEEMESIKEEKTDKSVEIIDFVKLEEIDPIYFDRSYYLSPNEGGSKAYSLLREALNESGKIGLAKIMIRSKEQLAVVRIYKNTLVMETIHYPDEVRDVEEVPSVPEADQVAKKELDTAKLLIDQLTTEFKPEKYTDDYRTALLELIEKKKAGEDIATAKETPTKPDNVTDLMSALEASLEKTSKEKSTKTKTTKKKTTKKKPAKAN
>WP_097157688.1 Ku protein [Bacillus oleivorans]
MHTIWKGSISFGLVNIPVKLHAATDDKGVKFRTLHEKCHSPIRYEKVCPVCEEEVKQDEMVKAYEYTKGKFIIVDDKELEELKNQAEERAVEIVQFVKIEEIDPIYFDKSYYLSPNEGGTKAYSLLREALAESGKVGIAKMVFRSKEQLAVLRVYEDTIVMETIHYPDEVRNAKDVPNVPEKSELSKKELDTAILLIDQLTAEFNPEEFHDEYREAVLQFIEGKRTGEQVVTPKEKDKPTNVTDLMAALQASIDKTKPKTKVKPAAKKKAGTTKAKAKKNA
>WP_098176335.1 MULTISPECIES: Ku protein [Peribacillus]
MHTIWKGSISFGLVNIPIKLHAATEDKDISLRTLHKECHSPIKYEKVCPVCQKEVGKEDIVRAFEYTKGKFVVLEDNELEELKKQNEEKSVEIMDFVKIEEIDPIYFNRSYFMSPNDGGIKAYSLLRQALKESNKVGLAKIIIRSKEQMAVIRVVDNTLLMETIHYPDEVRSAADVPNIPANDTIVKKEIDTAILLIDQLTTTFDPTKYNDDYRTALLELIESKKTGQKTITAKTKETVSNNVTDLMEALQASIDRTKPDKLEGKKTTTRKKAAPKKKKQA
>WP_161920055.1 Ku protein [Caldibacillus pasinlerensis]
MHTMWKGSISFGLVNIPIKLHAATESKDVKFRSLHKKCHTPIKYEKVCPNCEEEVANEDIVKGYEYTKDKFVIIENDELKSLEKQLDDKAVEIIDFVKINDIDPIYFNRSYYLSPNDGGTKAYSLLRKALEETGKVGIAKIMIRSKEQLACIRVYNNTLVMETIHYPDEVRNVSDVPNVPTNEQITDKELETAILLIDQLTSEFNPENYHDEYREKLLQLIEIKRAGEQVVVQGKQEKRESVLDLMTALQASIDRTKPEKQADTENAKRTIKRKVKVKKQA
>WP_213138845.1 Ku protein [Bacillus sp. FJAT-50079]
MHTMWKGSISFGLVNIPIKLHAATEDKDVKFRSLHKKCHTPIKYEKICPSCEQELDMKEIVKGYEIEKGKFVIIEEDDLKELGVARENKAVEIIDFIKLSEIDPIYFNRSYYMSPDGANVKAYSLLRKALIDSEKAGIAKIMIRSKEQLAVIRVYNGVLLMETIHYPDEVRKTTDVPNIPQADEVSKKEIDTAILLIDQLTTEFAPEKYNDEYRTELLRLIDAKKTGKGLIEVKEQKQVTPVNDLMAALQASIDKTKPETKKKPAARKQQPTAKKRQTKKA
>WP_217225013.1 Ku protein [Desertibacillus haloalkaliphilus]
MHTMWKGSISFGLVHIPIKLYAATEDKDIKMRSLHKECHTPIKYEKVCPSCGKELAADDIVKGYEYEPGKYVIIEDEELENLKAEQNKSVEIIDFVKLDEIDPVYFNKSYFVGPNEHGEKPYMLLKNAIEQSGKIGLAKITIRSKEQLAAVRAYKNALILETIHYPDEVRQVNQVPGVPEDIELNEKEMETAVQLIEQLSTTFEPEKYTDDYRSKLMELIQAKIAGNEGTVAQEAPERNVVDLMEALQASIDKSKPTKTEAEAEAETPKKKKAPRKKKATG
>WP_041902628.1 Ku protein [Caldibacillus thermoamylovorans]
MHTMWKGSISFGLVNIPVKLHAATEDKDVKFRSLHKKCHTPIKYQKVCPNCNIEISNDEIVRAYEYTKGKYIVIEDEDFAGLEKEIEDKAVEIIDFVKITDIDPIYFNRSYYLSPNEGGVKAYSLLRKALQETEKVGIAKIVIRSKEQLAVIRVYENTLVMETIHYPDEVRKAKDVPNVPSANQITKKELDTAILLIDQLSTEFQPEKYHDEYREAVLNLVEAKRTGEEMVTPETKDKPNNVMDLMAALQASIDRTKPNRETKEKPVKKRKPVTRAKKKA
>WP_078390895.1 Ku protein [Alkalihalobacillus patagoniensis]
MHTVWKGSIQFGLVHIPVKLHTATENKDIKLRQLHKKCHTPISYEKKCPHCDEELKQDDIVKAYEYVKNKFVVLDAEELEQLKKENEDKAVQILDFVQLNEVDPIYFDRSYFLAPGDGGAKAYSLLQQALVDSKKIGIAKIIIRSKEHLAIVRTYKNALMMETIHFPDEVRAVQDVPNLPDAITVDDKELKTALLLVDQLTTTFDPEKYNDEYRAQLMSLIEQKQQGEEVVAAKPVNKAEESNVTDLMSALEASLERTKPKRKKAVASKRKTTTKSTTKKNA
>WP_093136894.1 Ku protein [Salinibacillus kushneri]
MHTMWKGTISFGLVNIPVKLHAATENKDIRLRNLHKECETPIKYEKVCPHCEKEVTNDDIVKAYEYAKNKFVVLDDEDLENLKKEQDDKAVEIVDFVQLEEIDPIYFEKSYYLSPNEGGGKAYALLRQSLKDTGKIGIAKIMIRSKEQLAIVRVYENTLVMETIHYPDEVRAVDQVPNVPAEENLGEKELNTAKMLIDELTTEFEPEKYNDEYRTALMDLIEEKKENNEVTTGKEKKQEKPDNVTDLMDALEASLERSQKGSKNKTKKKTTTKKKTTAKKAL
>WP_125554453.1 Ku protein [Bacillus salarius]
MHTMWKGSIQFGLVSIPIKMHAATEDKDISFRNLHEKCKTPIKYEKVCPVCEEKVEKEDLVKGYETTNGHYIVMKNDELEELRQEAGEKAVEILDFINIDDIDPIYFNRSYFLGPNEGGAKAYSLLRQALQDSRKVGIAKIMIRSKEQLAALRIYKNTILLETLHYSDEIRSAADVPNVPGEEKLEEKELHTAKMLIDQLSTEFEPEKYEDEYRKKLVQLIEAKENGEEVVSANQETPKDNVADLMEALQASVDKNKKKVATKKKGTPKTGSGPKKKEKATS
>WP_077307035.1 Ku protein [Terribacillus halophilus]
MHTMWKGTISFGLVNIPVKMHAATENKDVKLRQLHKACKTPVKYEKVCPHCEKELGTDDIVKAYEYTKNKFVVLDEEELQALQKEQEDKAVEIVDFVSLEEIDPIYFERCYYLSPNEGGTKAYSLLRKALEETGRIGVASMVIRSKQQLAVIRVYKNVLVVETIHYPDEVRDVADVPNIPAEDSVADKELKTAKLLIEQLTATFDPEKYNDDYREALLDLIQSKRDHEEVHIPTAKKQPSNVTNLMDALQASLDKAKKDKPATTKKPTKRKTTTRAKKKPEAG
>WP_120379688.1 Ku protein [Negativibacillus sp. 1xD8-3]
MHTMWKGTISFGLVNIPVKMHAATENKDIQLRQLHKECQSPIKYERTCPVCERPVKNEEIVKAYEYAKNKFVVLDEEELEALKQEQADKAVEIVDFVQLAEVDPIYYEKSYFLSPNEGGAKAYGLLRKALKETEKIGIAKMMIRSKEQLAIIRVYQDTLVVETIHYPDEVRSVADVPNVPKEAEANPQELDTAKMLIEQLTTAFDPTKYKDEYRHALLDLIEQKKDQDQTATVQDKPSPGAATNLMDALQASLERAKQDKPKPKQPQPSKQKEKKVKKKKTGT
>WP_163102722.1 Ku protein [Bacillus alkalitolerans]
MHTMWKGSISFGLVNIPVKLHAATEDKDISLRNLHKECHAPIKYEKVCSACGKEVEKEEIVRAFEYIKGKYVVIEDEELEKLKKENEDKAVEIIDFVKLEEIDPIYYNKSYFLSPNEGGGKAYSLLRKALETSGKVGIARIVIRTKEQIAIIRVMENTLLMETIHYPDEVRSFQDVPNIPAGDNVTQKELDTAIMLIDQLTEVFQPEKYKDEYRTSLMELIESKKNGETVTAKETAAKPTGNVTDLMAMLQASIDKTKPTTAKPTTAKKTTRKKTTPKEKKQA
>KMK70950.1 DNA repair protein [Bacillus safensis]
MHTVWKGGISFGLVNIPVKLFTATENKDIKLRQLHKECHTPINYKKVCANCGEEVAPEQIVKAYEYAKNKFIELDDEELEKLRKENEEKAVEIIDFVKIEEIDPIYYERSYFLSPDTGGAKAYSLLRKALEESGKIGVAKIMIRSKEQLAIVRCYEHILLMETIHFPDEIRQVSDVPNIPQEENIVKKELDTALLLIEQLTTTFDPAAYQDEYREQLMNLIGDKISGEHTVQPETTGKKDPASNVTDLMAALQASIDRSKPAKAKKAAPKKRKTTSEKERNSIK
>WP_091661340.1 Ku protein [Alteribacillus iranensis]
MHTMWKGSIQFGLVNIPIKMHAATEDKDVSFRSLHHKCHTPIKYEKICPVCEEKVEKEDIVKGYETTNGSFVIVTEEELASLKKAAEDKAVEILDFINIDEIDPIYFNRSYYLGPNDGGTRAYALLRQALADSRKVGIAKIMIRSKEQLAVLRVYNKTLLMETLHYPDEIRDAADVPNVPGEENVAEKELDTAKMLIDQLTAPFEPEKYEDDYRKRLLELISAKEKGEETVTAKKEPKKDNVTDLMEALQASVDKNKKKTGKKKTTSNTSKKRTAAATRKKATS
>WP_214482040.1 Ku protein [Bacillus sp. SM2101]
MHTIWKGSISFGLVTIPIKLYAATEDKDIKFRSLHKKCKTPIKYEKICPICNEELTNDNLVKGYEYVKGKFVILSEEEMKELKEEYEEKSIKIIDFVNLDDIDPIYFNRSYFIGPNDNGTRAYALLREALVKSKRIGIAEITIRSKRHLAIVRVYHDGLLMETIHYPDEVRNVSDVPNIPEQIEINNKELDTAMLLIDQLTTDFDPSKYKDDYRTALMKLIEEKVNTDETTSVDDIPRTNVVDLMSALQASIDRTKEQPQSATPANNKGTTKTKQRTSRKKVTS
>WP_090852853.1 Ku protein [Paraliobacillus sp. PM-2]
MHTMWKGTISFGLVNIPVKLHAATENKDVRLRHLHNECQTPIKHEKICPVCNREVKNEEIVKGYEYATNKFVVLTDEELKEIQEVNTEKSVEIIDFVKLEEIDPIYFEKSYYLSPNDGGSKAYTLLRQALSETDKIGVAKLMIRSKEQLAAIRVYQNTLVVETIHYPDEVRKVTDVPNIPEESSIPKKELDTAKMLIDQLTITFDPEKYKDNYRTVLLELIEEKKNQGEITSVKEPSKQLPDNVTNLMDALEASLDRAKGTKPKQKKRKTSTPKQSQPKRTKKNA
>WP_117328064.1 Ku protein [Bacillus saganii]
MHTIWKGSISFGLVNIPIKLHAATENKDISLRTLHKECHSPIKYEKICPVCEKPVGKEDIVRAFEYTKGRFVVLEDEDLEKLKQENEARAVEIIDFVKIDQIDPIYFDRSYYISPNDGGSKAYSLLRKALEDSGKVGLAKIVIRAKEQMAVVRVYQNTLLMETIHYPDEVRPAVDVPNIPSGDQVTDKETATAIMLIDQLTTDFQPEKYNDDYRTALLELIEAKKNGVAAVTPKEREPAAAKVTDLMAALQASIDKTKPATAPVKKPAVKKRTTRKKVVGEKKEA
>WP_156644531.1 Ku protein [Lentibacillus sp. JNUCC-1]
MHTMWKGTISFGLVNIPVKMHAATEDKDIRFRQLHTVCQSPIKYEKVCPACERDVANDEIVKGYEYAKNQFVLLEEEDLASIKGEKGEQTVEIMDFVELNEIDPIYFQKSYYLSPNEGGSKAYGLLRSALADTGKIGVAKMMIRSKEQLAVIRIYKQALVVETIHYPDEVRRAEDVPNVPDDVDMGKKELDTAKMLIEQLTTEFKPENYQDDYREAVLNLIEAKKNNEDITTAPTKPQNDQVSNLMDALQASLDKAKQDKPKPKPAKPKRKKTTATTKKKTASKS
>WP_174614987.1 Ku protein [Virgibacillus ihumii]
MHTMWKGTISFGLVNIPVKMHAATENKDVKLRQLHKECQTPIKYQRTCPNCDRDVESDEIVKAYEYAKNKFVVLDDEELANLKKEQEDKAVEIVDFVKLDEIDPIYFEKSYYLSPGDGGGKAYGLLRSALNETGKIGVAKMIIRSKEQLAVIRIYQNTLVVETIHYPDEVRAVQDVPNVPEETETAKKEIDTAKMLIEQLTTEFDPEKYKDDYRTALLELIEAKKNQDEVTTAKEKPKPDNVTNLMDALEQSLDRAKKDKPKTKKKTASSGKKKTASSSKKKTGS
>WP_110938290.1 Ku protein [Salipaludibacillus neizhouensis]
MHTMWKGSISFGLVSIPVKLHAATENKDLKLRQLHKECHTPISYEKVCPGCEKEITNDDIVKAYEYEKNKFVVLDDEDLEKLKKENDDKSVEIIDFVKLEEIDPIYFEKSYFLAPNDGGGKAYALLREALKDSGKIGVAKIIIRSKEQLAVVRVYENTLLMETIHFPDEVRGTGELQLPDDQNVSKKELDTALMLIKQLTTPFEADKYHDEYRSALLELIEEKRAGKDTVEATDAKKPAAKSNVTDLMSALQASVDKTRKKPGKTTAKKRAPATPKPKTGKSKGVS
>WP_191811239.1 Ku protein [Cytobacillus sp. Sa5YUA1]
MHTMWKGSISFGLVNIPIKLHAATEDKDIKLRNLHSKCHSPIKYEKVCPVCDESVDQSDIVKAYEYTKGKFIVLDEEELQALKKENEDKAVEILDFVKINEVDPIYFSRSYYISPGDSGSKAYALLREALKESEKVGIAKIIIRAKEQLALLRVFHNTLVMETIHFPDEVRNFADVPNIPAEEKIAKKELDTALLLIDQLTTTFEPEKYTDDYRQALLDLIETKKNGEEVVTTNQQQPKKSNVTDLMAALQASIDQTKPSQPKKEKTTTKSKKKKSTTSAKTKKEA
>WP_148938462.1 Ku protein [Rossellomorea vietnamensis]
MHTIWKGSISFGLVNIPIKLHAATEDKDIKMRSLHRECHTPIKYEKICPVCEKDLEYEDIVKGYEIAKGKFVVIEDEEIKELRDNSEEKAVEIVDFIKIEEIDPIYFNRSYFISPNEGGKKAYSLLRKALVESNKVGIAKIVMRSKEQLAVVRIYQNTMVMETIHFPDEVRQTGDVPNVPAEDEVGQKELDTAIMLIDQLSTEFEPEKYEDDYRKKLMELIQSKQTGEKFVTPKEKAPAANVTDLMSALQASIDNTKPKIEKEASEKAPASKITKKKRTTKRLKAQ
>WP_198257330.1 MULTISPECIES: Ku protein [Bacillaceae]
MHTVWKGSISFGLVNIPIKLHSATEDRDIKLRSLHKECHTPIKYEKVCPVCDKEIDNKDIVKGYEVTKGKFVVLEEDELNAIKEANDEKAVEILDFIKIDEIDPIFYDRSYFVSPNDGGKKAYSLLRKALVTSGKVGIAKITMRSKEQLSVVRVYNNTLVMETIHYPDEVRPSKDVPNVPENDDISEKELETATMLIEQLTAEFQPENYHDEYRERLSQLIESKQTGEKVVTAKEKAPRENVTDLMAALQASIDSTKPDKQEKKEKKKTEKKKPAKKKATATKKKAQ
>WP_123920119.1 Ku protein [Bacillus sp. FJAT-42376]
MHTMWKGSIRFGLVTIPVKLYAATEDKDVKLRSLHKDCGTPIKYEKKCPNCDRPLESGDIVKGYEYVKGKYVILTEEDMKELKKEHEDKAVEILDFVKLEDIDPIYYNRSYFLGPGENGSKAYALLREALLKSGKIGLAEMTIRSKQQMAVVRVYKNCLVMETIHYPDEVRSADEVPSVPDSADIQEKELDTAMMLIDQMTANFDPEQYKDDYREAMLRLIQSKIDQNEGTAAPSDAPRKNVVDLMSQLQASIEKSKKNVAGKEKDPQSKAEGSPSSTGKKKRTARKKA
>WP_125905700.1 Ku protein [Bacillus sp. HMF5848]
MHTMWKGSVSFGLVNIPVKLFSATEDKDIKLRNLHKKCHNPIKYEKSCPHCEEEVGNDDIVKGYEYVKGKYIILSDEELNSLKEEHEDKSVEIIDFVKLEEIDPIYFNRSYFIGPGENGSKAYALLREALVRSGKIGIAEITIRSKQHLAVVRVYKNSLVMETIHYPDEVRNVAEVPGVPEQAQINDKELDTALMLIDQLTTEFEPDKYQDEYRHALLELVQAKVSNNESTTPKDAQKTNVVDLMSALQASIERARETEARVKQPEPMQKPKAQAAQNAKKAITARKKA
>WP_121620376.1 Ku protein [Bacillus marisflavi]
MHTIWKGSISFGLVNIPIKLHAATEDKDIKLRTLHKECHTPIKYEKICPVCEQEVDQDGLVKGYEVTKGKFVVIDDAELEQLKEVNEEKAVEIIDFIKMDDIDPVFYNRSYFVSPNDGGKKAYSLLRKALTESGKVGIAKIIMRSKEQLAVVRVYENTLVMETIHFPDEVRSAKDVPNVPAEDEVAPKEIETAILLIDQLTTTFDPSKYEDEYRQKLLDLIHSKETGENVVTAKEKAPRENVTDLMAALQASIDQSKPAASATKPTAPSSAKTVAKTTTKKKTTKTKKAL
>GAK01100.1 LOW QUALITY PROTEIN: Ku domain protein [Geomicrobium sp. JCM 19055]
MHTMWKGTISFGLVNIPVKMHAATDNKDIQLRQLHKKCKTPIKYKKVCPNCEEEVSNDDIVKAYEYSKKQYVILDDEELEKLKNDQEDKAVEIIDFVQLDDIDPIYFSKSYYLSPNEGGSKAYALLREALKDTQKIGIAKMMIRSKEQLAVIRVYQGALVVETIHFPDEVRSTKDVPNIPEQSEEIGKKELDTAKLLIEQLTTEFEPEKYQDDYRIKLEALIAEKLSAEEVTVSEEQKSTPDNVTDIMEALEKSINRAKKNQPKPKTKKKSRCQKASDYKDINNEEKKATS
>WP_204671887.1 Ku protein [Gracilibacillus alcaliphilus]
MHTMWKGTISFGLVNIPVKMHAATENKDIKLRQLHKKCKTPIKYEKTCPNCEEEVKNEDIVKAYEYASNKFVVLDDEELEALKKEQEDKAVEIIDFVQLEEIDPIYFEKSYYLSPNEGGTKAYALLREALTDTGKIGIAKMMIRSKEQLAIIRVYKDAIVVETIHYPDEVRAVGDVPNVPSQESVNAKELDTAKLLIDQLTTEFEPEKYKDDYRTALMEFIEAKKNNEEIEIGGEPKSKPDNVVNLMDALQESLNRAKSEKPKTTKPKKKTTTKKKATTTKTGAKKKKATS
>WP_003464032.1 Ku protein [Gracilibacillus halophilus]
MHTMWKGTISFGLVNIPVKLHSATENKDISLRNLHKECQSPVKYEKICPVCDKEVSNEEIVKGFEYTKNKFVILEDEDFEALKEEKDDKAVEIVDFVKLDEIDPIYFDRSYYLSPAEGGGKAYALLRQALDDTGKIGLAKITIRSKEHLAVVRIYHNTIVMETIYYPDEVRDFQEVPNVPEEAELADKELKTAKMLIDQLTTEFEPEKYTNEYRTALLDLIEQKKEGDEISTAKEPEKEDNVTDLMEALEKSLDKTKSGKKKKSTSQKNTSGQKKSTSKKKSTGEKKEKATS
>WP_095290305.1 Ku protein [Bacillus paralicheniformis]
MHTMWKGSISFGLVNIPIKLFAATEDKDIKLRSLHKECRAPIQYEKKCTNCHQEIAPDDIVKGYEYVKGKYVVLSDDELKQLKEEQEDKAVEIVDFVQLKEIDPIYFNRSYFVGPGDNGVKAYSLLREALRKTEKIGIAHMTIRSKKQLAILRVYENCILMESIHYPDEVRNAAHVPGVPEETAVNEKELQTAISLIDELTTTFAPEQYEDTYRLALMDKIKEKIDHNEGVTPNAGAAAPRGDVIDLVSALQASIERTKAPDREAAKTPVAKGTGEKKKKTSRKKASEAK
>WP_036815890.1 Ku protein [Pontibacillus yanchengensis]
MHTMWKGTISFGLVNIPVKLHSATENKDIKLRQLHEECKSPLQYERTCPVCEREVENEEIVKAYEYAKNKFVVLDKEDLDNLKKEQDDKAVEIMDFVKLEEIDPIYFDRSYFLSPNEGGSKAYSLLRKTLEDTNKIGLAKIIIRSKEQLAVVRVYKNTIIMETIHYPDEVRDVQDVPNVPEEEDLGEKELTTAKTLVDQLTAEFDPEKYKDDYRESLMELIEAKKNDEDVTTAKPKPTPDNVTDLMEALEKSLDKNKGKKGTTKKKTTQKKTNTKKTSDKKTDEKETASGKKTS
>WP_078554119.1 Ku protein [Bacillus alkalicellulosilyticus]
MHTMWKGSISFGLVNIPVKLHAATENKDIKLRTLHKECKSPISYQKVCPVCEKEVAPEDIVKAYEYAKNKFVVLDEEELEALRKENEDKAVEIIDFVKLEEIDPIYFEKTYYMSPNEGGNKAYSLLRKALEDSGKIGVAKIIIRSKEHLAVIRVYQNTLVMETIHYPDEVRNVGDVPNIPAEDNLTKKEIDTAMMLIDQLTTEFQPENYHDEYRTALMELIEEKKSKEQTVTGAEKTTPTPNNVTDLMAALQASIDKTKKKKPATTRKKATTAKTADEKEPVAKTPTTRKRKNA
>WP_096189667.1 Ku protein [Bacillus sp. FJAT-44876]
MHTIWKGSISFGLVNIPIKLHAATENKDVKLRNLHKDCHAPIKYERTCSECGEEVNNDDIVKAYEYTEGKYVVLDDEELAKLKKEQEDKAVEIIDFVELKEIDPIYFDRSYYLSPNEGGSKAYALLRKSLQDTGKIGIAKITIRSKENLAAIRIYGNTLVMETLHFPDEVRDAKNVPNVPDETNIKEKELETAKTLVEHLTAEFDPTKYTDDYRLELLELISKKVEEDEGVSKQEQTNVIDLMEALEKSIEKTKPEKPKQKKTTKRSTSKKKTTQTKKTTAKSKTSKKPAKEAK
>WP_066150810.1 Ku protein [Alkalihalobacillus krulwichiae]
MHTVWKGSISFGLVNIPIKLHTATENKDIKLRQLHKECHTPISYQKVCPGCDQEVKNEDIVKAYEYAKNKFVVLDDEELEKLKKENEDKAVEIIDFVKLEEIDPIYFEKSYFIAPDNGGAKAYSLLRKALVESGKIGIAKIIIRSKEQLAIVRVYQNTLLMETIHFPDEVRHVEDVPNVPAEQLVVQKELDTALMLVDQLTTTFDPNKYNDDYRTALMDLIEEKKTGKHTVTTTEKKPAQAASNVTDLMSALQASLDKTKTKKPATRKKKSTTKKSTTESTASNKTKVGTTRKNA
>WP_093046927.1 Ku protein [Thalassobacillus cyri]
MHTMWKGTISFGLVNIPVKLHAATENKDVKMRQLHKECQSPIKYEKVCPVCEREVEQDEIVKGYEYAKNKFVLIDEEEMEELKKENTDKAVEIVDFVSLEEIDPIYFEKSYFLSPNEGGSKAYVLLREALQDTGKIGVAKILIRAKEQLAVIRVYQNTLVMETIHYPDEVRATVDVPNVPEQGETVKKELDTAKMLIDQLTSEFDPEKYQDDYRNALLELIEEKKNGEKHIATAKEKKTPDNVTNLMDALQASLDKANKSGGKTTKKKSTTKKSSTAKKSTSKKTSTAKSKTKKNA
>WP_191157856.1 Ku protein [Bacillus sp. IB182487]
MHTMWKGSISFGLVNIPIKLYAAIEDKDVKLRSLHSKCHTPIQYEKKCPHCEEEVGNEEIVKGYEYVKGKFVVLDEEELKALKEEMEDKTVEIIDFVSLDDIDPIYFNRSYFIGPGENGGKAYALLREALTKSEKIGVAEITMRSKQQLAVVRVYENCIVMETIHYPDEVRNVTEVPSVPEQTEIDEKELNTAIMLIDQLTTEFNPEEYTDDYRFALHALIDKKIDQNEGKTPEQSPRQNVVDLMSALQASIEKTKKKNPDKPAAAKSKTAQSKEEKPKKTATGDKKKKTVRKKASS
>WP_066420472.1 Ku protein [Bacillus cohnii]
MHTMWKGSISFGLVNIPIKMFSATEDKDIKMRTLHSECHTPIKYEKVCPHCEKEVEQNDLVKGYEYVKGKYVILSDEELQSLKEEHEDKSVKIIDFVKLDDIDPIYFNRSYFLGPGENGSKAYSLLREALQQSGKIGVAEITIRSKQQLAVVRVYQDCLVMETVHYPDEVRNVKEVPAVPEKAEINEQELNTAMLLIDQLTTEFDPEKYHDDYREAVLNLIEQKVNSEEGTITPQDAAPKTNVVDLMSALQASIEKTKKQEPKTAKPAKQIPSTSGRQDKAETAKSESTGPKKRTTRKKATV
>SDD79247.1 DNA end-binding protein Ku [Bhargavaea beijingensis]
MTPVCAPPKTSYIAPPGRDMLEEKAGDGMHTVWKGSISFGLVNIPVKLHAATEDRDIKLRQLHRECNAPISYKKVCTSCNAEVKSEDIVKAYEYTKGKFVVLDEEDLKALKKENEDKAVEIVDFVKLEEIDPIYFECTYFLAPDKGGAKAYALLRAALGDSDKIGVAKIIIRQKEQLAAVRVYKEALVLETIHYPDEVRKVEDVPNVPGEEAVQKKELDVALMLIEQLTTPFEPEKYKDEYREALMELIEAKKAGKETVTAAEREAPAATNATDLMAALQASLEKTTKKKPAPKKRATTTKKKA
>WP_072581884.1 Ku protein [Bacillus weihaiensis]
MHTMWKGSISFGLVNIPIKLFAATEDKDIKLRTLHKKCHTPIQYEKKCPNCDEEISQDEIVKGYEYVKGKYVVITDEELKELKDEHEDKTVEIIDFVNMNDIDPIYFNRSYFIGPGENGGKAYALLREALNQSGKIGIAEITIRSKQQLAMVRVYQNCIVMETVHYPDEVRNVREVPSVPEQVDVGSKELDTAIMLIDQLTTTFDPEKYKDDYRLALQELIDRKVNQDEGKTPTEAAPRQNVVDLMSALQASIEKTKKPQSKSTKPKSQTIPKAVGATDVSSNAAGTNQNAPTSSTTKKTKTVRKKA
>WP_192651445.1 Ku protein [Bacillus sp. OAE578]
MHTMWKGSISFGLVNIPIKLHTATEDKDIKLRTLHNKCHAPIKYEKICTVCEEEVKPEDIVKAYEYTKGKFVVLDHEDLEKLRKENEEKAVEIIDFVKMEEIDPIYFDRSYYMSPNEGGGKAYSLLRKALQESQKVGLAKIIIRSKEQMAVIRVYDNTLVMETIHYPDEVRKAADVPNVPADDKVTDKELDTAIMLIDQLTTEFEPEKYTDEYRTALLELIESKRTGQETVTPTAKETLSNVTDLMAALQASIDRTKPRNESVVKKETAAVKRETAIKKETAIKKETIVKKPAAPRKKSAPKVKKEA
>WP_099354125.1 Ku protein [Fredinandcohnia onubensis]
MHTMWKGSISFGLVNIPIKLFSATEDKDIKLRNLHKECNSPIQYEKTCPNCEKDIGNDDIVKGYEYVKGKFVILNDEELKELKDEHEDKSVEIIDFVKLEEIDPIYFSRSYFMGPGENGSKAYALLREALQKSGKIGIAEITIRSKQQMAIIRVYKNSLVMETIHYPDEVRNVGEVPGVPENVDLNEKELDTAIMLIDQLTTEFNPEKYKDEYRTALMELIESKINNNEGTTSKEAPRTNVVDLMSALQASIERTKSKETATPKKAAAPKGTAKATGTAKPKATPEAPTGTDKTTSVKPKTRTTRKKVGT
>WP_186575904.1 Ku protein [Aquibacillus sp. HU2P27]
MHTMWKGTISFGLVNIPVKLHAATENKDVKLRQLHKECQSPIKYEKICPVCEVEVKNDDIVKAYEYAKNKFVMLTEEELNELQELQTDKAVEIVDFVQLEEIDPVYFEKSYYLSPNEGGGKAYSLLRAALQETGKIGVAKMIIRSKEQMAVIRVYDNTLVVETIHYPDEVRNVQDVPNVPEQTEIPPKELDTAKMLIDQLTAEFDPEKYQDEYRQSLLDLIEEKKNQDQTTTAKEKPVATNVTNLMEALEASLDRAKQTKPATEKPKQKTTTAEKDAAPQEKTTAKKKATEKKLTKPKVAAPKKKATRKKA
>WP_080479544.1 Ku protein [Bacillus subtilis]
MNRTPSLHTKEKKGFIDMHTMWKGSISFGLVNIPIKLYAATEDKDIKLRSLHKEDHAPIKYEKVCTNCEKTLSPDEIVKGYEYVKGKYVVLTDEDLKSLKQEHEEKAVEIVDFVQLQEIDPIYFNRSYFVGPGDNGTKAYTLLREALRSTRKIGIANMTIRSKQQLAILRVYENCIVMESIHYPDEVRSAAHVPGVPDQSNVNDKELQTAITLIDELTAEFEPEKYEDTYRQALLQRVNDKLENKETAVTPDKAPPREDVIDLVSALQASIDRTRRPNRETPAAAPAQAAEPKGAGDKKQKTTRKKPPAHHSAWRLPCSRS
>WP_004436989.1 Ku protein [Bacillus methanolicus]
MHTIWKGSISFGLVNIPIKLHAATEDKDVKLRNLHKECKSPIKYEKVCPVCDVEVKNEDIVKAYEYTKGKFVVLDEEDLENLKRENEDKAVEIIDFVKMEQIDPIYYDRSYYMSPGDGGGKAYSLLRKALEESEKVGIAKIIIRSKEQLAVIRVYENTLVMETIHYPDEVRSAADVPNVPAENKVTKKEIDTAILLIDQLTTDFQPEKYTDDYRTALLELIEAKRTGKEVVTPAEKEPVSNVTDLMAALQASIDRTKPKKTETRKKRTATKTKREA
>EAR66493.1 hypothetical protein B14911_23097 [Bacillus sp. NRRL B-14911]
MTLLSSAGFEIHGHLNGSSSIIPFWGESYSNGRSYLAFHRMNHRTLKVKTIEWRIRMHTIWKGSISFGLVNIPIKLHAAIEDKDIKLRTLHKECHSPIKYEKICPVCETEVKPEDIVKAYEYTKGKFVVLEDEDLKKLKQANEDKAVEIIDFVKMAEIDPIYYDRSYYMSPGDGGGKAYSLLRKALEDSEKVGLAKIIIRSKEQLAVVRVFENTLIMETIHFPDEVRKAGDVPNVPSEDKVTNKELETAIMLIDQLTTAFEPDKYTDEYRSALLDLIEAKRTGKEVVTPAEKETKSNVTDLMAALQASIDNTKPEKPKKPAVRKKRAAARPKEKKEA

## Sheet: Sheet3
HHY21891.1
WP_151866944.1
WP_010172107.1
WP_049672978.1
WP_057988295.1
WP_203086371.1
MBO8177342.1
RKO62220.1
WP_100397949.1
WP_146938550.1
WP_067838635.1
WP_114375624.1
WP_144580801.1
WP_181349322.1
WP_212945187.1
BAB05927.1
REJ22354.1
WP_036198278.1
WP_062356685.1
WP_101640871.1
WP_188377171.1
WP_205165045.1
WP_027963988.1
WP_097157688.1
WP_098176335.1
WP_161920055.1
WP_213138845.1
WP_217225013.1
WP_041902628.1
WP_078390895.1
WP_093136894.1
WP_125554453.1
WP_077307035.1
WP_120379688.1
WP_163102722.1
KMK70950.1
WP_091661340.1
WP_214482040.1
WP_090852853.1
WP_117328064.1
WP_156644531.1
WP_174614987.1
WP_110938290.1
WP_191811239.1
WP_148938462.1
WP_198257330.1
WP_123920119.1
WP_125905700.1
WP_121620376.1
GAK01100.1
WP_204671887.1
WP_003464032.1
WP_095290305.1
WP_036815890.1
WP_078554119.1
WP_096189667.1
WP_066150810.1
WP_093046927.1
WP_191157856.1
WP_066420472.1
SDD79247.1
WP_072581884.1
WP_192651445.1
WP_099354125.1
WP_186575904.1
WP_080479544.1
WP_004436989.1
EAR66493.1
