# Supplementary material for: A highly efficient method for genomic deletion across diverse lengths in thermophilic Parageobacillus thermoglucosidasius
Source: Synth Syst Biotechnol. 2024 May 17;9(4):658–66. doi: 10.1016/j.synbio.2024.05.009 (PMC11137367; doi:10.1016/j.synbio.2024.05.009)
Supplement: Multimedia component 3 [file mmc3.xls]

## Sheet: 敲除-TTA
The whole-genome gRNA selection manual
>lcl|CP016622.1_cds_ANZ32034.1_1 [locus_tag=BCV53_00005] [protein=hypothetical protein] [protein_id=ANZ32034.1] [location=complement(join(3872415..3873105,1..2))] [gbkey=CDS]
TGTTATAATATTATGACACATATTCAATTTGGAATATA
TAACATAATTTTTTTGGCCAATCAAAAAAAATAGCTGT
AGAAACGGCGAACAAGATGTGGAATATATGAAAAAAAG
>lcl|CP016622.1_cds_ANZ32035.1_2 [locus_tag=BCV53_00010] [protein=hypothetical protein] [protein_id=ANZ32035.1] [location=39..977] [gbkey=CDS]
TCGTTCATGAAAAAGTATATGATGAATTTTTAACAAAA
CGTACATATTTTGTTAAAAATTCATCATATACTTTTTC
AAAATTCATCATATACTTTTTCATGAACGATAATTCGA
>lcl|CP016622.1_cds_3 [locus_tag=BCV53_00015] [protein=N-acetylmuramoyl-L-alanine amidase] [pseudo=true] [location=complement(1126..1892)] [gbkey=CDS]
TATAGTCCATCTTTATAAATGACATATACATTGAATCC
GTTTCTCTTAAAACAAAGAAATTTGCTTGTTTCATTCC
TAAATGACATATACATTGAATCCCTTTGCCTTTGCTTT
>lcl|CP016622.1_cds_4 [locus_tag=BCV53_00020] [protein=nuclease] [pseudo=true] [location=3251..4193] [gbkey=CDS]
TTTTCGACTTAAAAAGTAGAAAAAGGCAACGATAAATG
GTGGAAGATTTTTATGATTACGGGGATTATAAATACGA
AAAAGTAGAAAAAGGCAACGATAAATGCAAATACAAGC
>lcl|CP016622.1_cds_ANZ28641.1_5 [locus_tag=BCV53_00025] [protein=hypothetical protein] [protein_id=ANZ28641.1] [location=complement(4315..4572)] [gbkey=CDS]
ACGGAAGAACAAATACAATATTTAGAAAAATATGGATT
ATTTACAAATCATCAGGAACACCTTCTGTGATCGCATA
CAAATCATCAGGAACACCTTCTGTGATCGCATACAATG
>lcl|CP016622.1_cds_ANZ28642.1_6 [locus_tag=BCV53_00030] [protein=phosphinothricin acetyltransferase] [protein_id=ANZ28642.1] [location=complement(4633..5121)] [gbkey=CDS]
TGCGCAAAAATAAACCCTAAAAGAGTTTTGATATCCAA
CCATTCTTGACGGAATCGTTTCGTTATATATTTGAACA
TATATTTGAACAATTGCTGGCAAGTCTTCAATGTTTGC
>lcl|CP016622.1_cds_ANZ28643.1_7 [locus_tag=BCV53_00035] [protein=MFS transporter] [protein_id=ANZ28643.1] [location=5221..6399] [gbkey=CDS]
TTTTATTAGGATTTATTCAATATTACGCTATGTATAAT
TACATAGCGTAATATTGAATAAATCCTAATAAAATAAT
TTAGGATTTATTCAATATTACGCTATGTATAATTTTCT
>lcl|CP016622.1_cds_ANZ28644.1_8 [locus_tag=BCV53_00040] [protein=purine permease] [protein_id=ANZ28644.1] [location=complement(6405..7688)] [gbkey=CDS]
TTTTTTTGTCGCTATGGATGACCAATCATCCTGTTTTA
TTTCCTCCCTGCAATGGTTTTTATTCATTATATCGGGA
CGCTTTTGCTTTTAACGAATATGTTAGCAAGCGTGAAA
>lcl|CP016622.1_cds_ANZ28645.1_9 [locus_tag=BCV53_00045] [protein=small, acid-soluble spore protein, H family] [protein_id=ANZ28645.1] [location=complement(7963..8148)] [gbkey=CDS]
TTACAATGGAGTATCTGTTTGGATTGATGATTATAATG
TAATCATCAATCCAAACAGATACTCCATTGTAATAAAC
CAATGGAGTATCTGTTTGGATTGATGATTATAATGAGC
>lcl|CP016622.1_cds_ANZ28646.1_10 [locus_tag=BCV53_00050] [protein=ion transporter] [protein_id=ANZ28646.1] [location=8276..9271] [gbkey=CDS]
AAAACGTTCATTTTATAAAAGGAAATCCTAGCTATGAC
AATGAGCTTCCGGTTCCTTTTAAAAACGTTCATTTTAT
TAAAATGAACGTTTTTAAAAGGAACCGGAAGCTCATTT
>lcl|CP016622.1_cds_ANZ28647.1_11 [locus_tag=BCV53_00055] [protein=hypothetical protein] [protein_id=ANZ28647.1] [location=complement(9268..9672)] [gbkey=CDS]
TGATCATGGTTCATTTGATTATAAAATTGCCGATGAAG
TAATCAAATGAACCATGATCATAATCCCAATTTCCGCC
ACAATTGCTCCAATTGAAATAGAGGAAACGTTTTCCCT
>lcl|CP016622.1_cds_ANZ28648.1_12 [locus_tag=BCV53_00060] [protein=glucose-6-phosphate isomerase] [protein_id=ANZ28648.1] [location=complement(11671..13020)] [gbkey=CDS]
AATGAATATACGTTTGGTTACCTCGTCTATTTCTTTGA
TTCAAAAGCATTGGCGTTTTTTGGCGAACATGAACTTA
GCTCGACATATATGAAAGATGTTATGGATTTGCTGGAA
>lcl|CP016622.1_cds_ANZ32036.1_13 [locus_tag=BCV53_00065] [protein=butanol dehydrogenase] [protein_id=ANZ32036.1] [location=complement(13180..14343)] [gbkey=CDS]
CTTCCACCTTTAATTCATTCAATAAGTTCATTACTTCA
ATTCATTCAATAAGTTCATTACTTCATCATACAAGCCG
AACGGAACGGCTTGTATGATGAAGTAATGAACTTATTG
>lcl|CP016622.1_cds_ANZ28649.1_14 [locus_tag=BCV53_00070] [protein=DUF378 domain-containing protein] [protein_id=ANZ28649.1] [location=14497..14730] [gbkey=CDS]
ATCGGTTTCTTTCAATTTGATTTGGTAGCCGCTATATT
TTAACCTCGCACTTCTTTTTAAACCAGCAGAAGAATTG
ACCTCGCACTTCTTTTTAAACCAGCAGAAGAATTGGGA
>lcl|CP016622.1_cds_ANZ28650.1_15 [locus_tag=BCV53_00075] [protein=general stress protein] [protein_id=ANZ28650.1] [location=complement(14768..15133)] [gbkey=CDS]
ATATTTTTAACAAATCCATGAGAAATTTCTGAAATGTG
AAAATATTAAAGATTACGTGAATGTCGGTGACGAAATA
TTTCGTCACCGACATTCACGTAATCTTTAATATTTTTA
>lcl|CP016622.1_cds_ANZ28651.1_16 [locus_tag=BCV53_00080] [protein=aromatic amino acid aminotransferase] [protein_id=ANZ28651.1] [location=complement(15254..16426)] [gbkey=CDS]
AGAAACGGCGAACAAGATGTGGAATATATGAAAAAAAG
TCGCTCGAGCAAGGATATACATCATATACGGCAAATGC
TTTTGTCCAGTCATTAAATGAAATCGGGCTCAGCTGCC
>lcl|CP016622.1_cds_ANZ28652.1_17 [locus_tag=BCV53_00085] [protein=AsnC family transcriptional regulator] [protein_id=ANZ28652.1] [location=complement(16423..16923)] [gbkey=CDS]
TCGCTTTCCAGAAGTAAAATCGGTTTATTTAATGTCAG
TTTAATGTCAGGAGCGTATGATTTATCTGTTGTGATTG
TATTTTTTCAAAATGAAGTGGGTTGTCGTGGAAATGAC
>lcl|CP016622.1_cds_ANZ28653.1_18 [locus_tag=BCV53_00090] [protein=hypothetical protein] [protein_id=ANZ28653.1] [location=complement(17038..17301)] [gbkey=CDS]
TGAATTCTCGTTTGAAAGGAAGATTCCTTTGAATGAAT
TACATTCATTCAAAGGAATCTTCCTTTCAAACGAGAAT
>lcl|CP016622.1_cds_ANZ28654.1_19 [locus_tag=BCV53_00095] [protein=cystathionine beta-lyase] [protein_id=ANZ28654.1] [location=17392..18552] [gbkey=CDS]
TTCCGAACGAAACGTTAAAACGGCAATTTAACAACGTA
GAAAAAGGGAAGATCGCCGTAGAATTTGGAAGCAAATT
AACAAACGAGTCGAGCACGGCATTTTCGGATATACGAT
>lcl|CP016622.1_cds_ANZ28655.1_20 [locus_tag=BCV53_00100] [protein=superoxide dismutase] [protein_id=ANZ28655.1] [location=complement(18668..19192)] [gbkey=CDS]
TCATGTTAACTTCTAAATTCGTCACATTTTCCTTTTGG
ACAACGTCCCTTTTTTTCCTTCTTTCAGCGTCACATTT
GTTAACAACGTCCCTTTTTTTCCTTCTTTCAGCGTCAC
>lcl|CP016622.1_cds_ANZ28656.1_21 [locus_tag=BCV53_00105] [protein=hypothetical protein] [protein_id=ANZ28656.1] [location=complement(19265..19468)] [gbkey=CDS]
TCTTCAGGAAAATATAGCATGAAACTTAATATATACGA
TAGCAGCTATTTTAACAACACGGCTCATTATAAAAATT
TTCTTGATTCTTGTTATCTCTTATTAGCTGTTCTTCCA
>lcl|CP016622.1_cds_ANZ28657.1_22 [locus_tag=BCV53_00110] [protein=or 3'-5' exonuclease KapD] [protein_id=ANZ28657.1] [location=complement(19557..20216)] [gbkey=CDS]
TAATATTTTCCGGCTGGTAGAAAACGATAAAAAATATT
AATATTTTTTATCGTTTTCTACCAGCCGGAAAATATTA
AATATTACCCAAGAACAAATCAATCAAGGAATGAGCTT
>lcl|CP016622.1_cds_ANZ28658.1_23 [locus_tag=BCV53_00115] [protein=hypothetical protein] [protein_id=ANZ28658.1] [location=20576..21904] [gbkey=CDS]
TTATGATCGTTACGGTATCCATTCTTGTTTTTATATAC
AAAAAATCTGTATCCGTGTTATTTTTGACGATTTTAGG
ATATATTCTGCTTCGTTCACATTCATCAATTTGTTCAC
>lcl|CP016622.1_cds_ANZ28659.1_24 [locus_tag=BCV53_00120] [protein=BioY family transporter] [protein_id=ANZ28659.1] [location=22157..22765] [gbkey=CDS]
CGGATAAAATAATATCTTTTGGAAGCGGAACGATCATC
TTTTATCCGTAATTGCCGGGATCATCTCACCACGAATT
TCCGTAATTGCCGGGATCATCTCACCACGAATTTATAT
>lcl|CP016622.1_cds_ANZ28660.1_25 [locus_tag=BCV53_00125] [protein=inorganic phosphate transporter] [protein_id=ANZ28660.1] [location=complement(22835..23833)] [gbkey=CDS]
TTGCTGGATTTGTCTATCAAATTTTTAAATTATTTTTT
TCAAGGCTTTTTAAAAATTTTAGAATCCCTTATTATCT
AAAATTTGATAGACAAATCCAGCAATAAGTGCAGAAAC
>lcl|CP016622.1_cds_ANZ28661.1_26 [locus_tag=BCV53_00130] [protein=hypothetical protein] [protein_id=ANZ28661.1] [location=complement(23851..24471)] [gbkey=CDS]
AAATCATTCAATATAAAGAACTATATGAAATGCTTGAA
AATCGCTAATATTGTTAATTTTATACTCGACGAAATAT
CGGAAATTGATGATCATATGGTGAAATTTTTTGACAAT
>lcl|CP016622.1_cds_ANZ28662.1_27 [locus_tag=BCV53_00135] [protein=leucyl aminopeptidase] [protein_id=ANZ28662.1] [location=complement(24668..26161)] [gbkey=CDS]
CATCGATGAGCGGAAAAACGATTGAAATAAGAAATACA
ATTTCGCTTGTTTTATCGTTTTAAACAGCTTGCCAAAC
TCTTGCAACATACGAATTTCCTGGCTACAAGCAAAAAA
>lcl|CP016622.1_cds_ANZ32037.1_28 [locus_tag=BCV53_00140] [protein=cobalamin-binding protein] [protein_id=ANZ32037.1] [location=26364..27176] [gbkey=CDS]
TTTCCCTTTGTCCGAGCAATACAGAATTGCTTGCTTAT
AGGACGGCATCTTTATTCATCTTTTTTGTTTGCACACC
AATATCGACATGGAAAAAGTAGAAGCGCTGAAGCCAGA
>lcl|CP016622.1_cds_ANZ28663.1_29 [locus_tag=BCV53_00145] [protein=hypothetical protein] [protein_id=ANZ28663.1] [location=complement(27208..27912)] [gbkey=CDS]
AAAATATAGTAAGAAGAATAACAATGTCATTATTGTTC
TATTATGATACGGTTGAGGATGTATATAAATACTGGGG
TGATACGGTTGAGGATGTATATAAATACTGGGGGAAAA
>lcl|CP016622.1_cds_ANZ32038.1_30 [locus_tag=BCV53_00150] [protein=hypothetical protein] [protein_id=ANZ32038.1] [location=complement(28018..28341)] [gbkey=CDS]
TGCCCAATTGTATTTATTTTTATTATCGATGATATTCC
TTTTTATTATCGATGATATTCCGTGGACGAAATATTTT
ATAAAAAGCCGATGCCGAAAAATAAAACAAAAAATAGA
>lcl|CP016622.1_cds_ANZ28664.1_31 [locus_tag=BCV53_00155] [protein=hypothetical protein] [protein_id=ANZ28664.1] [location=complement(28370..28609)] [gbkey=CDS]
AGGAAATAAATGGAATAAAAATGAAGCGGTTTCTGAAA
AGTGTACTGAATCAGATAAAGGGAGTCAATTTTCAGAA
TTCCATTTATTTCCTTAAACATCCATAGCAAGTTTCCG
>lcl|CP016622.1_cds_ANZ28665.1_32 [locus_tag=BCV53_00160] [protein=NUDIX hydrolase] [protein_id=ANZ28665.1] [location=complement(28622..29119)] [gbkey=CDS]
ATTTTTTCCGTTGTTAAAATATAGCCGGTACTTTGTAT
AACGGAAGATAATGAAACGGATCTGATTGCAGTAAATA
AAATATAGCCGGTACTTTGTATATCCAAATGGTTCTCC
>lcl|CP016622.1_cds_ANZ28666.1_33 [locus_tag=BCV53_00165] [protein=NADH dehydrogenase] [protein_id=ANZ28666.1] [location=complement(29356..30579)] [gbkey=CDS]
AAAGAATTTAAATTTTCCTTTTTTCATGACAAGCGAAG
TGAAAAAAATGATCGACAACCGCGCTCTTTATTTGATT
CGCTTGTGAACAAAAACGACTACCATTATGAAACAACA
>lcl|CP016622.1_cds_ANZ28667.1_34 [locus_tag=BCV53_00170] [protein=ferredoxin--NADP(+) reductase] [protein_id=ANZ28667.1] [location=30869..31861] [gbkey=CDS]
AATTGGTTTAAGTCGTTAATGAAGTAATATAAATTTTT
AGTCGTTAATGAAGTAATATAAATTTTTCCCTTCATAT
TATTACTTCATTAACGACTTAAACCAATTTAAAGGGCA
>lcl|CP016622.1_cds_ANZ28668.1_35 [locus_tag=BCV53_00175] [protein=hypothetical protein] [protein_id=ANZ28668.1] [location=complement(32294..32656)] [gbkey=CDS]
ACGACTGTTTATAGTCAATAACCGTTCCTTGTAAAATT
CAGAGGCTGCTGCGTTTCAAATTAAAGATATGATGAAA
AAGATATGATGAAAGAACATGAAGAGGAAGGGGCATAT
>lcl|CP016622.1_cds_ANZ28669.1_36 [locus_tag=BCV53_00180] [protein=diaminopimelate epimerase] [protein_id=ANZ28669.1] [location=complement(32718..33572)] [gbkey=CDS]
TATATATGTCAATATGTTTGAAGAAACCATTCCGGAGT
CGAAAATGCATGGCCTTGGCAATAGTTATATATATGTC
AATGGAAAAACAGCACGAAATAAGGAAACGATTGTCCA
>lcl|CP016622.1_cds_ANZ28670.1_37 [locus_tag=BCV53_00185] [protein=hypothetical protein] [protein_id=ANZ28670.1] [location=complement(33765..34004)] [gbkey=CDS]
AAACATCGGGTTTTCTTCTAAATAACGGTAAATATTTT
AACAACTATATTCTATAATATCCAAGTTCGGATCTTTT
GAAAAAGATCCGAACTTGGATATTATAGAATATAGTTG
>lcl|CP016622.1_cds_ANZ28671.1_38 [locus_tag=BCV53_00190] [protein=NADH dehydrogenase] [protein_id=ANZ28671.1] [location=34319..35389] [gbkey=CDS]
TGATATTTGTACATCCACAATATCCCGGATTTTAACAA
AAATCCGGGATATTGTGGATGTACAAATATCATAACGG
TCTTCACAGCCTAAACCGATTACTAAATCATCATATGG
>lcl|CP016622.1_cds_ANZ28672.1_39 [locus_tag=BCV53_00195] [protein=hypothetical protein] [protein_id=ANZ28672.1] [location=complement(35571..35750)] [gbkey=CDS]
GTGGTAAAGTTTTCAAAATTTTTGAAAAAGAAAATTCC
TGAATCACTGTATGGCCAGTCCGCGGAATTTTCTTTTT
>lcl|CP016622.1_cds_ANZ28673.1_40 [locus_tag=BCV53_00200] [protein=disulfide oxidoreductase] [protein_id=ANZ28673.1] [location=complement(35960..36286)] [gbkey=CDS]
AACGGAAATACCCGAATCAGCCGTTTTCCATAACATAT
TCGTCGGAGAAGGAAACCCAAGGTTAAAGTCGATTTAT
AAGTCGATTTATGCAGAGATGGAAAAGTACGGTTACCG
>lcl|CP016622.1_cds_ANZ28674.1_41 [locus_tag=BCV53_00205] [protein=hypothetical protein] [protein_id=ANZ28674.1] [location=36383..36619] [gbkey=CDS]
GAATACTTGTTCTACTTCGACAATGCCCGGAACTTCTT
AAGAACAAGTGCAAGAAGTTCTTGACAAACTGCGCCCG
>lcl|CP016622.1_cds_ANZ28675.1_42 [locus_tag=BCV53_00210] [protein=homoserine kinase] [protein_id=ANZ28675.1] [location=complement(36670..37584)] [gbkey=CDS]
TTTTTCAAACGACATTTTATACACTTGACTCCCTTTTT
TTTCATCAGCCATATCGCAAAGAACTTGTTCCGCAATT
ATTTATCAAGTAGCAGCGCAAGTGGCACAAACATATGG
>lcl|CP016622.1_cds_ANZ28676.1_43 [locus_tag=BCV53_00215] [protein=threonine synthase] [protein_id=ANZ28676.1] [location=complement(37581..38642)] [gbkey=CDS]
TTGGAAAGGATTTAAAGAATATCATGCGGCAAAACAAA
TACGCTTCTACAATTTCTGCATCAGATACTTCATCAAT
CCGCTTATTGGAAAGGATTTAAAGAATATCATGCGGCA
>lcl|CP016622.1_cds_ANZ28677.1_44 [locus_tag=BCV53_00220] [protein=homoserine dehydrogenase] [protein_id=ANZ28677.1] [location=complement(38639..39940)] [gbkey=CDS]
TATATATCTCTTACAAGAATTTTTTTCACTTGTACCGG
AAATATAGTTTGTTGTTCCATTGACGATTCCCATCATT
TTCCTTTTGCTTGCACATCTTCTAAATCAATGTTCATC
>lcl|CP016622.1_cds_ANZ28678.1_45 [locus_tag=BCV53_00225] [protein=D-glycerate dehydrogenase] [protein_id=ANZ28678.1] [location=complement(40129..41109)] [gbkey=CDS]
ACGATGGTGTCTGATGTCGTCGATGAAGAAATATTAGA
TGGTACAAAATGTTCATATCAAAACCAGCTGCGCGTTT
ACGATTTTCCCGCTTCTAATATTTCTTCATCGACGACA
>lcl|CP016622.1_cds_ANZ28679.1_46 [locus_tag=BCV53_00230] [protein=spore coat protein YutH] [protein_id=ANZ28679.1] [location=complement(41202..42206)] [gbkey=CDS]
ATAATAAATAATCGCTCATCTTCTGTAATTCCTCTATT
CAGAAGATGAGCGATTATTTATTATTAACGGGAGATGA
ATTTACGCACGTCTTCTTTTTCCGCTTCATTATTTTGA
>lcl|CP016622.1_cds_ANZ28680.1_47 [locus_tag=BCV53_00235] [protein=phosphatidylglycerophosphatase A] [protein_id=ANZ28680.1] [location=42432..42929] [gbkey=CDS]
TCGTTCAATTTTTTTAAAATGCCAGGCTTTTGTTTATC
AAAAAATTGAACGATAAATCCACGGGAAAATGCAATAC
CCATTAAAGACATCGCTGAACTCGTATATTATTTGCAA
>lcl|CP016622.1_cds_ANZ32039.1_48 [locus_tag=BCV53_00240] [protein=HAD family hydrolase] [protein_id=ANZ32039.1] [location=complement(43190..43960)] [gbkey=CDS]
TATTTTTGAAAAAAAACCGGATGCTTCTATTTATGTAA
CATAAATAGAAGCATCCGGTTTTTTTTCAAAAATATAA
CGACAAGCCAAGCGACGGCAAATTATATTTTTGAAAAA
>lcl|CP016622.1_cds_ANZ28681.1_49 [locus_tag=BCV53_00245] [protein=hypothetical protein] [protein_id=ANZ28681.1] [location=complement(44153..44590)] [gbkey=CDS]
CATATTTACAAACAAAACCCGTCGTGGGACGATGAATT
TACGAATGTCGACCACGCAAAATTATTGGAGGAAATGC
GTGATTGAGGCGGTTTTAGATGTCGGAAACGCGATGAT
>lcl|CP016622.1_cds_ANZ28682.1_50 [locus_tag=BCV53_00250] [protein=cytosolic protein] [protein_id=ANZ28682.1] [location=44687..44956] [gbkey=CDS]
TCGAAACGGACCGCTTTTATGGGAAATATTTAGTTCTC
TGGGAAATATTTAGTTCTCGACTTGCAAAGCAACCGTT
CTTATATGACGATACGGTGGATACGAAAACGCGTTTTG
>lcl|CP016622.1_cds_ANZ28683.1_51 [locus_tag=BCV53_00255] [protein=cytosolic protein] [protein_id=ANZ28683.1] [location=45013..45273] [gbkey=CDS]
AAAAATTTTTCTGTTTTTCTACGGTGGAAAAGTCGCTC
CTATAGCGCCTTTAACTACGAAGACAAATCGTTCCATC
AAGGCGCTATAGTAACGCTGTCCTTTTTTCCACGAAGT
>lcl|CP016622.1_cds_ANZ28684.1_52 [locus_tag=BCV53_00260] [protein=hypothetical protein] [protein_id=ANZ28684.1] [location=complement(45364..45639)] [gbkey=CDS]
ATAATATATGTTATGAATTAGTGGAAAACGTGAAAAAC
AACGCGTTTTTCACGTTTTCCACTAATTCATAACATAT
TGAATTAGTGGAAAACGTGAAAAACGCGTTTAATGAAG
>lcl|CP016622.1_cds_ANZ28685.1_53 [locus_tag=BCV53_00265] [protein=sporulation protein] [protein_id=ANZ28685.1] [location=45752..46435] [gbkey=CDS]
ACATTCTTTGAATCGTTGTATCGATGATTTGATCAATA
ATCGTTTATGACACAGATACAAAAAACCGCCACCAAAC
GATTCCAACAGCCGGAATATTGATCAAATCATCGATAC
>lcl|CP016622.1_cds_ANZ28686.1_54 [locus_tag=BCV53_00270] [protein=lipoyl synthase] [protein_id=ANZ28686.1] [location=complement(46493..47389)] [gbkey=CDS]
AAAATAAAGCTGAATACCAATGAAAATTATACAGGCTT
AGCCTGTATAATTTTCATTGGTATTCAGCTTTATTTTT
AATTCGTCTGGGTGATAATATTTCACTACTTTTAAATG
>lcl|CP016622.1_cds_ANZ28687.1_55 [locus_tag=BCV53_00275] [protein=peptidase M23] [protein_id=ANZ28687.1] [location=47557..48567] [gbkey=CDS]
GGGAAAGTTAAAATTTATAAAAAATACCATACATTAAA
ATGTATGGTATTTTTTATAAATTTTAACTTTCCCTAAA
TAAATTTTAACTTTCCCTAAAATCAAATCAACGGTTTT
>lcl|CP016622.1_cds_ANZ28688.1_56 [locus_tag=BCV53_00280] [protein=ABC transporter ATP-binding protein] [protein_id=ANZ28688.1] [location=complement(48899..49606)] [gbkey=CDS]
TTAGTCAAAACCATTTTCCGCATTATTGAAGAAATTAA
ATTTCTTCAATAATGCGGAAAATGGTTTTGACTAATAA
GAATTAGGTGCTTTTTTACGGAAAAATAAACAGGAAAT
>lcl|CP016622.1_cds_ANZ28689.1_57 [gene=livG] [locus_tag=BCV53_00285] [protein=high-affinity branched-chain amino acid ABC transporter ATP-binding protein LivG] [protein_id=ANZ28689.1] [location=complement(49608..50387)] [gbkey=CDS]
TAAGGGAAAAGTTTCATTTGACGATTTTGCTTATTGAG
TAAAAGCAATCAAGTTCATTAGTTCTTGGGTTTCCTGA
AAAATTTTCAAGCTGGAGCACGTCATGCATGAAAAAGC
>lcl|CP016622.1_cds_ANZ28690.1_58 [locus_tag=BCV53_00290] [protein=ABC transporter] [protein_id=ANZ28690.1] [location=complement(50362..51336)] [gbkey=CDS]
ATTCCTTTTATATTAATACATTATTTTTTATCGCTATC
TATTAATACATTATTTTTTATCGCTATCAATATTATGC
ATACATTATTTTTTATCGCTATCAATATTATGCTAGCG
>lcl|CP016622.1_cds_ANZ28691.1_59 [locus_tag=BCV53_00295] [protein=ABC transporter permease] [protein_id=ANZ28691.1] [location=complement(51354..52232)] [gbkey=CDS]
ATGATTCTTCTTCAGCTTATCGTTCATAAAACGAAAAT
TGGATTTTGGCTACTTCGATTGTATTAATGATTCTTCT
TGAACGATAAGCTGAAGAAGAATCATTAATACAATCGA
>lcl|CP016622.1_cds_ANZ28692.1_60 [locus_tag=BCV53_00300] [protein=ethanolamine utilization protein EutJ] [protein_id=ANZ28692.1] [location=complement(52314..53501)] [gbkey=CDS]
TATTTTGCTTTGAAAGATTTAACAAAATTTTGAATTTT
ATGATTTGAAAGTAAAAAAAGCCGCTGTACTTATTGAT
TTCCTCGAATGACCCTGATCAAAAAATTCAAAATTTTG
>lcl|CP016622.1_cds_ANZ28693.1_61 [locus_tag=BCV53_00305] [protein=sporulation protein YunB] [protein_id=ANZ28693.1] [location=complement(53823..54566)] [gbkey=CDS]
TTAATGACTAAATTGGCAATTCGTTTTGTTTCTTTTTC
GTCATTAATAATGCGATTGAACAGCAGTTTTTAAAAGA
ATAATGCGATTGAACAGCAGTTTTTAAAAGAAAATACG
>lcl|CP016622.1_cds_ANZ32040.1_62 [locus_tag=BCV53_00310] [protein=hypothetical protein] [protein_id=ANZ32040.1] [location=complement(54625..54939)] [gbkey=CDS]
GCGTAACTCCAATTACGATTGATCATTATCCGTTTATC
TAAATTTTTTTCCCTCATCTTTAAGAGCGCCTCTTTCC
CGATTGATCATTATCCGTTTATCGCCGTTTCCGTTCAG
>lcl|CP016622.1_cds_ANZ28694.1_63 [locus_tag=BCV53_00315] [protein=bifunctional metallophosphatase/5'-nucleotidase] [protein_id=ANZ28694.1] [location=complement(54996..56387)] [gbkey=CDS]
GCGTTATTAGAAAAACAAAGTTTGCAAAAATTAGAATC
TTAGAAAAACAAAGTTTGCAAAAATTAGAATCAGAGCA
AAGGAGATTATTTTACAAGCAAATACAGAAAGAATGAA
>lcl|CP016622.1_cds_ANZ28695.1_64 [locus_tag=BCV53_00320] [protein=hypothetical protein] [protein_id=ANZ28695.1] [location=complement(56405..57226)] [gbkey=CDS]
TTTTTAATGGATTATCATCGACATTATCGTATATGAAG
ATGGATTATCATCGACATTATCGTATATGAAGGAGAAA
TGAAAAGCTTTGATAAATAAGACGGATTCCTAACAGAA
>lcl|CP016622.1_cds_ANZ28696.1_65 [locus_tag=BCV53_00325] [protein=hypothetical protein] [protein_id=ANZ28696.1] [location=complement(57243..58091)] [gbkey=CDS]
AAAACGAAGACAAATGATATTTATGTGTTGTTTAACAA
AACAACACATAAATATCATTTGTCTTCGTTTTTAATGT
TGCAAAAACGTTACAGTTTATGACGGAAGAAGGATGGA
>lcl|CP016622.1_cds_ANZ28697.1_66 [locus_tag=BCV53_00330] [protein=Fe-S cluster assembly protein SufB] [protein_id=ANZ28697.1] [location=complement(58576..59973)] [gbkey=CDS]
TCAAGTTTGGATTTTGATGAAATTACGTATTATGTAAA
CATAATACGTAATTTCATCAAAATCCAAACTTGATAAA
AAAATAACCCCAAGTTTTTCTAAATCTTCCTTCATATT
>lcl|CP016622.1_cds_ANZ28698.1_67 [locus_tag=BCV53_00335] [protein=SUF system NifU family Fe-S cluster assembly protein] [protein_id=ANZ28698.1] [location=complement(60004..60441)] [gbkey=CDS]
GATATGCTGTATCGTCAAGTGATTATGGATCATTATAA
TAATGATCCATAATCACTTGACGATACAGCATATCTAA
ACGATGAAAGTGGAAGACGGAAAAATCACTGATGTAAA
>lcl|CP016622.1_cds_ANZ28699.1_68 [locus_tag=BCV53_00340] [protein=cysteine desulfurase] [protein_id=ANZ28699.1] [location=complement(60431..61651)] [gbkey=CDS]
TCTCTATAATACAAAAGAGGAAATTGATCAATTTGTCG
TTAATGCGAAGTCCACGCAAGAAATTATTTTTACAAGA
CTTTTTGATCTAAAATTGGAAACAACCGACGAATCTCT
>lcl|CP016622.1_cds_ANZ28700.1_69 [locus_tag=BCV53_00345] [protein=Fe-S cluster assembly protein SufD] [protein_id=ANZ28700.1] [location=complement(61648..62961)] [gbkey=CDS]
TATTCAAGAAAACGATGATACGGCATTATTTAATCATG
GCAAATTGGGTGAAATTCCAATTGTCAATTTTTGTTTT
TGTCGAAAACTATATTTCCGCAAAAGAAACAAGCAAAG
>lcl|CP016622.1_cds_ANZ28701.1_70 [locus_tag=BCV53_00350] [protein=Fe-S cluster assembly ATPase SufC] [protein_id=ANZ28701.1] [location=complement(62979..63758)] [gbkey=CDS]
ATGAAATTTATCCGCAAACTGGATGAAAAAATGGAATT
AAGATCTTCACGTATCCGTTGAAGGAAAAGAAATTTTA
CTTCCAAATTCACGCCTTTTAAAATTTCTTTTCCTTCA
>lcl|CP016622.1_cds_ANZ28702.1_71 [locus_tag=BCV53_00355] [protein=hypothetical protein] [protein_id=ANZ28702.1] [location=complement(63823..64038)] [gbkey=CDS]
TTCTCATTACAATCTTATAACAAATGAAAAGTATTAGC
TAACAAATGAAAAGTATTAGCAACCTTTTGTACAAAAT
CAATCTTATAACAAATGAAAAGTATTAGCAACCTTTTG
>lcl|CP016622.1_cds_ANZ28703.1_72 [locus_tag=BCV53_00360] [protein=hypothetical protein] [protein_id=ANZ28703.1] [location=64125..64415] [gbkey=CDS]
TTAAAAAACGATTCTGTTTAATTCTTTTATCATTCACG
AAAAACGATTCTGTTTAATTCTTTTATCATTCACGTAT
GTATACGTGAATGATAAAAGAATTAAACAGAATCGTTT
>lcl|CP016622.1_cds_ANZ28704.1_73 [locus_tag=BCV53_00365] [protein=methionine ABC transporter substrate-binding protein] [protein_id=ANZ28704.1] [location=complement(64552..65391)] [gbkey=CDS]
TATTCTTTTTTAATAAAGTCTTGAATTTCTTTTGACTG
TATTTTTTTGAATAAATGCCGATTGGCTCAATATGAAT
GAAATCGTGAAGTTCCAAGATTATATTTTACCAAACAA
>lcl|CP016622.1_cds_ANZ28705.1_74 [locus_tag=BCV53_00370] [protein=methionine ABC transporter permease] [protein_id=ANZ28705.1] [location=complement(65408..66076)] [gbkey=CDS]
ATAAAATAATCAATATAATAAATGGAATAGAACGAAAA
TTATATTGATTATTTTATTAATTCCGCTGACGAAATGG
AAAATAACAGCAGTCCAAGAATCGTTCCTAATATAAAT
>lcl|CP016622.1_cds_ANZ28706.1_75 [locus_tag=BCV53_00375] [protein=methionine ABC transporter ATP-binding protein] [protein_id=ANZ28706.1] [location=complement(66066..67094)] [gbkey=CDS]
TATTAGAAAACGTAACAAAAATCTATGAAGCTTCCAAC
ATAAACGTTTAGGATTGACCATCGTATTAATTACCCAC
ATACGATGGTCAATCCTAAACGTTTATTAATATCGACC
>lcl|CP016622.1_cds_ANZ28707.1_76 [locus_tag=BCV53_00380] [protein=sterol-binding protein] [protein_id=ANZ28707.1] [location=complement(67764..68105)] [gbkey=CDS]
TCACCGATTTTGCCAGATGAAGAATTATACATTCAATT
CAGAACGAATGCAAAAGTTGAATCATTTATCACCGATT
TACATTCAATTTGAATGCGAAACAGAAACAGCAGTTGT
>lcl|CP016622.1_cds_ANZ28708.1_77 [locus_tag=BCV53_00385] [protein=thiol reductase thioredoxin] [protein_id=ANZ28708.1] [location=complement(68326..68646)] [gbkey=CDS]
TATGAAACAATCAAGAAAATTTGGGCGGAAAACAGGTA
CCTGTTTTCCGCCCAAATTTTCTTGATTGTTTCATATA
CAAAACCGATATTAATTATATGCCTGAACGTGCGGTTA
>lcl|CP016622.1_cds_ANZ28709.1_78 [locus_tag=BCV53_00390] [protein=hypothetical protein] [protein_id=ANZ28709.1] [location=complement(68655..69005)] [gbkey=CDS]
TTATAAAGATGTTTATATATTAGTGGATGCCGATGAAG
TTGCGGGCAAATTTTAATGTCCATTATGATTATTTGTT
ACAAATAATCATAATGGACATTAAAATTTGCCCGCAAT
>lcl|CP016622.1_cds_ANZ28710.1_79 [locus_tag=BCV53_00395] [protein=glycine cleavage system protein H] [protein_id=ANZ28710.1] [location=complement(69500..69883)] [gbkey=CDS]
AATGATAATCCAGAATATGTAAATGAATCTCCATATGA
CATATTCTGGATTATCATTTAATGCTTCATTCACTTCT
CCATTGCTTCATATTGCTCTGCTGTTAATAAATTATCG
>lcl|CP016622.1_cds_ANZ28711.1_80 [locus_tag=BCV53_00400] [protein=hypothetical protein] [protein_id=ANZ28711.1] [location=complement(69975..70337)] [gbkey=CDS]
ATGAAGAACAATATGAAAAATTTTTTGGACAAAAATAA
TTTTTGTCCAAAAAATTTTTCATATTGTTCTTCATTAA
TCGTTGGGTTTAATGAAGAACAATATGAAAAATTTTTT
>lcl|CP016622.1_cds_ANZ28712.1_81 [locus_tag=BCV53_00405] [protein=acyl-CoA dehydrogenase] [protein_id=ANZ28712.1] [location=complement(70392..72176)] [gbkey=CDS]
AACAGCCGATTTCAAAGTTTTCATTAACACAAGAAAAA
AGGCGATTTTTTTTGCATTGCGTACTAAATATTTTTCT
ACGACATAATCTTCTGTTGTTTTCGCAATCATTTTATG
>lcl|CP016622.1_cds_ANZ28713.1_82 [locus_tag=BCV53_00410] [protein=acetyl-CoA acetyltransferase] [protein_id=ANZ28713.1] [location=complement(72246..73418)] [gbkey=CDS]
GAACTTTCTGATATCGGATTGATTGAACTAAATGAAGC
AAACTTGCCGGCTTAGAACTTTCTGATATCGGATTGAT
CGAAGGAAATATCGATGATCTTATTATTGGCTGCGCGA
>lcl|CP016622.1_cds_ANZ28714.1_83 [locus_tag=BCV53_00415] [protein=3-hydroxyacyl-CoA dehydrogenase] [protein_id=ANZ28714.1] [location=complement(73464..75848)] [gbkey=CDS]
TTGAAGCAGTCGTGGAAAATTTAGAAATTAAGAAAAGC
TATCAAATATTTAAATAGTCTGCCAAGCGGAGTTCATT
AAAACGCTTCCCTTTCTAAATCAAGCAAATATTGTTCA
>lcl|CP016622.1_cds_ANZ28715.1_84 [locus_tag=BCV53_00420] [protein=proline dehydrogenase] [protein_id=ANZ28715.1] [location=complement(76338..77255)] [gbkey=CDS]
AAAAAATCATCAAAATGCATTTATTAAACGGAAACTAT
ATAAATGCATTTTGATGATTTTTTTAAAGTTTTCATCC
ATGGTTTATTTTTGGACAAGAATAAAAAAAAGTTGCGC
>lcl|CP016622.1_cds_ANZ28716.1_85 [locus_tag=BCV53_00425] [protein=hypothetical protein] [protein_id=ANZ28716.1] [location=77422..77685] [gbkey=CDS]
TTTCACTGATATGCTGTCGTGGAATTTGCTCGCGATGA
CCAACAAATTTTAAGCCATCTGCAAAATACAGGCCGGC
GGCCGGCCTGTATTTTGCAGATGGCTTAAAATTTGTTG
>lcl|CP016622.1_cds_ANZ28717.1_86 [locus_tag=BCV53_00430] [protein=hypothetical protein] [protein_id=ANZ28717.1] [location=77706..78038] [gbkey=CDS]
TATCAAGATATGCTTAACATTTTTACAGAAACGCAAAA
ATGTTTCAAAAAGGCTGGTACAAACTTGAAACAGCTGA
ACGATATGTTGGCGACAGAAAAATATATGACCTCATCG
>lcl|CP016622.1_cds_ANZ28718.1_87 [locus_tag=BCV53_00435] [protein=hypothetical protein] [protein_id=ANZ28718.1] [location=complement(78411..78686)] [gbkey=CDS]
>lcl|CP016622.1_cds_ANZ28719.1_88 [locus_tag=BCV53_00440] [protein=adenosylmethionine--8-amino-7-oxononanoate transaminase] [protein_id=ANZ28719.1] [location=complement(78820..80187)] [gbkey=CDS]
AAAAATATTGAACTTATGGAAAAACGGCAGCTTGTCGA
CGCAAATGAAAACATATGTGCAAGAACATCCGCTTATT
TTTGACGTCAATGGAAACAAATATTTGGACGGATATGC
>lcl|CP016622.1_cds_ANZ28720.1_89 [locus_tag=BCV53_00445] [protein=dethiobiotin synthase] [protein_id=ANZ28720.1] [location=complement(80177..80896)] [gbkey=CDS]
ATATTTTTTGTATTGTCTGAATATTATTGACATGAATG
AATATTTTTGTTCTCAGCCCTAACGTTTGAAAAACAAA
ATCAATTTGATCCCGAAAGCATCATTCATGTCAATAAT
>lcl|CP016622.1_cds_ANZ28721.1_90 [locus_tag=BCV53_00450] [protein=biotin biosynthesis protein BioY] [protein_id=ANZ28721.1] [location=complement(80896..81459)] [gbkey=CDS]
TTTGTTTGGTTGCTCTTGGTTGTACATAGCGATGAAAT
TCTGCTCTTTTTGCCGTTTATTTGTTTGGTTGCTCTTG
TTTAGCGGGATGTTTATTGGGGCCAAAGCTTGGAATGT
>lcl|CP016622.1_cds_ANZ28722.1_91 [locus_tag=BCV53_00455] [protein=hypothetical protein] [protein_id=ANZ28722.1] [location=complement(81526..81726)] [gbkey=CDS]
TACATAGGTTAACATATAGATAAAAAGAAAAACTGTAT
ACATATAGATAAAAAGAAAAACTGTATTCCGGCGATCC
TTTTTGTTTGCCCTACCCTTGTGCGCATCGGAAATATC
>lcl|CP016622.1_cds_ANZ28723.1_92 [locus_tag=BCV53_00460] [protein=ABC transporter] [protein_id=ANZ28723.1] [location=complement(81701..82657)] [gbkey=CDS]
TCTTGAAAAATATAAAGATAGTAAGTATGAAAACGTTG
TAAAAACAATCGCATCATTTATTTAAATCCGAACTATT
AATAAATGATGCGATTGTTTTTATAAGCGTTTGTCTTT
>lcl|CP016622.1_cds_ANZ28724.1_93 [locus_tag=BCV53_00465] [protein=iron ABC transporter ATP-binding protein] [protein_id=ANZ28724.1] [location=complement(82780..83538)] [gbkey=CDS]
AACAATTTAGATATGAAACATTGTGTGCAAATGATGAA
TGCAAAATAAACACATATTTTCTTATCATGGATCGTTT
TCATGGATCGTTTCAATATGAACGTCCATATCATAAAT
>lcl|CP016622.1_cds_ANZ28725.1_94 [locus_tag=BCV53_00470] [protein=iron ABC transporter permease] [protein_id=ANZ28725.1] [location=complement(83532..84482)] [gbkey=CDS]
TTCCATTTTATTTAAACAAGAAGAGCAGACGATTTATT
TATGTTGATTCAGACGTTTGTTGTATTTATTTTTGGGT
TGCAATTTTTAATCGATCCGAACGAATTTTTTGTGATT
>lcl|CP016622.1_cds_ANZ28726.1_95 [locus_tag=BCV53_00475] [protein=iron ABC transporter permease] [protein_id=ANZ28726.1] [location=complement(84475..85422)] [gbkey=CDS]
TATTTCACTTTTTCAAGTATTCTCATAAAAATCATCGT
TATTATTCGTCATATTAGCAGTTGCATCTTTATTTATC
TGAGAATACTTGAAAAAGTGAAATATAAAGACGCCATT
>lcl|CP016622.1_cds_ANZ28727.1_96 [locus_tag=BCV53_00480] [protein=pyridine nucleotide-disulfide oxidoreductase] [protein_id=ANZ28727.1] [location=85877..86443] [gbkey=CDS]
CCGCAAAAGCAGGAAAGAAAACAGTATTAATTGACAAT
ATACTGTTTTCTTTCCTGCTTTTGCGGTAAAAATGGCA
ATTGACAATGACAAAAGCATCACCAAACGCGCTTGGAT
>lcl|CP016622.1_cds_ANZ28728.1_97 [gene=livF] [locus_tag=BCV53_00485] [protein=branched-chain amino acid ABC transporter ATP-binding protein] [protein_id=ANZ28728.1] [location=complement(86561..87307)] [gbkey=CDS]
TGAAAATGTGTTGGATGTTTTTCCAAAATTGAAAACGA
CTTAGGGATTCAAAGAAAAACATTGGAAAACACAAAAC
GGGATTCAAAGAAAAACATTGGAAAACACAAAACATCG
>lcl|CP016622.1_cds_ANZ28729.1_98 [gene=livG] [locus_tag=BCV53_00490] [protein=high-affinity branched-chain amino acid ABC transporter ATP-binding protein LivG] [protein_id=ANZ28729.1] [location=complement(87308..88084)] [gbkey=CDS]
AATCCGCAAGAATCAAACAAGTTAGTGGAAGTTTTATT
TTGGAGATGAGAAGCAATGGCATGACATTTTTATTTGT
CCGTTTCCATATCATGCTCGACAAATAAAAATGTCATG
>lcl|CP016622.1_cds_ANZ28730.1_99 [locus_tag=BCV53_00495] [protein=branched-chain amino acid ABC transporter permease] [protein_id=ANZ28730.1] [location=complement(88081..89145)] [gbkey=CDS]
TTTGAAATGATAACATCTATTTATTTTTTAATTATGGT
CAACCATAATTAAAAAATAAATAGATGTTATCATTTCA
TTGTATTCACTTTTTTTAAGGAATGGAAAGAAATTACT
>lcl|CP016622.1_cds_ANZ28731.1_100 [locus_tag=BCV53_00500] [protein=ABC transporter permease] [protein_id=ANZ28731.1] [location=complement(89158..90039)] [gbkey=CDS]
GTAAGTTTAGCAGTTTTATATTTCTTCTTTAATAAAAC
TTAAAGAAGAAATATAAAACTGCTAAACTTACTAAAGA
AAGAAGAAATATAAAACTGCTAAACTTACTAAAGAAAT
>lcl|CP016622.1_cds_ANZ28732.1_101 [locus_tag=BCV53_00505] [protein=ABC transporter substrate-binding protein] [protein_id=ANZ28732.1] [location=complement(90118..91287)] [gbkey=CDS]
TATGCTTTTTCAAAATCCTTCTTATATTTCAGCAATGT
CAAAAAACATTCATCAGTTAGGTATTAATGTACCAGTT
TCCATATTAAAAATCCCTGAAATTCCAACGAAGTTTTT
>lcl|CP016622.1_cds_ANZ28733.1_102 [locus_tag=BCV53_00510] [protein=GntR family transcriptional regulator] [protein_id=ANZ28733.1] [location=complement(91512..92156)] [gbkey=CDS]
AAGAACATGAAGAAATTATCCGTCTGTTAAAAGAACAA
GCGAACTCAATTATGAATTTCATGCGCTTATTTACAAA
TTTACAAACATTGTGGCAATGCATATTTAGAAGAGCAA
>lcl|CP016622.1_cds_ANZ28734.1_103 [locus_tag=BCV53_00515] [protein=5-carboxymethyl-2-hydroxymuconate semialdehyde dehydrogenase] [protein_id=ANZ28734.1] [location=complement(92210..93724)] [gbkey=CDS]
ATGATTTCGTTCGTAAACGGGTTTACATTTTCAAAATA
GAAAAATCGATTTACGATTCGTTTGTCGAAAAGCTAAA
GCTTTTCGACAAACGAATCGTAAATCGATTTTTCTAAA
>lcl|CP016622.1_cds_ANZ28735.1_104 [locus_tag=BCV53_00520] [protein=5-carboxymethyl-2-hydroxymuconate isomerase] [protein_id=ANZ28735.1] [location=complement(93747..94133)] [gbkey=CDS]
TATGAGTTTAGTGAATCAGGGACATATAAACATAATAA
TTATGTTTATATGTCCCTGATTCACTAAACTCATATAA
TTTTGGAATACACCGATAATATTGCAAAAGAAGCAAAT
>lcl|CP016622.1_cds_ANZ28736.1_105 [locus_tag=BCV53_00525] [protein=2-hydroxyhepta-2,4-diene-1,7-dioate isomerase] [protein_id=ANZ28736.1] [location=complement(94150..94887)] [gbkey=CDS]
AAAATCATATCTTTTGTATTTCCTTCTTGTACTAGCTT
AATACTCGATTAGGGCTGGAATATTAAAAATCATATCT
GGGCTGGAATATTAAAAATCATATCTTTTGTATTTCCT
>lcl|CP016622.1_cds_ANZ32041.1_106 [locus_tag=BCV53_00530] [protein=4-hydroxyphenylacetate isomerase] [protein_id=ANZ32041.1] [location=complement(94862..95677)] [gbkey=CDS]
AAATTGCGGGAATTTCCTATATGATGGAATCGGAAGTA
GTCCAGCATAATAACACGAAACATTTAATGCGTTCTGT
TTGGCAGATATTACAGAGTTTATGACATTATATCCGGG
>lcl|CP016622.1_cds_ANZ28737.1_107 [locus_tag=BCV53_00535] [protein=2,4-dihydroxyhept-2-ene-1,7-dioic acid aldolase] [protein_id=ANZ28737.1] [location=complement(95702..96619)] [gbkey=CDS]
TTATTTATAACATTCCAGGAAGAACGGCAGTGAATTTA
TTTATAACATTCCAGGAAGAACGGCAGTGAATTTAGAA
ATAAATTATATTTCACGAGCGTTTGCCGGATTTTTTCC
>lcl|CP016622.1_cds_ANZ32042.1_108 [locus_tag=BCV53_00540] [protein=flavin reductase] [protein_id=ANZ32042.1] [location=complement(96910..97386)] [gbkey=CDS]
TTTCTGTTGGCGAAAAAGCTAAAATGAATTCAGTCATC
TTTGCTGGACAATTAAAAGAAGAGCGGAATGTGGAATT
CCAGATTCCTTGGCCAATATTTTGTGTGATGTTGATAT
>lcl|CP016622.1_cds_ANZ28738.1_109 [locus_tag=BCV53_00545] [protein=3,4-dihydroxyphenylacetate 2,3-dioxygenase] [protein_id=ANZ28738.1] [location=complement(97729..98712)] [gbkey=CDS]
AATAATGAATGTAGGTTTCATTTTTGTCAAAGTTGGTT
TGTAAAAGAATTAGGGTTTGCTTGTTCAGAATATACAG
TTTAAGAGATCCGGATGGTCATCGAATTGAATTATATA
>lcl|CP016622.1_cds_ANZ28739.1_110 [locus_tag=BCV53_00550] [protein=4-hydroxyphenylacetate 3-monooxygenase, oxygenase component] [protein_id=ANZ28739.1] [location=complement(98738..100213)] [gbkey=CDS]
TTTTGATAACTATGAAAAAGATTACTATAAAAATTTGA
TAGTAATCTTTTTCATAGTTATCAAAATAAGTCATTCC
TGATCTTCAATACGAAAAGCAGGAAAAAATGTTATATA
>lcl|CP016622.1_cds_ANZ28740.1_111 [locus_tag=BCV53_00555] [protein=LysR family transcriptional regulator] [protein_id=ANZ28740.1] [location=100398..101297] [gbkey=CDS]
ACAATTCTTAAGGAAAAATTTAGCAATAAAATAAAAAA
GTTTTTTATTTTATTGCTAAATTTTTCCTTAAGAATTG
TTTTATTGCTAAATTTTTCCTTAAGAATTGTTAAAAAG
>lcl|CP016622.1_cds_ANZ28741.1_112 [locus_tag=BCV53_00560] [protein=catalase] [protein_id=ANZ28741.1] [location=101429..102895] [gbkey=CDS]
ATTTCTTCTTTTGTTACTTGTTTCAATGATTCGACAAT
ATCCAAGACGTACATCTTATCGAAAAATTAGCACACTT
TATGTGCAAATTATGCCGTTAGAAGACGCAAAAACATA
>lcl|CP016622.1_cds_ANZ28742.1_113 [locus_tag=BCV53_00565] [protein=manganese catalase] [protein_id=ANZ28742.1] [location=complement(103102..103998)] [gbkey=CDS]
AACGATTGAAACAAATAATTATTTAATGTTGACATTTC
AATAATTATTTGTTTCAATCGTTTAATTTCCGGCAAAA
TTTGTTTCAATCGTTTAATTTCCGGCAAAAGAAAAAAC
>lcl|CP016622.1_cds_ANZ28743.1_114 [locus_tag=BCV53_00570] [protein=hypothetical protein] [protein_id=ANZ28743.1] [location=complement(104060..104302)] [gbkey=CDS]
TTCATATCCTTCGTCACCTCAATTGGTGGCATTGGTCG
AGGGAAGTAAGACCGGACCATATCATCCTGTCTTCCAA
TTCATCCGCATCCAGCAGATTGTTTGGATTCGCCTAAC
>lcl|CP016622.1_cds_115 [locus_tag=BCV53_00575] [protein=hypothetical protein] [pseudo=true] [location=complement(104520..105053)] [gbkey=CDS]
TCAACAACTGTTACAAGAGCATCATTTCCAATTCAGTA
ATCAAGAAAGAATGCATCTATCCCAATCGATTCCGTAC
CTTTCTTTGTATTCTTTGACCCAACGGTGAAGAGTGTT
>lcl|CP016622.1_cds_ANZ28744.1_116 [locus_tag=BCV53_00580] [protein=hypothetical protein] [protein_id=ANZ28744.1] [location=complement(105143..105391)] [gbkey=CDS]
AATATTCTTTTAAAAGAAATAGTAAGAAATATTACTAA
GTAATATTTCTTACTATTTCTTTTAAAAGAATATTTAA
AAAGAAATAGTAAGAAATATTACTAATCTTCCATTGAA
>lcl|CP016622.1_cds_ANZ28745.1_117 [locus_tag=BCV53_00585] [protein=transposase] [protein_id=ANZ28745.1] [location=complement(105564..106733)] [gbkey=CDS]
GAACTGATTATGCGGGAAGAAATCAAAAATTTCCTCGA
ACAATAACGTTCTTCAAACATTCGTTGAAGGGCTTCTT
TGCGGGAAGAAATCAAAAATTTCCTCGAAATCGAACAG
>lcl|CP016622.1_cds_ANZ32043.1_118 [locus_tag=BCV53_00590] [protein=transposase] [protein_id=ANZ32043.1] [location=complement(107219..107683)] [gbkey=CDS]
CATGCGTTATTTTATCAATTAGCGATACAGCAAATACA
TTTTATCAATTAGCGATACAGCAAATACAAGTGGCAAA
TGCTTCATCATGCCATAAATAATATTTACTAGCCTTCT
>lcl|CP016622.1_cds_ANZ28746.1_119 [locus_tag=BCV53_00595] [protein=hypothetical protein] [protein_id=ANZ28746.1] [location=complement(107834..108082)] [gbkey=CDS]
TAGCTGGAGATATGTATCAAATTCCAACCATGTTTTTC
GAGGGAGTAAGGATAGATGAGCTTACTGCTTTTTTATA
TAAAAAAGCAGTAAGCTCATCTATCCTTACTCCCTCTA
>lcl|CP016622.1_cds_120 [locus_tag=BCV53_00600] [protein=transposase] [pseudo=true] [location=complement(109019..109771)] [gbkey=CDS]
TTCGGTCTTATATTTGGACGGTTTGTATGTGAAACTTC
GAACTGATTATGCGGGAAGAAATCAAACATTTCCTCGA
TATTTGGACGGTTTGTATGTGAAACTTCGCCTCGATAC
>lcl|CP016622.1_cds_ANZ28747.1_121 [locus_tag=BCV53_00605] [protein=hypothetical protein] [protein_id=ANZ28747.1] [location=complement(109984..110373)] [gbkey=CDS]
GCATGAATTCTATAAAATCAAAAATACTTCTCAACTTT
TAATTACCGTTGACGTTTTTACTAAGAAATTTTTGGAA
CCGTTGACGTTTTTACTAAGAAATTTTTGGAACTATTT
>lcl|CP016622.1_cds_ANZ28748.1_122 [locus_tag=BCV53_00610] [protein=hypothetical protein] [protein_id=ANZ28748.1] [location=complement(110363..111250)] [gbkey=CDS]
AAGCTCTCTTTAATTCTATTAATAAATCATTTGCTATT
ATTCTATTAATAAATCATTTGCTATTTCTCTTTCCTTT
AATCAAGTTACAAATAAAAAGTTACGGAATACTATCAA
>lcl|CP016622.1_cds_ANZ28749.1_123 [locus_tag=BCV53_00615] [protein=cytoplasmic protein] [protein_id=ANZ28749.1] [location=complement(112136..112618)] [gbkey=CDS]
ATGCTGTTTAAATATTCTTCTAAGAATTTCTTATCATC
CTTTGATTTTTGACAATCAGGGTAATTTTAAAATTGAG
GAAGAATATTTAAACAGCATTAAAGAGAACGATCAATA
>lcl|CP016622.1_cds_124 [locus_tag=BCV53_00620] [protein=hypothetical protein] [pseudo=true] [location=complement(113121..113516)] [gbkey=CDS]
TCAACATTCAGGACGTTTTTCGTTTTCGAGATCCATTT
CCAACCACCTCATCCCCAGTTTTGCCAATCATATTCAT
>lcl|CP016622.1_cds_ANZ28750.1_125 [locus_tag=BCV53_00625] [protein=hypothetical protein] [protein_id=ANZ28750.1] [location=complement(113774..113986)] [gbkey=CDS]
ATTACGATCTTTATAATTTAAAGCTATTTCTACTATTT
TCACCAGAGGAAATAGTAGAAATAGCTTTAAATTATAA
CGATCTTTATAATTTAAAGCTATTTCTACTATTTCCTC
>lcl|CP016622.1_cds_ANZ28751.1_126 [locus_tag=BCV53_00630] [protein=colicin] [protein_id=ANZ28751.1] [location=complement(114010..114360)] [gbkey=CDS]
ATTCTTTTGATGACTTTAGAAAAGAGTTTTGGAAATGC
AATCATATATACTTCACCATAAACAGCCTATTGAGAAA
TTCCAAAAGAGATTCGAGATAAACTTGTTGGAAAAAGA
>lcl|CP016622.1_cds_127 [locus_tag=BCV53_00635] [protein=hypothetical protein] [pseudo=true] [location=complement(114360..115243)] [gbkey=CDS]
GTTTTGTTTGCTTTGAAGACTTCTATCGAACTTAAAAC
TTCCTAGGACTTTCATTTTTTCCTTTACCTATCCCTTT
TTAACATTCAGGACGTTTCTCGTTTTCGAAATCCATTT
>lcl|CP016622.1_cds_128 [locus_tag=BCV53_00640] [protein=hypothetical protein] [pseudo=true] [location=complement(115581..116134)] [gbkey=CDS]
TCTAAAAATAGTTAACCCTGATAAATTTCAAGATCTTT
AATAAATATGCTCAATCAGTTTAACTTTTTTCATGTTC
CAAGGTTATCTAAAAATAGTTAACCCTGATAAATTTCA
>lcl|CP016622.1_cds_ANZ28752.1_129 [locus_tag=BCV53_00645] [protein=hypothetical protein] [protein_id=ANZ28752.1] [location=complement(116645..116926)] [gbkey=CDS]
GAAACAATAGTTAAAGAATTTAATTTAACTGAAAAGAG
AAGAATTTAATTTAACTGAAAAGAGTAAATATCGACAA
CTCTTTTCAGTTAAATTAAATTCTTTAACTATTGTTTC
>lcl|CP016622.1_cds_ANZ28753.1_130 [locus_tag=BCV53_00650] [protein=hypothetical protein] [protein_id=ANZ28753.1] [location=complement(117932..118273)] [gbkey=CDS]
TATTATTATTAACCTTGAAAATGACGATGAAGATGAAT
ATGCTTCTTCACTTAATTCAAATATCACTCTACAATTA
AAGTATTTAATACTAAAGGTGAGGACATAACCTCTAAT
>lcl|CP016622.1_cds_131 [locus_tag=BCV53_00655] [protein=hypothetical protein] [pseudo=true] [location=complement(118575..119369)] [gbkey=CDS]
CCAATTATGTTCATCGTCGTTTCTTTTACTTCTTTTTC
TCAACATTCAGGACGTTTCTCGTTTTCGAAATCAATTT
TGTTCATCGTCGTTTCTTTTACTTCTTTTTCGGCTCTG
>lcl|CP016622.1_cds_ANZ28754.1_132 [locus_tag=BCV53_00660] [protein=DUF5082 domain-containing protein] [protein_id=ANZ28754.1] [location=complement(119369..119680)] [gbkey=CDS]
TTTCATGAAGAAGATCGTCTGCAGTCGCATAAATACGT
TTGGAATCGATCGAAAAAGAATGGAAACGCAGGGCCTA
TGCGACTGCAGACGATCTTCTTCATGAAATAAGCAGGG
>lcl|CP016622.1_cds_ANZ28755.1_133 [locus_tag=BCV53_00665] [protein=type VII secretion protein EssA] [protein_id=ANZ28755.1] [location=complement(119843..120334)] [gbkey=CDS]
CCGTGAAGATGACAATAAGAAATCCGAAAATGAAAAAG
TCTTCATGAAGAGTCGCTGCTTGACGAAAAGAGAGATT
TTGTCATCTTCACGGTAATCGTTCCACGCATGAAAAAG
>lcl|CP016622.1_cds_ANZ28756.1_134 [locus_tag=BCV53_00670] [protein=type VII secretion protein EsaA] [protein_id=ANZ28756.1] [location=complement(120324..123110)] [gbkey=CDS]
AATGGAGCATTTTTACCATTATCTTATTATTTTTCTGT
ATGAAGATGTAGGAGCTGATTATAATAAAAAAACATAC
TAATAAAAAAACATACGAATTCGGCAAAGAAATTGTAC
>lcl|CP016622.1_cds_ANZ28757.1_135 [locus_tag=BCV53_00675] [protein=type VII secretion protein EssC] [protein_id=ANZ28757.1] [location=complement(123130..127569)] [gbkey=CDS]
TATAACTCCATATAATCATTGATATGATTGACTTCATA
TACGCTAATAAAGAAAACGTTACCTATATAGAAACAAA
AAAACATTCCGCATTTATTAGGGACGATTACTAATATT
>lcl|CP016622.1_cds_ANZ28758.1_136 [locus_tag=BCV53_00680] [protein=type VII secretion protein EssB] [protein_id=ANZ28758.1] [location=complement(127613..128893)] [gbkey=CDS]
TATGTTTTATTCGGTCTTTTTTTTACAGCCAAAACAAA
TATTCTTCTATCTCTCTATCAATTTCTTCTAACTTTTG
CTGAAGAACAACGGAAAGTAGTATTAAATAATATTACG
>lcl|CP016622.1_cds_ANZ28759.1_137 [locus_tag=BCV53_00685] [protein=ubiquitin] [protein_id=ANZ28759.1] [location=complement(128927..129166)] [gbkey=CDS]
TTCGATCAAAAAGCTCATTGATATCGTTTGGCAGTTAA
ACTGCCAAACGATATCAATGAGCTTTTTGATCGAATAA
TACAGAGGATATATTTGACCTTCGCCTGTCCAATTTTT
>lcl|CP016622.1_cds_ANZ28760.1_138 [locus_tag=BCV53_00690] [protein=hypothetical protein] [protein_id=ANZ28760.1] [location=complement(129247..129540)] [gbkey=CDS]
ATTCCGTGACATTAGAGCTTTCCGTATTATATTGTCTT
ATTTCAAGACTGGATCAAATGAGCAATGTGCTGCAAGG
TCCAGCAGTATCACGAGTTGCGCCCATCATTTGAAAAA
>lcl|CP016622.1_cds_ANZ28761.1_139 [locus_tag=BCV53_00695] [protein=hypothetical protein] [protein_id=ANZ28761.1] [location=complement(130032..131033)] [gbkey=CDS]
ATTGCTATTATTGATGATAATTTGAAAGCGTTTGATGA
TCATCAATAATAGCAATTAATTCTTTGTCGGACGGAAT
TTGATGATAATTTGAAAGCGTTTGATGAGGGAAATGTG
>lcl|CP016622.1_cds_ANZ28762.1_140 [locus_tag=BCV53_00700] [protein=hypothetical protein] [protein_id=ANZ28762.1] [location=complement(131099..132088)] [gbkey=CDS]
AGTTGTAATCTGACAATATATTTGGAGTAAATTTTTTA
GCTAAAAAATTTACTCCAAATATATTGTCAGATTACAA
TTCATTTTTATGATGAAGAAAAGGGAATCAATCAAATG
>lcl|CP016622.1_cds_ANZ28763.1_141 [locus_tag=BCV53_00705] [protein=hypothetical protein] [protein_id=ANZ28763.1] [location=complement(132111..132701)] [gbkey=CDS]
TATAGGCAAAAAATTTATAAACAATATCTTTCTTGTTA
ATCTATTTTCATATACCATATCAATATCGTATATGATA
TAAACAATATCTTTCTTGTTATCTACAGATATATGTTG
>lcl|CP016622.1_cds_ANZ28764.1_142 [locus_tag=BCV53_00710] [protein=hypothetical protein] [protein_id=ANZ28764.1] [location=complement(133174..133737)] [gbkey=CDS]
CTATTATCTATTACTTCATCATTCTTTCTAGCATTTGG
TCTATTACTTCATCATTCTTTCTAGCATTTGGATTTTC
TTTATATACTTTAACTTTTACTGTTCTCACACCCCATT
>lcl|CP016622.1_cds_ANZ28765.1_143 [locus_tag=BCV53_00715] [protein=diguanylate phosphodiesterase] [protein_id=ANZ28765.1] [location=complement(134107..135396)] [gbkey=CDS]
TTTATTTAGATATAAAACGTTTTAGGGAAATAGAAAAA
TTTAGATATAAAACGTTTTAGGGAAATAGAAAAAAGAC
AACAAACATCCTGTAGGGCTTATTTATTTAGATATAAA
>lcl|CP016622.1_cds_ANZ28766.1_144 [locus_tag=BCV53_00725] [protein=SsrA-binding protein] [protein_id=ANZ28766.1] [location=complement(136394..136861)] [gbkey=CDS]
TTTTATCGAAGAAACGTATGAAGCAGGGATAGTCTTAA
AAGGATTCGTTTGCGAAAGTTGAAAAAGGAGAAGTATT
TGAAGAAATACTTCTCCTTTTTCAACTTTCGCAAACGA
>lcl|CP016622.1_cds_ANZ28767.1_145 [locus_tag=BCV53_00730] [protein=ribonuclease R] [protein_id=ANZ28767.1] [location=complement(136953..139238)] [gbkey=CDS]
GCTTTGGAATATCTTCATAAAATTTTTTTGCTTTTTTC
TCTTCCATAAACTCTGTTTTCTTCAAATCATCTGTTTC
TGGAAGATAAAATTGGCATGGAGTTTGATGGAATTATC
>lcl|CP016622.1_cds_ANZ28768.1_146 [locus_tag=BCV53_00735] [protein=carboxylesterase] [protein_id=ANZ28768.1] [location=complement(139266..140006)] [gbkey=CDS]
TTTATAACGGTATTGAATCGCCTGTGAAAAAAATCAAG
TAAATAATATTGGCGCTATCAGGGTTAATCATTTCATC
ACCCTGATAGCGCCAATATTATTTATAACGGTATTGAA
>lcl|CP016622.1_cds_ANZ28769.1_147 [locus_tag=BCV53_00740] [protein=preprotein translocase subunit SecG] [protein_id=ANZ28769.1] [location=complement(140083..140316)] [gbkey=CDS]
AAGTTGCATATACGTCACCGCTATTGATAATACAAAAA
GTTATTGTTTCGATTGCGCTTATTGTGGTCGTTTTGTT
TTGTTTCGATTGCGCTTATTGTGGTCGTTTTGTTGCAA
>lcl|CP016622.1_cds_ANZ28770.1_148 [locus_tag=BCV53_00745] [protein=hypothetical protein] [protein_id=ANZ28770.1] [location=complement(140561..140899)] [gbkey=CDS]
GGATTTCCATTTTTCGCAAACGCAATCCATGGCATAAT
AAGGCGTGCCGTGTACTGGAGACACCTTTTATATTTTT
TATTTTTGCAAATCTTCATCAGCCGGGAGGTGCGAATT
>lcl|CP016622.1_cds_ANZ28771.1_149 [locus_tag=BCV53_00750] [protein=phosphopyruvate hydratase] [protein_id=ANZ28771.1] [location=complement(141581..142873)] [gbkey=CDS]
TTTTTTCAAGTTGTAGAATGATTTAATGCCGTTGTAAA
ATGTACCGATCTGGTTAACTTTAATTAAAATCGAGTTG
ATTAAAGTTAACCAGATCGGTACATTAACGGAAACGTT
>lcl|CP016622.1_cds_ANZ28772.1_150 [locus_tag=BCV53_00755] [protein=phosphoglycerate mutase (2,3-diphosphoglycerate-independent)] [protein_id=ANZ28772.1] [location=complement(142892..144430)] [gbkey=CDS]
TTTTTTTATTATTAATGTTTTTCCTGTCATTTCTTTTG
TTTTTTCTTGTAATTCTTTAATATATTTCGGCGCCGTT
AAGAAATCGAAGCAGATAAATATGACGCGATCATTTTA
>lcl|CP016622.1_cds_ANZ28773.1_151 [locus_tag=BCV53_00760] [protein=triose-phosphate isomerase] [protein_id=ANZ28773.1] [location=complement(144423..145184)] [gbkey=CDS]
TGCATTTTCCAGTTTCCTGCGATAATTCGTTTTCTCAT
GACCGTCTTGTCCAAAATGTACAAGGCTCTGATTTAAA
AAAATCGGTGCGCAAAACATGCATTTTGAAGACAAAGG
>lcl|CP016622.1_cds_ANZ28774.1_152 [locus_tag=BCV53_00765] [protein=phosphoglycerate kinase] [protein_id=ANZ28774.1] [location=complement(145222..146406)] [gbkey=CDS]
TCTACTTTGTTAAGCAAATTTTCAATGACGCCAATTTT
AGCAAATTTTCAATGACGCCAATTTTATCTTTCACTTT
TGGAAAAAGCAAAAGAAAAAGGAGTCAACTTCTATATG
>lcl|CP016622.1_cds_ANZ28775.1_153 [locus_tag=BCV53_00770] [protein=type I glyceraldehyde-3-phosphate dehydrogenase] [protein_id=ANZ28775.1] [location=complement(146532..147539)] [gbkey=CDS]
TTGAAGGAACAATGGTGAAAGTAGTATCTTGGTACGAT
TAAGCCTTTGGATGCGATATATTCTGCAAGATCAACAA
TCGTACCAAGATACTACTTTCACCATTGTTCCTTCAAT
>lcl|CP016622.1_cds_ANZ28776.1_154 [locus_tag=BCV53_00775] [protein=hypothetical protein] [protein_id=ANZ28776.1] [location=complement(147584..148603)] [gbkey=CDS]
AAAGATTTAGAAACAAAATTAAAGCGAAAACTTCATGT
GAAACAAAATTAAAGCGAAAACTTCATGTGGAAAAAAT
TTTTTTCCACATGAAGTTTTCGCTTTAATTTTGTTTCT
>lcl|CP016622.1_cds_ANZ28777.1_155 [locus_tag=BCV53_00780] [protein=glutaredoxin] [protein_id=ANZ28777.1] [location=complement(148732..148977)] [gbkey=CDS]
ATTGATATTTCTCCAGCAACGCATCATCTTGATAAATA
TATTCGAAGACAAACTGTCCGTTATGTGATAAAGCAAA
TGTGATAAAGCAAAACAAGTGTTGCAAGAACTGCAAAA
>lcl|CP016622.1_cds_ANZ28778.1_156 [locus_tag=BCV53_00785] [protein=RNA polymerase factor sigma-54] [protein_id=ANZ28778.1] [location=complement(148984..150297)] [gbkey=CDS]
TTTTCCTGTTCAATTAATTGCTTAATAAACATTTTCAC
TCAAAGATAAATACCGGCAATTTTTATGGTTAACGAAA
ACCATAAAAATTGCCGGTATTTATCTTTGATAAACGAT
>lcl|CP016622.1_cds_ANZ28779.1_157 [locus_tag=BCV53_00790] [protein=hypothetical protein] [protein_id=ANZ28779.1] [location=complement(150454..150633)] [gbkey=CDS]
AAGAATCCACTGGGATTTGAAAAAATTTTGCACGGCTT
AGCCGTGCAAAATTTTTTCAAATCCCAGTGGATTCTTT
ATTGGCTTTTTGTTCCATTTCAGGGCGGATAAAGCGAA
>lcl|CP016622.1_cds_ANZ28780.1_158 [locus_tag=BCV53_00800] [protein=ATP-dependent Clp endopeptidase, proteolytic subunit ClpP] [protein_id=ANZ28780.1] [location=150966..151556] [gbkey=CDS]
TTCTCGTTTATTGAAAGACCGCATTATCATTCTTGGCA
TTGAAAGACCGCATTATCATTCTTGGCAGTCCTATTGA
ACTTATCGCGCAAGAAAAGGATTCGTTTTGCGGCAATT
>lcl|CP016622.1_cds_ANZ28781.1_159 [locus_tag=BCV53_00805] [protein=phosphocarrier protein Chr] [protein_id=ANZ28781.1] [location=complement(151608..151865)] [gbkey=CDS]
TTTTTCATTTTCCACATAATTTGCTAATTTTTCAATCG
>lcl|CP016622.1_cds_ANZ28782.1_160 [locus_tag=BCV53_00810] [protein=DNA-binding protein WhiA] [protein_id=ANZ28782.1] [location=complement(151883..152845)] [gbkey=CDS]
GAAATTTTTTCTCTTTATGAAGAACATAACGACTCATT
TGTGAATTAATGAACAGCCATTTTTTTCTTAATGCTAA
GCATTAAGAAAAAAATGGCTGTTCATTAATTCACATAA
>lcl|CP016622.1_cds_ANZ28783.1_161 [locus_tag=BCV53_00815] [protein=hypothetical protein] [protein_id=ANZ28783.1] [location=complement(152866..153849)] [gbkey=CDS]
TTCCGGAAAAAGAATTAAAAAAGTATTTTTGACGCCAG
TATACGAGCATTTTGCCAAATTTGCTTGTGCCGAAAAT
TTTCTTGATGTCGTTGTTGTCAATAACGGACATATTCC
>lcl|CP016622.1_cds_ANZ28784.1_162 [locus_tag=BCV53_00820] [protein=RNase adaptor protein RapZ] [protein_id=ANZ28784.1] [location=complement(153846..154739)] [gbkey=CDS]
TTTATTTTATTCCCCGATTCTTTCATCAGCTCCAAAAA
TTTTATTCCCCGATTCTTTCATCAGCTCCAAAAATTTT
TAATGCGGGAGCATAAATGTCAATAAATCGATCAGTTT
>lcl|CP016622.1_cds_ANZ32044.1_163 [locus_tag=BCV53_00825] [protein=NUDIX hydrolase] [protein_id=ANZ32044.1] [location=complement(154758..155216)] [gbkey=CDS]
TTTAAAAAACCCAAAGCTTAAAGGAGTTTTTACCATTG
AAAAACCCAAAGCTTAAAGGAGTTTTTACCATTGTTGT
AAGGAGTTTTTACCATTGTTGTCAAAAATCAAGAGCAA
>lcl|CP016622.1_cds_ANZ28785.1_164 [locus_tag=BCV53_00830] [protein=thioredoxin-disulfide reductase] [protein_id=ANZ28785.1] [location=complement(155478..156425)] [gbkey=CDS]
ATTTGTTTTACGGTATGGTTCCAAATAAAATCAATTTT
TTTGGAACCATACCGTAAAACAAATTAATGGAAAAGAT
CTTTATGTTTAATTTTTCCTTCAACTCTTCCACGTAGT
>lcl|CP016622.1_cds_ANZ28786.1_165 [locus_tag=BCV53_00835] [protein=hypothetical protein] [protein_id=ANZ28786.1] [location=complement(156502..157980)] [gbkey=CDS]
TTCCATTTATTCAAAACGGTGAATACTATTTCAAAAAG
TTCAAAACGGTGAATACTATTTCAAAAAGGGAATGCAA
TCAACGGTGAAAAAATATGTGAAGAAAGTGAAAGAACT
>lcl|CP016622.1_cds_ANZ28787.1_166 [locus_tag=BCV53_00840] [protein=bifunctional phosphoribosyl-AMP cyclohydrolase/phosphoribosyl-ATP pyrophosphatase] [protein_id=ANZ28787.1] [location=complement(158091..158723)] [gbkey=CDS]
TTCGAAAAAGGCGTCGATAAAATTTTAAAAAAGGTTGG
AAATTTTATCGACGCCTTTTTCGAATAAATACGTCGTA
TTGTATCATTTGCTTGTGCTGCTGAGAGAACAAAAACT
>lcl|CP016622.1_cds_ANZ28788.1_167 [locus_tag=BCV53_00845] [protein=imidazole glycerol phosphate synthase subunit HisF] [protein_id=ANZ28788.1] [location=complement(158720..159478)] [gbkey=CDS]
AGTACGCTTTTACTTCTTTTATCGATGTTTCTTTATAG
CTTCTTTTATCGATGTTTCTTTATAGTGGAAAATCGAT
CCCCTCTTTCTTTTAAGTACGCTTTTACTTCTTTTATC
>lcl|CP016622.1_cds_ANZ28789.1_168 [locus_tag=BCV53_00850] [protein=1-(5-phosphoribosyl)-5-[(5-phosphoribosylamino)methylideneamino]imidazole-4-carboxamide isomerase] [protein_id=ANZ28789.1] [location=complement(159475..160212)] [gbkey=CDS]
CGATTTATCCAGCGATTGATATACGCGGCGGCAAATGT
>lcl|CP016622.1_cds_ANZ28790.1_169 [locus_tag=BCV53_00855] [protein=imidazole glycerol phosphate synthase, glutamine amidotransferase subunit] [protein_id=ANZ28790.1] [location=complement(160212..160847)] [gbkey=CDS]
TTGACTATGGAATGGGGAATTTATACAGCGTCAGCAAA
AAGACGCGATGCATATTTTGCGGGAAACAAAGCTTGAC
TTTTGCCGGGTGTCGGTTCATTTAAAGACGCGATGCAT
>lcl|CP016622.1_cds_ANZ28791.1_170 [locus_tag=BCV53_00860] [protein=imidazoleglycerol-phosphate dehydratase] [protein_id=ANZ28791.1] [location=complement(160850..161437)] [gbkey=CDS]
AATTAAAGTGGCCGTGCTTCGTAAACAAATCGAGCATA
ACCCATATGCTCGATTTGTTTACGAAGCACGGCCACTT
CGAAGCACGGCCACTTTAATTTAACGGTGACTGCCAAA
>lcl|CP016622.1_cds_ANZ28792.1_171 [locus_tag=BCV53_00865] [protein=histidinol dehydrogenase] [protein_id=ANZ28792.1] [location=complement(161451..162719)] [gbkey=CDS]
AGCGTGGATGAGTTTGTGAAAAAATCGAGCATCATTTT
CGTTTTGATACGCCGCTTCGATTTCTTCATTTGTCACG
GTCGCGGCCAGTGAATTGGGCGTGAAAGAAATCTATAA
>lcl|CP016622.1_cds_ANZ28793.1_172 [locus_tag=BCV53_00870] [protein=ATP phosphoribosyltransferase] [protein_id=ANZ28793.1] [location=complement(162735..163355)] [gbkey=CDS]
CTAATCTTTAAATCTAACAGCTCATATACATCACGTTC
AATCTAACAGCTCATATACATCACGTTCTTCTTCCATC
ACGATTAATCTTGATGTGACGTCAGCAATTTTCTCCAG
>lcl|CP016622.1_cds_ANZ28794.1_173 [locus_tag=BCV53_00875] [protein=ATP phosphoribosyltransferase regulatory subunit] [protein_id=ANZ28794.1] [location=complement(163359..164540)] [gbkey=CDS]
TTATACGGGCATTTTATTTGAAGTATATGCCGAACATG
TACGAAAAAAATTACGTTGGCTATCGGGAACATGTGAA
GAAATTTTAGGAAATGAAGAACGTGCCAGTGTATTGCG
>lcl|CP016622.1_cds_174 [locus_tag=BCV53_00880] [protein=hypothetical protein] [pseudo=true] [location=complement(164758..165330)] [gbkey=CDS]
TGTCGGATATAATTTCTATGCGGATGTATTTGAAGCAT
CGTCAAGAACTGAACATCACGCATTATGAACTTTTTGG
TGAGAGATGATTATACTCCGAAACCGGCGTTTTATACA
>lcl|CP016622.1_cds_ANZ28795.1_175 [locus_tag=BCV53_00885] [protein=acetyltransferase] [protein_id=ANZ28795.1] [location=complement(165783..166292)] [gbkey=CDS]
TGGCAAATTTATCAAACCGTGTCGTTTTGGAAAGTGCT
AATATTCATGCGCCAAAATCGTCGTATTGTAGCCAATC
TCAAACCGTGTCGTTTTGGAAAGTGCTCAAAAACGTGA
>lcl|CP016622.1_cds_ANZ28796.1_176 [locus_tag=BCV53_00890] [protein=pyrophosphatase] [protein_id=ANZ28796.1] [location=complement(166289..166936)] [gbkey=CDS]
ATCGATACAAATGAATTAATTATTCAATCGTTTTTGCA
ATTATTCAATCGTTTTTGCATACGCTGGAAAAATATTA
TTTGACCTTGATGGAACGTTAATCGATACAAATGAATT
>lcl|CP016622.1_cds_ANZ28797.1_177 [locus_tag=BCV53_00895] [protein=hypothetical protein] [protein_id=ANZ28797.1] [location=complement(166933..167871)] [gbkey=CDS]
ACGTTGGATTTAACGGTAAAAGAAGTGCTGATTTTAGC
TTAAACTTGTATGCGGCAATTGGCGCGATTTTAACGTT
ACGGTAAAAGAAGTGCTGATTTTAGCTGTCATGCTTTC
>lcl|CP016622.1_cds_ANZ28798.1_178 [locus_tag=BCV53_00900] [protein=prolipoprotein diacylglyceryl transferase] [protein_id=ANZ28798.1] [location=complement(167890..168699)] [gbkey=CDS]
TGTGATTTTTGAATGGAGTTATTATTCGAAACATCTAT
ATATACATTTGATTAATGATAAAATCCGGCAAATGCAA
TCATTAATCAAATGTATATTAACGGCCAATATTACCAC
>lcl|CP016622.1_cds_ANZ28799.1_179 [locus_tag=BCV53_00905] [protein=HPr kinase/phosphorylase] [protein_id=ANZ28799.1] [location=complement(168722..169657)] [gbkey=CDS]
ATTTCGGCAATTCTGTATCAAGAATTTTAACTTTTTCT
AAATTCTTGATACAGAATTGCCGAAATTAACGATACCG
GTGATCGATTTGGAACTTTGGGATCCGAATAAACAATA
>lcl|CP016622.1_cds_ANZ28800.1_180 [locus_tag=BCV53_00910] [protein=hypothetical protein] [protein_id=ANZ28800.1] [location=complement(169775..170134)] [gbkey=CDS]
TTGCGAGCATGATTTTATCCATTTTAAACATTGTCGTG
TCCATTTTAAACATTGTCGTGCGCCCTGTTTTAATTTT
ATTGGTTGATTGGCGTATTTGTGAACACGGTTTTATTG
>lcl|CP016622.1_cds_ANZ28801.1_181 [locus_tag=BCV53_00915] [protein=hypothetical protein] [protein_id=ANZ28801.1] [location=complement(170175..171251)] [gbkey=CDS]
AAAAAGTGAAAGAATTTGATTTTCCATTTGCCAATTCA
ACGGTTGCATCAAAAAAATCAACCAATTTCTCTTTCAG
GTTTTCCGTCCTGCACCATTTTTAATATGCGTTTTTTC
>lcl|CP016622.1_cds_ANZ28802.1_182 [locus_tag=BCV53_00920] [protein=hypothetical protein] [protein_id=ANZ28802.1] [location=complement(171274..171600)] [gbkey=CDS]
TTTTAATACCCGAATTCCTTGCACAATATTCCAAACTA
TGTTATTTCAGCGTTCTTTTTGCCGGATTTATTTTTCC
ACTTGGTCATTGTAGTTTGGAATATTGTGCAAGGAATT
>lcl|CP016622.1_cds_ANZ28803.1_183 [locus_tag=BCV53_00925] [protein=excinuclease ABC subunit A] [protein_id=ANZ28803.1] [location=complement(171686..174550)] [gbkey=CDS]
CAGAAACGATTGAGCTTGAGAAAAATAAAAAACATTCG
TTAAAATCGAAATGCACTTTTTGCCGGATGTGTATGTT
TTATTAAAGACGGGATTGCTACACGTTTGGCAGATTCA
>lcl|CP016622.1_cds_ANZ32045.1_184 [locus_tag=BCV53_00930] [protein=excinuclease ABC subunit B] [protein_id=ANZ32045.1] [location=complement(174555..176534)] [gbkey=CDS]
ACGTTTGAGGAATTTGAGCAAAAAATCAACCAAATTAT
TTTTCCTGACGATTTTTTAATTATCGTGGATGAATCAC
TTTACTTCTTTTATGACGTTCGAAATCGTAAACGTCTT
>lcl|CP016622.1_cds_ANZ28804.1_185 [locus_tag=BCV53_00935] [protein=protein CsbA] [protein_id=ANZ28804.1] [location=complement(176692..176913)] [gbkey=CDS]
TTTTTTTAACTGTTTCACCATTTTCCGCGCATACAAAA
TTTTAAAGGATACACGGACGATCTGCATGAAATTTTGG
TTTACCCGCGTCACGTACAATCATTATATCGGAACATT
>lcl|CP016622.1_cds_ANZ28805.1_186 [locus_tag=BCV53_00940] [protein=signal protein PDZ] [protein_id=ANZ28805.1] [location=complement(176929..178116)] [gbkey=CDS]
GAAGTAATGGATGAAAACGAAGAAATCCGTTTCGTCCA
GTTTTCTGGCAAGCAATAAAGAGGTCTTTCCAGCTATG
TGATGGGGGTTCTTATTCATTGATGCTTGTGCCGTTTT
>lcl|CP016622.1_cds_ANZ28806.1_187 [locus_tag=BCV53_00945] [protein=hypothetical protein] [protein_id=ANZ28806.1] [location=complement(178153..178344)] [gbkey=CDS]
TTTCATCTTGTTTTATATCATTTTCCACAGCGCCCGGA
TTCTACCAAATCGCTGTCATAAATCCTATGATCGCACG
TATCATTTTCCACAGCGCCCGGAATTCCTTTCTGCTTG
>lcl|CP016622.1_cds_ANZ28807.1_188 [locus_tag=BCV53_00950] [protein=MerR family transcriptional regulator] [protein_id=ANZ28807.1] [location=178349..178837] [gbkey=CDS]
TGAAGATGGGAGGCTAATTCTTCGATTTCTTGGCGATG
TTTGTTCCAGCAAAGAGATTGTTTCGGCGTCGAATACG
TAAACGGTGAATAGCGCTTCAGCGGAGGTTTTGTTTGG
>lcl|CP016622.1_cds_ANZ28808.1_189 [locus_tag=BCV53_00955] [protein=hypothetical protein] [protein_id=ANZ28808.1] [location=179000..180676] [gbkey=CDS]
AAAGAACGCATTTCTTTGTTAAATACGTTTAATTTTGC
AACACCTTCGTATTGATATCGAAATGATGAATTTTTTT
AAGAATTTTACGCGGAACATTTGTTTAACGAAATCAAA
>lcl|CP016622.1_cds_ANZ28809.1_190 [locus_tag=BCV53_00960] [protein=glycosyltransferase] [protein_id=ANZ28809.1] [location=180694..181686] [gbkey=CDS]
TAGGAGAATACATCGGGAAGATTTATCAAGAAGTAAAA
AAAAAATGCTGTCATTTGCGTTTGATGGGATAACTTCT
ACGAACGTCTTGGAACATCTTATGGAGGAACATTTAAT
>lcl|CP016622.1_cds_ANZ28810.1_191 [locus_tag=BCV53_00965] [protein=sugar translocase] [protein_id=ANZ28810.1] [location=181683..182081] [gbkey=CDS]
TACGATTTTGAATTATATCGGGCAAAAACAGTTTGTAT
ACGAAAAAATACAAACTGTTTTTGCCCGATATAATTCA
CGTTTCAAAGCAATGTCTCCATTATCAAAAGCACGTTC
>lcl|CP016622.1_cds_ANZ28811.1_192 [locus_tag=BCV53_00970] [protein=peptidase S41] [protein_id=ANZ28811.1] [location=complement(182120..183562)] [gbkey=CDS]
AATTGTTCGGTTGTTTTTTCGTCCATATAAACAGAATA
TTTGCAAAGCGTGGAAGAAATTTTAAAACAATTCATCC
GCATCGATAAAACCATAAGCATTGCTGTTGTTTTTTTA
>lcl|CP016622.1_cds_ANZ28812.1_193 [locus_tag=BCV53_00975] [protein=pirin] [protein_id=ANZ28812.1] [location=complement(183833..184537)] [gbkey=CDS]
AAGACATACCATAGTTTTTCTTTTGGCGACTATTATGA
AATATCCTTTCAGCACAATCGAAACAATTTCCATTTCT
TTAGGATCATAATAGTCGCCAAAAGAAAAACTATGGTA
>lcl|CP016622.1_cds_ANZ28813.1_194 [locus_tag=BCV53_00980] [protein=oxidoreductase] [protein_id=ANZ28813.1] [location=complement(184562..184963)] [gbkey=CDS]
GTCCAAAAACGAAACGGATTAATAACAATCCGATGCTT
TTAATGGTTGTGCCGATGATTGTGGCAATCGCAAAAGT
TTAATCCGTTTCGTTTTTGGACTAACATTCGCGGGGCA
>lcl|CP016622.1_cds_ANZ28814.1_195 [locus_tag=BCV53_00985] [protein=peptidase M23] [protein_id=ANZ28814.1] [location=complement(185183..186499)] [gbkey=CDS]
ATGGCCAATTTAAAACAAAAAGAGCAAGAACATTATGA
AAACAAAAAGAGCAAGAACATTATGAACTGAAAATGGA
AAAATTAATATAATCCAGCGGATTTACCGCATTGGATT
>lcl|CP016622.1_cds_ANZ28815.1_196 [locus_tag=BCV53_00990] [protein=cell division protein FtsX] [protein_id=ANZ28815.1] [location=complement(186530..187423)] [gbkey=CDS]
TTATAACATTTATAAATTTTTAGAACCGAAAATTACCG
TAACATTTATAAATTTTTAGAACCGAAAATTACCGTGC
ATTAAATTTTTCAATTCTTGTTCTTTCGAAGAATAGCG
>lcl|CP016622.1_cds_ANZ28816.1_197 [locus_tag=BCV53_00995] [protein=cell division ATP-binding protein FtsE] [protein_id=ANZ28816.1] [location=complement(187413..188099)] [gbkey=CDS]
GATCCGGAAACATCATGGGAAATTATGGATCTGTTTGA
CTTCCAAAGCAAACGCTACATTTTCATATACCGTTAGC
TGGATCTGTTTGAAAAAATCAACAATCGCGGCGCAACA
>lcl|CP016622.1_cds_ANZ28817.1_198 [locus_tag=BCV53_01000] [protein=cytochrome C551] [protein_id=ANZ28817.1] [location=complement(188293..188619)] [gbkey=CDS]
ATGTCATCTTTGGAATATTTGCTGCCAACTTTTTGCAA
AAAAAATTATTGAAGAAGGACGCGGCAGCATGCCGGCT
>lcl|CP016622.1_cds_ANZ28818.1_199 [locus_tag=BCV53_01005] [protein=hypothetical protein] [protein_id=ANZ28818.1] [location=complement(188683..189543)] [gbkey=CDS]
TCGTATCAACTGCAGCGTTTGTCTTTGATATTGAACAA
ATGTGTGTGGTGCAGCAAGCGGAGTTCACAAAATTGAA
TGTGACAAGCAAAACGATCGATTTAGTGCAAGTCGGGC
>lcl|CP016622.1_cds_ANZ28819.1_200 [locus_tag=BCV53_01010] [protein=peptide chain release factor 2] [protein_id=ANZ28819.1] [location=complement(189872..190855)] [gbkey=CDS]
CAGAAGCGAAAAGATTGACGAAAGATTTTAGCGAATTT
AAGCAAAGCTTTACCAAAAGAAATTGGAAGAACAGCAA
TTTTAGTTTGGAACGCAAGTACGCGTCAATAAATATGT
>lcl|CP016622.1_cds_ANZ28820.1_201 [locus_tag=BCV53_01015] [protein=preprotein translocase subunit SecA] [protein_id=ANZ28820.1] [location=complement(191089..193602)] [gbkey=CDS]
ATATGATGGTTCAGCGTTACATGCTTTAAGTCAAACAG
CGTTCCAAAACTACTTCCGCATGTATGAAAAATTGGCA
AAAGGAATTGTCGATTACTTGAACGCGAATTTGTTGCC
>lcl|CP016622.1_cds_202 [locus_tag=BCV53_01020] [protein=hypothetical protein] [pseudo=true] [location=complement(193734..194365)] [gbkey=CDS]
TTCTTGGGATTGAATTTGTTCAATAGCCCCTTCTACAT
TTCATTTCAGCAAAACGTTCATCAACTTGAACGAAACG
TCAATTTGTTCAAAACGCTGGTCAATCTGCTATCAATC
>lcl|CP016622.1_cds_ANZ28821.1_203 [locus_tag=BCV53_01025] [protein=ribosomal subunit interface protein] [protein_id=ANZ28821.1] [location=complement(194427..194978)] [gbkey=CDS]
TCGTTATATACTTTTAAATTGACGTGAACATGAATGTT
AAAGTATATAACGATAAACAAGGGAAAATTGAAGTGAC
TATACTTTTAAATTGACGTGAACATGAATGTTTTCCGT
>lcl|CP016622.1_cds_ANZ28822.1_204 [locus_tag=BCV53_01030] [protein=flagellar protein] [protein_id=ANZ28822.1] [location=complement(195171..195524)] [gbkey=CDS]
TATGAGGATATAAAAATGGATTTGAAAAGATGGAACGA
TCGTAAAAACGGCCATCATATGTTTCCACATATGAAAA
CAGCAATCTTATGAGAACGCTTTTTCATATGTGGAAAC
>lcl|CP016622.1_cds_ANZ28823.1_205 [locus_tag=BCV53_01035] [protein=flagellar export chaperone FliS] [protein_id=ANZ28823.1] [location=complement(195524..195922)] [gbkey=CDS]
ACATTAATGCTTTATAACGGTTGCCTGAAGTTTTTAAA
AAAACTTCAGGCAACCGTTATAAAGCATTAATGTTAAT
ATGCTTTATAACGGTTGCCTGAAGTTTTTAAACAAAGC
>lcl|CP016622.1_cds_ANZ28824.1_206 [locus_tag=BCV53_01040] [protein=flagellar hook protein FliD] [protein_id=ANZ28824.1] [location=complement(195963..197534)] [gbkey=CDS]
TTTGATAATTTTATGTTATCCAGTAACTTTTATAAAAA
TAAAAGTTACTGGATAACATAAAATTATCAAATAAATA
CTGGATAACATAAAATTATCAAATAAATATTGATCGAA
>lcl|CP016622.1_cds_ANZ28825.1_207 [locus_tag=BCV53_01045] [protein=flagellar biosynthesis protein FlaG] [protein_id=ANZ28825.1] [location=complement(197550..197900)] [gbkey=CDS]
AATTTATACTGCATGAAGAGTTAAACCAATATTACGTG
ATTTGTTAGTGATTTCTTCCACCTTTTTTTTCGATACT
AATGAGTTTTTAGAAATTCACAACCGCTCCCTTAAATT
>lcl|CP016622.1_cds_ANZ28826.1_208 [locus_tag=BCV53_01050] [protein=flagellin] [protein_id=ANZ28826.1] [location=198026..198835] [gbkey=CDS]
AGTTCGCTTCTTTTAACATAGTATTATTTAAGTGATGT
TAACAAAAGTGGACAATGCGCTTAAAAAAGTAACAAAT
CGAAGCGATTGAACATCACTTAAATAATACTATGTTAA
>lcl|CP016622.1_cds_ANZ28827.1_209 [locus_tag=BCV53_01055] [protein=hypothetical protein] [protein_id=ANZ28827.1] [location=complement(199136..200245)] [gbkey=CDS]
TTTTAAAAGATAACAATTTATCATTTAATCAAAATAAA
TTTTGATTAAATGATAAATTGTTATCTTTTAAAATAAT
AAAGATAACAATTTATCATTTAATCAAAATAAAGTAAT
>lcl|CP016622.1_cds_ANZ28828.1_210 [locus_tag=BCV53_01060] [protein=UDP-4-amino-4,6-dideoxy-N-acetyl-beta-L-altrosamine transaminase] [protein_id=ANZ28828.1] [location=complement(200431..201576)] [gbkey=CDS]
ATATACATTTCTCTTTACCGCTTCAATCACATCATTCA
TGAAATGGTAGATTTAGGGTATAACTATCGAATGACTG
GGCATTTCACAAATGGACAAATTGGATTGTTTTATCGA
>lcl|CP016622.1_cds_ANZ32046.1_211 [locus_tag=BCV53_01065] [protein=pseudaminic acid synthase] [protein_id=ANZ32046.1] [location=complement(201591..202577)] [gbkey=CDS]
GATATTCATACAGGTGAATTTTTCATTAAAAGTGAGAC
TAAAATCGCTTCGTTTGAAAATGTAGATATTCCGTTAA
ATTAACGGAATATCTACATTTTCAAACGAAGCGATTTT
>lcl|CP016622.1_cds_ANZ28829.1_212 [locus_tag=BCV53_01070] [protein=UDP-2,4-diacetamido-2,4,6-trideoxy-beta-L-altropyranose hydrolase] [protein_id=ANZ28829.1] [location=complement(202650..203699)] [gbkey=CDS]
GTTCAGCGATATAATTAATTTGACAATGGTAATTTATG
CTGTTGGACCAAAATTATTATAAAAATATGAAACAGCG
ATTTGACAATGGTAATTTATGTTCATTTCAAGGCACAT
>lcl|CP016622.1_cds_ANZ28830.1_213 [locus_tag=BCV53_01075] [protein=acylneuraminate cytidylyltransferase] [protein_id=ANZ28830.1] [location=complement(203764..204489)] [gbkey=CDS]
GCAATATCCGGATGTTCTAATAAAAACTGCACAACCTT
GACTATGTTGTTTCCAGATGTCAACAAGTGAAACAGGT
TTGTTGCAACTTCTGTACTACCGCAAGATGATGTGATT
>lcl|CP016622.1_cds_ANZ28831.1_214 [locus_tag=BCV53_01080] [protein=carbamoyl-phosphate synthase] [protein_id=ANZ28831.1] [location=complement(204492..205475)] [gbkey=CDS]
TTTTAGTCTGTAAGAAAAAAAATATTCGTTTTATTATA
TAACTTGCATTACAACATGACCATATAATTTTAAACAT
GTCTGTAAGAAAAAAAATATTCGTTTTATTATACCGAC
>lcl|CP016622.1_cds_ANZ28832.1_215 [locus_tag=BCV53_01085] [protein=hydrolase] [protein_id=ANZ28832.1] [location=complement(205516..206184)] [gbkey=CDS]
AATATTTGCATTTAGATTTTAATGATTGTGTATATATA
TATGACGATGCTAAAAAATTAATTTTCTATTTAAAAGA
ATTTTCTATTTAAAAGAAAAAGGAAAAAAGTTAGGAAT
>lcl|CP016622.1_cds_216 [locus_tag=BCV53_01090] [protein=UDP-galactopyranose mutase] [pseudo=true] [location=complement(206205..206873)] [gbkey=CDS]
TTATTCAATTCCGAGAAAATAAAATTTAGAGTTATATG
TACGAAAATATTTGAAAAGCTATTATCTCACTCTAATA
TAGAAATTGACTTTAAGAATGGGAATATAAGTTTGTTT
>lcl|CP016622.1_cds_ANZ28833.1_217 [locus_tag=BCV53_01095] [protein=CDP-alcohol phosphatidyltransferase] [protein_id=ANZ28833.1] [location=complement(207109..207813)] [gbkey=CDS]
ATCTTGTTTTTGTTTTTTACTATATAATATGTTTTTGT
ATTTATGTTTTAATTGTATTAAAGAATATTGACTGGTT
CTGTTTAATCTTGTTTTTGTTTTTTACTATATAATATG
>lcl|CP016622.1_cds_ANZ28834.1_218 [locus_tag=BCV53_01100] [protein=glycerol-3-phosphate cytidylyltransferase] [protein_id=ANZ28834.1] [location=complement(208279..208665)] [gbkey=CDS]
CAAAAATATCAATTTCATGATTTATTATATCGTGAATT
CAAATTTAAATCGTTCTTAATTTTTGCTGTTGATATAC
ATCTACTGAAACATAAGAAATCATACTATTCTTATCCT
>lcl|CP016622.1_cds_219 [locus_tag=BCV53_01105] [protein=transposase] [pseudo=true] [location=complement(209539..210089)] [gbkey=CDS]
AACTTTTGAACATAAATGAAAACCGTCTCACGATAGAG
TTTTTAATTCATGTTCTTCTTTTGGGGACAGATACGGC
TGTTCAAAAGTTTAATCGGGGTGGTATGGAACATTGCT
>lcl|CP016622.1_cds_ANZ28835.1_220 [locus_tag=BCV53_01110] [protein=UDP-N-acetylglucosamine 4,6-dehydratase (inverting)] [protein_id=ANZ28835.1] [location=complement(211016..211990)] [gbkey=CDS]
CATCATATTCTAATATTTTTTTTACAAACTTTTTCCCA
TCGTATTTAGCCGTGATGAATTAAAACAATATGAAATG
GAATATGATGTAAAAAAGGTTATCGTATTTAGCCGTGA
>lcl|CP016622.1_cds_ANZ28836.1_221 [locus_tag=BCV53_01115] [protein=hypothetical protein] [protein_id=ANZ28836.1] [location=complement(212026..213393)] [gbkey=CDS]
ATATTGATTTATTATTTGATTTATTTTTTCACTAAAAT
TTCTTTAAAAAGGCTGAAGAACAAATATTTTATTTTAT
AAACATTTTTTAGAAGACTTAAAAATACAAGAAATGTC
>lcl|CP016622.1_cds_ANZ28837.1_222 [locus_tag=BCV53_01120] [protein=hypothetical protein] [protein_id=ANZ28837.1] [location=complement(213390..213752)] [gbkey=CDS]
ATATGATACTTATGTTCCCGCATTAATACAATTACCTT
TTTCATATTCAAACATATCGGCGACAATGACATAATCT
ATTTGGCTCGGATCAATGTTAATATGATACTTATGTTC
>lcl|CP016622.1_cds_ANZ28838.1_223 [locus_tag=BCV53_01125] [protein=hypothetical protein] [protein_id=ANZ28838.1] [location=complement(213721..215505)] [gbkey=CDS]
TTTCATGCAATTAAAAGAAAAAATTAAAAATAAAATTA
AAAATATATGCACAAAAATTATTAAATAAAGAAATAGA
AAAGAAAAAATTAAAAATAAAATTATTTCGATGGATAA
>lcl|CP016622.1_cds_ANZ28839.1_224 [locus_tag=BCV53_01130] [protein=hypothetical protein] [protein_id=ANZ28839.1] [location=215632..216579] [gbkey=CDS]
AATGAAATAGCTCTTCTCTTTTTAATTCAATTTGATAT
AATATTATTGAACCGAAATTACACCATTTTTTAAACAC
AAAAGAGAAGAGCTATTTCATTTAACAATTTTTCAACA
>lcl|CP016622.1_cds_ANZ28840.1_225 [locus_tag=BCV53_01135] [protein=flagellin] [protein_id=ANZ28840.1] [location=complement(217123..217839)] [gbkey=CDS]
CTAAAATTAATAATGCAATTGAAAAAGTGTCGACAGAA
TTAATTTTAGTAATCGCATTATTTGCACTTGCTGCATT
ATAATGCAATTGAAAAAGTGTCGACAGAACGTTCTAAA
>lcl|CP016622.1_cds_ANZ28841.1_226 [locus_tag=BCV53_01140] [protein=carbon storage regulator] [protein_id=ANZ28841.1] [location=complement(217963..218190)] [gbkey=CDS]
ATTTTTTTTATTATTTTTTAGTTGTTGCAACAAGTTCG
ATTTCAATCGAATCGCCAATCATAATCGATTCATTTTT
TTATTTTTTAGTTGTTGCAACAAGTTCGTAGAAACGTC
>lcl|CP016622.1_cds_ANZ28842.1_227 [locus_tag=BCV53_01145] [protein=flagellar assembly protein FliW] [protein_id=ANZ28842.1] [location=complement(218190..218633)] [gbkey=CDS]
GGAGAAATTGAAATAAATGAAGAACAAATTATCCATTT
ACTTAAAAGCTCCAATCGTTATTAACGTGAAAGAAAAA
TTAACGTGAAAGAAAAAATAGGAAAGCAACTCATTCTT
>lcl|CP016622.1_cds_ANZ28843.1_228 [locus_tag=BCV53_01150] [protein=hypothetical protein] [protein_id=ANZ28843.1] [location=complement(218698..219252)] [gbkey=CDS]
TTTGGATATTCAAATCGATGCAAATAAACCAATCATTA
ATGATTGGTTTATTTGCATCGATTTGAATATCCAAATA
TAAACAACTTGGAATAAAATTTATCCCTTCCGTTCATA
>lcl|CP016622.1_cds_ANZ28844.1_229 [locus_tag=BCV53_01155] [protein=flagellar hook-associated protein FlgL] [protein_id=ANZ28844.1] [location=complement(219275..220162)] [gbkey=CDS]
AGTTAGATGTCAATATTGATGGGAAAACTTTATTTACG
TCGGGATGTTAGATAATTTAAAGACGGTTTTAAATGAT
GATAATTTAAAGACGGTTTTAAATGATCCTAACAGTAC
>lcl|CP016622.1_cds_ANZ28845.1_230 [locus_tag=BCV53_01160] [protein=flagellar hook-associated protein FlgK] [protein_id=ANZ28845.1] [location=complement(220173..221777)] [gbkey=CDS]
TTTATCCATGATTAAAGATGTTCAAATTACTAATGGTT
ATAATTTTATCAAGCATTTCATCGATTGCTGTAATAAT
ACAATTCGAATGGAGTAGATTTTTTTGAAATGAATGTA
>lcl|CP016622.1_cds_ANZ28846.1_231 [locus_tag=BCV53_01165] [protein=flagellar biosynthesis protein FlgN] [protein_id=ANZ28846.1] [location=complement(221814..222296)] [gbkey=CDS]
TGCAGTTTCACATGGTTTTCTAGCACCTCTATTAATTG
ATAGAGGTGCTAGAAAACCATGTGAAACTGCATAAAGG
TCAGCGGTGCTGTCGGAATTAAAAAATGTGAACCAATT
>lcl|CP016622.1_cds_ANZ28847.1_232 [locus_tag=BCV53_01170] [protein=flagellar biosynthesis anti-sigma factor FlgM] [protein_id=ANZ28847.1] [location=complement(222360..222623)] [gbkey=CDS]
ATTGTCAAAATAAAATCGATATACACTTTTCGCAATTT
TCTTGTTTAATGTCATTTTTTTTCACTTGCGTCTCTTT
ATGTCATTTTTTTTCACTTGCGTCTCTTTATCAAATTG
>lcl|CP016622.1_cds_ANZ28848.1_233 [locus_tag=BCV53_01175] [protein=hypothetical protein] [protein_id=ANZ28848.1] [location=complement(222715..223128)] [gbkey=CDS]
TTTTCATCGTTCCTTTTCGTATAATAAATGTTTTCTGC
TTTGTTAAAACTTCGTTTCGTGATATTTGTGAGGATTG
AAACTTCGTTTCGTGATATTTGTGAGGATTGCTATAAA
>lcl|CP016622.1_cds_ANZ28849.1_234 [locus_tag=BCV53_01180] [protein=hypothetical protein] [protein_id=ANZ28849.1] [location=complement(223182..223619)] [gbkey=CDS]
CGTATAAATATTGATGATTAACCCTTGAATTTCCCCGA
TCGATCTCACGAATGCGGTGTTGCAAAAAGAAAAACAA
GGCACAATCGGGGAAATTCAAGGGTTAATCATCAATAT
>lcl|CP016622.1_cds_ANZ28850.1_235 [locus_tag=BCV53_01185] [protein=flagellar biosynthesis protein FlhB] [protein_id=ANZ28850.1] [location=complement(223631..223876)] [gbkey=CDS]
TGCGGTGATTGGGGAAATTTTGAAATTAATTAAGAACA
ATTAATTTCAAAATTTCCCCAATCACCGCATAAAGCTG
ATTTCAAAATTTCCCCAATCACCGCATAAAGCTGTGAA
>lcl|CP016622.1_cds_ANZ28851.1_236 [locus_tag=BCV53_01190] [protein=hypothetical protein] [protein_id=ANZ28851.1] [location=complement(223873..225789)] [gbkey=CDS]
CGTTTGCGAAAATGAATCATAAACATGAAGAAGAAAAA
AAAAACTGCAAATAGAGATGAATAAGAAGCTGGAAAAC
TGATTCATTTTCGCAAACGTAATTCCTTTCACATTGTA
>lcl|CP016622.1_cds_ANZ28852.1_237 [locus_tag=BCV53_01195] [protein=amidophosphoribosyltransferase] [protein_id=ANZ28852.1] [location=complement(225850..226557)] [gbkey=CDS]
ACGAAAAACCGCTCAGTGTATATGTACAATGATTTTAT
ATGTCGTCCCTGTCGTATAAATGTCGTCGATTAACACA
ACGTCAAAAAATGCTGCCAGCTTGTGATTGGATTGTAC
>lcl|CP016622.1_cds_ANZ32047.1_238 [locus_tag=BCV53_01200] [protein=DNA/RNA helicase] [protein_id=ANZ32047.1] [location=complement(226554..228050)] [gbkey=CDS]
TGAACATGGCTATCTTTTCTATGAAAAAGGGATTGTAA
CAATCCCTTTTTCATAGAAAAGATAGCCATGTTCATAA
TGCAGCGCCATCCATGTTTTGTTTTTACAATCCCTTTT
>lcl|CP016622.1_cds_ANZ28853.1_239 [locus_tag=BCV53_01205] [protein=fatty acid-binding protein DegV] [protein_id=ANZ28853.1] [location=complement(228320..229165)] [gbkey=CDS]
TGCTGCTTTATTTTTTCGAAAAATTGTTCCGCACTGAT
TTTTTTCGAAAAATTGTTCCGCACTGATATCGACTTCC
CTTTATTTTCAAAGTGAAGCAGCGGCTTAATTTGCAGC
>lcl|CP016622.1_cds_ANZ28854.1_240 [locus_tag=BCV53_01210] [protein=DNA-binding response regulator] [protein_id=ANZ28854.1] [location=complement(229267..229947)] [gbkey=CDS]
TTAAAAGACATGGATGCAGATACATTAATTGAAGCGGT
CATTAGCGAAAAAACAGTGAAAAACCATGTCAGCAATA
GCGAAAAAACAGTGAAAAACCATGTCAGCAATATTTTG
>lcl|CP016622.1_cds_ANZ28855.1_241 [locus_tag=BCV53_01215] [protein=histidine kinase] [protein_id=ANZ28855.1] [location=complement(229980..231125)] [gbkey=CDS]
AATCATAAATAATTCTTCGCACTTCGTAAAGAGCTGAA
TCCAATTCTTTCACATTCAAGTTTTTATTTGCCGACAT
CGAAGTGCGAAGAATTATTTATGATTTAAGACCAATGG
>lcl|CP016622.1_cds_ANZ28856.1_242 [locus_tag=BCV53_01220] [protein=YigZ family protein] [protein_id=ANZ28856.1] [location=231351..231986] [gbkey=CDS]
CTCCGAAAATGTTGAGATGGAAATTTTTGTTGAGGAAA
TAGTATAGTCAGAAGAGCGCAATTCATTTTCCACTTTT
TCCAGCAAATAAAAAAAAAGCATTGGGACGCGACTCAT
>lcl|CP016622.1_cds_ANZ28857.1_243 [locus_tag=BCV53_01225] [protein=transcriptional regulator] [protein_id=ANZ28857.1] [location=232014..232991] [gbkey=CDS]
TTTGATATCCACATCAATTATTACGTCAAAATGAATTT
TTATTGTTAGTCAGTTCTTTAGGATATGCTTCATTTTT
TAACATTAAAGAAAAAGATTCAGAAGACCATCATAACG
>lcl|CP016622.1_cds_ANZ28858.1_244 [locus_tag=BCV53_01230] [protein=undecaprenyl-phosphate alpha-N-acetylglucosaminyl 1-phosphate transferase] [protein_id=ANZ28858.1] [location=complement(233097..234164)] [gbkey=CDS]
GGATTTTTATTATATAATTTCCATCCAGCGAAAATTTT
TGCTTGGAAGCACGTTAGGATTTTTATTATATAATTTC
TATAATAAAAATCCTAACGTGCTTCCAAGCATAATGAT
>lcl|CP016622.1_cds_ANZ32048.1_245 [locus_tag=BCV53_01235] [protein=murein biosynthesis integral membrane protein MurJ] [protein_id=ANZ32048.1] [location=complement(234474..235979)] [gbkey=CDS]
TTACACGGTTTTTTTATGCGATGGAGAAATCATTTGTT
ATAATCAAAATATTGACGCCAAATACGGAAATCATTCC
AAATGCCAGAAAACCACATTGAAAAAACAAGAAATAGC
>lcl|CP016622.1_cds_ANZ32049.1_246 [locus_tag=BCV53_01240] [protein=glycosyl transferase family 1] [protein_id=ANZ32049.1] [location=complement(236044..237105)] [gbkey=CDS]
GTCCTTTTTGGCGAATAATATTTCCCACAAATAAAATT
TTTGTGGGAAATATTATTCGCCAAAAAGGACTAATCGA
CGTTTTTCCGACAGGAATGCTAGGATTATGGTATAAAA
>lcl|CP016622.1_cds_ANZ28859.1_247 [locus_tag=BCV53_01245] [protein=polysaccharide pyruvyl transferase] [protein_id=ANZ28859.1] [location=complement(237128..238282)] [gbkey=CDS]
AAAGAAAATTATTTAATCATGAGAAATCTCGATGTCAT
AATAATTTTCTTTTAATGTTTTCATGATCGAAAATGGG
TAATGGAAAATATTGGCCTACTTCAAATGAACAAAAGT
>lcl|CP016622.1_cds_ANZ32050.1_248 [locus_tag=BCV53_01250] [protein=cell wall hydrolase] [protein_id=ANZ32050.1] [location=complement(238454..240001)] [gbkey=CDS]
CATTTTTTAATTTCAAGTAGGTTTTATGTACATATCCT
TCCGTACATTGTAAAACTGTATTATCATGGAATTTCGA
CCAAAAATTAACTTCCGATCACTACCAAAACATTTTTG
>lcl|CP016622.1_cds_ANZ28860.1_249 [locus_tag=BCV53_01255] [protein=serine protease] [protein_id=ANZ28860.1] [location=complement(240159..242453)] [gbkey=CDS]
TTCATGTGTTGCTTATTAATTGGCTTTATATTCTTGTT
TTAATTGGCTTTATATTCTTGTTTGAAAAAGACGTACA
TTTTTTATCCAACATATATTGATATGTTCTTGCAAGCA
>lcl|CP016622.1_cds_ANZ28861.1_250 [locus_tag=BCV53_01260] [protein=hypothetical protein] [protein_id=ANZ28861.1] [location=complement(242481..242747)] [gbkey=CDS]
AACAACAAAAGAAATTTGTAAAATTTACTTGTATCTTG
ATGAATTTCCCATATTGTGTAACACACTTCTATCATTT
TATATATTTAGAAGAAAGAGTGATATTTACTATGGCCG
>lcl|CP016622.1_cds_ANZ28862.1_251 [locus_tag=BCV53_01265] [protein=glycosyl transferase] [protein_id=ANZ28862.1] [location=242923..243873] [gbkey=CDS]
TAATCTTTAAATAAGGTAAAAATCATTTTTAACACTTT
ATCAACTTTTTATACAAAAGCGACATTAAAGATATTAT
AAAATGATTTTTACCTTATTTAAAGATTATAAGCCGTT
>lcl|CP016622.1_cds_ANZ32051.1_252 [locus_tag=BCV53_01270] [protein=hypothetical protein] [protein_id=ANZ32051.1] [location=243978..244325] [gbkey=CDS]
TTCAATCCATTAAGAAAAACAAAATTGGTATCATCCTT
AGAAAAACAAAATTGGTATCATCCTTATTTTGCTGGCA
CAGATGCCAGCAAAATAAGGATGATACCAATTTTGTTT
>lcl|CP016622.1_cds_ANZ28863.1_253 [locus_tag=BCV53_01275] [protein=multidrug transporter] [protein_id=ANZ28863.1] [location=244348..244647] [gbkey=CDS]
AACATTATCGTATTGCAGCAACTTCCATATACAGTGGT
GGAGGATATTATTTAAAAAAAGCAGCAAGCCAGCGCAT
TGGCATCAGTGCGATATTAAACATTATCGTATTGCAGC
>lcl|CP016622.1_cds_ANZ28864.1_254 [locus_tag=BCV53_01280] [protein=hypothetical protein] [protein_id=ANZ28864.1] [location=complement(244717..244965)] [gbkey=CDS]
ATGAAAAAAATATGATGCCGGTGAAAAAGGGCATTGAT
AGCCAACCCAATGGTTGTTTTCATCAATGCCCTTTTTC
AGAAGCATTGCCGGAGGATCCGATGAAGATCGCATAAA
>lcl|CP016622.1_cds_ANZ28865.1_255 [locus_tag=BCV53_01285] [protein=mannosyl-glycoprotein endo-beta-N-acetylglucosamidase] [protein_id=ANZ28865.1] [location=245144..248113] [gbkey=CDS]
ACGAAAGAAACCATTTTGAAAGCTATAAAACTGGAAAA
TCGAAGCAGGACAAAAATATCACATTAATGAAATTTAC
TGGTAATTGGCATCAAATTCAATTTGGCACAAAATATG
>lcl|CP016622.1_cds_ANZ28866.1_256 [locus_tag=BCV53_01290] [protein=hypothetical protein] [protein_id=ANZ28866.1] [location=complement(248370..248573)] [gbkey=CDS]
TGTCTTTTAAAAAAGAGCATTTTGGATATTGATGCTTC
TGCATCATGAAGCATCAATATCCAAAATGCTCTTTTTT
AAAGACATAAGCGTTTTTTACGGGGAAATAAAAAAGAG
>lcl|CP016622.1_cds_ANZ28867.1_257 [locus_tag=BCV53_01295] [protein=hypothetical protein] [protein_id=ANZ28867.1] [location=248694..250436] [gbkey=CDS]
TTTATATTGGAACTTATGTTAGTATAATTATGCTTACC
TATTGGAACTTATGTTAGTATAATTATGCTTACCTTAT
TGTTAGTATAATTATGCTTACCTTATTCATTGTTTCAC
>lcl|CP016622.1_cds_ANZ28868.1_258 [locus_tag=BCV53_01300] [protein=hypothetical protein] [protein_id=ANZ28868.1] [location=250793..251452] [gbkey=CDS]
TTTTTGTTCATCTCTTCTATCATCTATTATTTGTTTTT
ATAGTTTCGCGAAATCCATCTCAAAAAACAAATAATAG
TTTGTTTTTTGAGATGGATTTCGCGAAACTATTAACGA
>lcl|CP016622.1_cds_ANZ28869.1_259 [locus_tag=BCV53_01305] [protein=RND transporter] [protein_id=ANZ28869.1] [location=251471..252658] [gbkey=CDS]
TATGTTGTTCCATGAACATAGTAAAATTCCAAAATCGG
GTTCATTTTGTTGCTCCTCATATTCCTTTATTTTCCAT
CTATGTTCATGGAACAACATATAAAAGTTCGCGCATAT
>lcl|CP016622.1_cds_ANZ28870.1_260 [locus_tag=BCV53_01310] [protein=anti-anti-sigma factor] [protein_id=ANZ28870.1] [location=complement(252854..253162)] [gbkey=CDS]
GATATAGATGGAACAGAGATCATCGAAGAAGAACTGAT
TTAATGAATATGGTCCAACGCCTGAAAGAAAAAGGGAT
ATGAATATGGTCCAACGCCTGAAAGAAAAAGGGATAAA
>lcl|CP016622.1_cds_ANZ28871.1_261 [locus_tag=BCV53_01315] [protein=hypothetical protein] [protein_id=ANZ28871.1] [location=complement(253183..255264)] [gbkey=CDS]
TAACCGGGTTCCACATATAAAAACACTTTTAATTTTTT
TGAAGTTCTTTCATTTTTTGCGATAATTGAATCATCCA
TTGGGAACGGAAAAAGAAAAGGTCAGTATTGAAATTAT
>lcl|CP016622.1_cds_ANZ28872.1_262 [locus_tag=BCV53_01320] [protein=serine/threonine protein phosphatase] [protein_id=ANZ28872.1] [location=complement(255307..256137)] [gbkey=CDS]
ATTGGGGGAGATTATTACGATTTTTATCCTTTAGTGAA
TTACGATTTTTATCCTTTAGTGAACGGAAAGATACGAA
GATGAGCAAGATATTATATTTTTTTATACGGACGGGAT
>lcl|CP016622.1_cds_ANZ28873.1_263 [locus_tag=BCV53_01325] [protein=anti-anti-sigma factor] [protein_id=ANZ28873.1] [location=complement(256137..256454)] [gbkey=CDS]
TTTAAAAGAGATTGATCATATCGAAACTCTAATTTTTG
AAAGAGATTGATCATATCGAAACTCTAATTTTTGATTT
TTTATCGCAAGAAAAACATTTCAAATTGAAACTTCAAG
>lcl|CP016622.1_cds_ANZ28874.1_264 [locus_tag=BCV53_01330] [protein=ATP-binding protein] [protein_id=ANZ28874.1] [location=complement(256732..257841)] [gbkey=CDS]
ATTCTTAGTTTTGATATCCATAAAAAGAATCGGGATCA
ACATTAGTTCACTCAAATAAAGAATACATTCGCCTTTA
GTTCACTCAAATAAAGAATACATTCGCCTTTATTTTCA
>lcl|CP016622.1_cds_ANZ28875.1_265 [locus_tag=BCV53_01335] [protein=metallophosphoesterase] [protein_id=ANZ28875.1] [location=complement(258643..264726)] [gbkey=CDS]
CAACAATTCTTCCAAAGATATTAACTTAAAAGATTATA
TTTTTATATGATTCGCCATAATAATCTTTTCCTTTAAA
TAATCTTTTAAGTTAATATCTTTGGAAGAATTGTTGTA
>lcl|CP016622.1_cds_ANZ28876.1_266 [locus_tag=BCV53_01340] [protein=S-layer protein] [protein_id=ANZ28876.1] [location=265142..266050] [gbkey=CDS]
TTTTTTTATTACTTCTGTTTTTGAGAATAGCGTAATAT
TGACCTAACATATATATTTGGCTCTGATTTTGATGATA
ACGGATATTACGCTATTCTCAAAAACAGAAGTAATAAA
>lcl|CP016622.1_cds_ANZ28877.1_267 [locus_tag=BCV53_01345] [protein=peptidase S1] [protein_id=ANZ28877.1] [location=complement(266194..267522)] [gbkey=CDS]
GCATCCCGATTTTTAAAGTATATGACCTTATACAAACG
TCGAGCCGCATATATATGAAGGAATTTATCAGATCTCT
CAGCGAGGAATATGACACATATGACGTTTGGAATTATT
>lcl|CP016622.1_cds_ANZ28878.1_268 [locus_tag=BCV53_01350] [protein=S-layer protein] [protein_id=ANZ28878.1] [location=complement(267836..269764)] [gbkey=CDS]
GATTTAACGCCAATTATATATGAAACGAAAACGTGGAT
TCAAAATAATAGTTATGTGACACCGATTTTGCAGTATG
TTAAAAGAGAAGGCGGCTATTATAATGGGACATACATT
>lcl|CP016622.1_cds_269 [locus_tag=BCV53_01355] [protein=polysaccharide deacetylase] [pseudo=true] [location=complement(270362..271568)] [gbkey=CDS]
TATGGAAAAAGGAGATATTTTAAAAGTTTATAAAGATC
AAGAATTCAAACCATACGATTTTATTAATGAAGAATCA
ATGTACCATCATATTTTAAAACAATCCGAAAACAAAAA
>lcl|CP016622.1_cds_ANZ28879.1_270 [locus_tag=BCV53_01360] [protein=glycosyl transferase family 2] [protein_id=ANZ28879.1] [location=271979..272662] [gbkey=CDS]
GATATTTTAAAAGAAAATCAATTCCATTATTTAGATTT
AAATCATTATATTATATGACAAAAGTAACTTTTATTTC
CTTTTGTCATATAATATAATGATTTTAAAGGAGTGATT
>lcl|CP016622.1_cds_ANZ28880.1_271 [locus_tag=BCV53_01365] [protein=hypothetical protein] [protein_id=ANZ28880.1] [location=272682..273050] [gbkey=CDS]
CAATTGCTTTTTTGGTCGTCCTGAATATTCTTATTTAC
TTTACCAGTCAGTCACATTATCCGATCATCAAGAAAAA
CCAGTCAGTCACATTATCCGATCATCAAGAAAAAATAA
>lcl|CP016622.1_cds_ANZ28881.1_272 [locus_tag=BCV53_01370] [protein=hypothetical protein] [protein_id=ANZ28881.1] [location=273037..273405] [gbkey=CDS]
ATTTTTTATTGATTTTATCCAATACATGTATTCTCGTT
TTGATTTTATCCAATACATGTATTCTCGTTATAGGCCA
GATTCCTTTTCCATCATCAAATTATTGTTTTCTCCGTT
>lcl|CP016622.1_cds_ANZ28882.1_273 [locus_tag=BCV53_01375] [protein=hypothetical protein] [protein_id=ANZ28882.1] [location=273422..274687] [gbkey=CDS]
AAATTAAATTATCTATTTCTATGAGCGGAACAAATAGC
TCGAAAGCTACACCATAAAAAAAGCAAAAATACAATGG
ATGGAATAAATTCTTTATAGTGAATATAGTTGCGCACC
>lcl|CP016622.1_cds_ANZ28883.1_274 [locus_tag=BCV53_01380] [protein=transposase] [protein_id=ANZ28883.1] [location=complement(275149..276039)] [gbkey=CDS]
TGAAATCGATCCAATTTTAGAAGCATTATTTCGATATA
TTTTGCTATTGATTCCTTGCGAAAGTTAGTACGTATAC
TGCTGCATCCTTATGCATAACTTCGAGTTTTTACTCTA
>lcl|CP016622.1_cds_ANZ28884.1_275 [locus_tag=BCV53_01385] [protein=toxin MazF] [protein_id=ANZ28884.1] [location=complement(276231..276617)] [gbkey=CDS]
TACTTTTTTAAAATTTTTAGATTACGAGCTTTCCAATC
AATCATTGGATTGGAAAGCTCGTAATCTAAAAATTTTA
AAAAAGTATAATCCAGAAGATGCACAAATTGAAGAAAT
>lcl|CP016622.1_cds_ANZ28885.1_276 [locus_tag=BCV53_01390] [protein=MazE family transcriptional regulator] [protein_id=ANZ28885.1] [location=complement(276617..276925)] [gbkey=CDS]
CTCTGGTTTATCTTGTTTTCTAAATGTTCTTTTGAATA
AACAAGGTTCCGAAATAGAATTAAATGTGATTGGAAAT
ATGTGATGATACCTTCATTTCCAATCACATTTAATTCT
>lcl|CP016622.1_cds_ANZ32052.1_277 [locus_tag=BCV53_01395] [protein=ATP-binding protein] [protein_id=ANZ32052.1] [location=complement(278381..279097)] [gbkey=CDS]
TTTCAAATTATTTCCATGTGTTATGAAGCTAAAAGTAT
GCTTCATAACACATGGAAATAATTTGAAATAACAATTC
TGAAGCTAAAAGTATCATCGTAACGACAAATTTACAAT
>lcl|CP016622.1_cds_ANZ32053.1_278 [locus_tag=BCV53_01400] [protein=integrase] [protein_id=ANZ32053.1] [location=complement(279104..280609)] [gbkey=CDS]
ACGAAAAAGAAAAAGTTTAGAAGAACTGCAAAAAGAAT
GAAGAACTGCAAAAAGAATGTATGAAATGTTAAAAGAA
ACATTTCATACATTCTTTTTGCAGTTCTTCTAAACTTT
>lcl|CP016622.1_cds_ANZ28886.1_279 [locus_tag=BCV53_01405] [protein=hypothetical protein] [protein_id=ANZ28886.1] [location=280795..281034] [gbkey=CDS]
TTGTATGGCTGTCAGCTGAAAAAGGAACAAATCGATGA
>lcl|CP016622.1_cds_ANZ28887.1_280 [locus_tag=BCV53_01410] [protein=hypothetical protein] [protein_id=ANZ28887.1] [location=281244..281705] [gbkey=CDS]
TAAAAAAAACTCCAACAAGAAAAATAGAGGGATCAATA
AATCGATTACTGCATCATTCCATCATTTTTAACCTAAG
GGTTAAAAATGATGGAATGATGCAGTAATCGATTTAAC
>lcl|CP016622.1_cds_ANZ28888.1_281 [locus_tag=BCV53_01415] [protein=UDP-glucose 4-epimerase GalE] [protein_id=ANZ28888.1] [location=complement(282798..283826)] [gbkey=CDS]
TTTTTTTAATAACACGCTTTCATACCCATTTGGATTAT
CTATTTATAAATGAATCTACCACAACAATATCATATCC
TTGAATACAGGATATGATATTGTTGTGGTAGATTCATT
>lcl|CP016622.1_cds_ANZ28889.1_282 [locus_tag=BCV53_01420] [protein=glycosyl transferase family 1] [protein_id=ANZ28889.1] [location=complement(283851..284981)] [gbkey=CDS]
ATTGAGTCATTTGTAAAGTTAATTAATGATAAAAAACT
AATCAAAATAATATTTTTGAAATAGTTTTAGTAGTTCC
TCATTAATTAACTTTACAAATGACTCAATTAAAGATTC
>lcl|CP016622.1_cds_ANZ28890.1_283 [locus_tag=BCV53_01425] [protein=hypothetical protein] [protein_id=ANZ28890.1] [location=complement(285226..286380)] [gbkey=CDS]
TTTTAATAATAGAGAAAATGATTTTGATGTTGAGATAA
TCTCAACATCAAAATCATTTTCTCTATTATTAAAATAA
TAGATCGAGACAAAATTCAATTTGATTTTGTTTATTTT
>lcl|CP016622.1_cds_ANZ28891.1_284 [locus_tag=BCV53_01430] [protein=glycosyl transferase family 2] [protein_id=ANZ28891.1] [location=complement(287883..288683)] [gbkey=CDS]
TGATTTATGGATTAAATTTTTCGAACATAATTTTATAT
TGGATTAAATTTTTCGAACATAATTTTATATTGAAAAA
AATTTTTCGAACATAATTTTATATTGAAAAATATTCAG
>lcl|CP016622.1_cds_ANZ28892.1_285 [locus_tag=BCV53_01435] [protein=hypothetical protein] [protein_id=ANZ28892.1] [location=complement(288694..289740)] [gbkey=CDS]
TGAAATATATTATTTTATATACAATAATATTGTATCAA
CTTGATACAATATTATTGTATATAAAATAATATATTTC
AATCTAATTCCTGAAAAAATTATTAAAATCAATAATAT
>lcl|CP016622.1_cds_ANZ28893.1_286 [locus_tag=BCV53_01440] [protein=sugar transferase] [protein_id=ANZ28893.1] [location=complement(290369..291343)] [gbkey=CDS]
TATTGTATTAAATAAAATCGAAGAATTTTTAAAGAAAA
AATAAAATCGAAGAATTTTTAAAGAAAAATAATCTTTA
AAGAAAAATAATCTTTATGAAAAATATAAAAATGAGTT
>lcl|CP016622.1_cds_ANZ28894.1_287 [locus_tag=BCV53_01445] [protein=polysaccharide biosynthesis protein] [protein_id=ANZ28894.1] [location=complement(291458..292885)] [gbkey=CDS]
TTAATAGTTAATATTATGTTTAAAGAGTATAAAAAAAG
TTTTTTTAGGAATATTATTAAAAGATTATATTCATCCA
ATAGTTAATATTATGTTTAAAGAGTATAAAAAAAGAAG
>lcl|CP016622.1_cds_ANZ28895.1_288 [locus_tag=BCV53_01450] [protein=hypothetical protein] [protein_id=ANZ28895.1] [location=complement(293238..293540)] [gbkey=CDS]
AACTATCCGGATATATCTTCGAAGAGATCGGTATGGAA
TCGGCATTCGACCGAGGAAAAGCTATTTGAAGAGATAC
ATCAGGTTTTTCATGAGATCGACGATTATGCCCGACTC
>lcl|CP016622.1_cds_ANZ32054.1_289 [locus_tag=BCV53_01455] [protein=UDP-phosphate N-acetylgalactosaminyl-1-phosphate transferase] [protein_id=ANZ32054.1] [location=complement(293621..294241)] [gbkey=CDS]
ATAATAATAGCAAAAATTAAAATAATAGGAATAGCAAT
TTTTAATTTTTGCTATTATTATTAAACTAGAAACACCT
CATACGGATAATATTTTAAATTTGTTTTTTGATTTCTT
>lcl|CP016622.1_cds_290 [locus_tag=BCV53_01460] [protein=UTP--glucose-1-phosphate uridylyltransferase] [pseudo=true] [location=complement(294344..295191)] [gbkey=CDS]
AAGCAAAAAGGAAAACTAGATGTGCTGGAAAAAGTAAA
AAACAGTTCATCGACCAATATGAACAAACATTTAGCTC
GCGTATGTAGTGAATATCGACTTTTGATGGTTCTTTTA
>lcl|CP016622.1_cds_ANZ28896.1_291 [locus_tag=BCV53_01465] [protein=transposase] [protein_id=ANZ28896.1] [location=complement(295892..297082)] [gbkey=CDS]
AAGTTATTAAACAAGAACTTCTTTCCTATGGTTATGCG
TTAAACAAGAACTTCTTTCCTATGGTTATGCGATTCAT
ATAACTTTAAATTCTGGCAATCCTAGTGGTATAGAAAG
>lcl|CP016622.1_cds_ANZ28897.1_292 [locus_tag=BCV53_01470] [protein=hypothetical protein] [protein_id=ANZ28897.1] [location=complement(297264..297545)] [gbkey=CDS]
ATAGAAATCATATCTGTTATTGCGGATATTTCGAGATC
TTGGTCTTCGTTTGGGAGAAAAAATTGTACAAAGAACT
TTGCGGATATTTCGAGATCGAGATTGTATTTTTTGAGG
>lcl|CP016622.1_cds_ANZ28898.1_293 [locus_tag=BCV53_01475] [protein=hypothetical protein] [protein_id=ANZ28898.1] [location=complement(297633..297869)] [gbkey=CDS]
TGAACAATGCGTGAAAACGAATGTGAAAACGAAAATTA
GATATTGACAGCATTTCGGAATATATTACGGGTTACAC
TGCCGATGATTGAAGATTTGTTGACAGGAAAAGTGGAG
>lcl|CP016622.1_cds_ANZ28899.1_294 [locus_tag=BCV53_01480] [protein=hypothetical protein] [protein_id=ANZ28899.1] [location=complement(297896..298129)] [gbkey=CDS]
AAAAATGAATCATTGATATTGAACCAGTTGCTTTTGTT
AAGACGTTATTTTTTCGGATCATCGTCAACAAAAGCAA
ATTTTATGGAATTACAGTCGAAGGAACGACGAAGGATA
>lcl|CP016622.1_cds_ANZ28900.1_295 [locus_tag=BCV53_01485] [protein=hypothetical protein] [protein_id=ANZ28900.1] [location=complement(298703..299638)] [gbkey=CDS]
GTAGAAATCATTTTAAAAGGAAAATGGTTGATTACTAT
CAATAATCAGTACATCATTAATTTAGATCAAGAACATT
ATTTCTTTAAATGAACTGAGTAATGAAATTAAGTCTGT
>lcl|CP016622.1_cds_ANZ28901.1_296 [locus_tag=BCV53_01490] [protein=hypothetical protein] [protein_id=ANZ28901.1] [location=complement(299650..301230)] [gbkey=CDS]
TATAAATTACTATTTTTAAACTACAATCTACCTAAAAA
GGTAGATTGTAGTTTAAAAATAGTAATTTATATAAGAA
CTATTTTTAAACTACAATCTACCTAAAAAGTCAATTTT
>lcl|CP016622.1_cds_ANZ28902.1_297 [locus_tag=BCV53_01495] [protein=hypothetical protein] [protein_id=ANZ28902.1] [location=complement(301249..301734)] [gbkey=CDS]
TATAGTCATAGGAATGATAATAGTGATTATATTGAGTT
AAGTCATATAATCAATTCAATCAGGCTGTTCAATTGAT
CAAAGATGAAAACGGCTTTGAATTTGAATCCATATTTA
>lcl|CP016622.1_cds_298 [locus_tag=BCV53_01500] [protein=transposase] [pseudo=true] [location=complement(302991..304207)] [gbkey=CDS]
AAGTGTTTTGAGGTTTATAAAAAATGTACCTTTTTCTT
AAGAGGTAAAAAAAGAGCTGGAAGTATTTTATCAAATA
TACTGATGTCTCAATAAGATTCTTGCTCGAAATCTTTT
>lcl|CP016622.1_cds_ANZ28903.1_299 [locus_tag=BCV53_01505] [protein=transposase] [protein_id=ANZ28903.1] [location=304359..304655] [gbkey=CDS]
GGTATTCCACCTGCGCTTTCAAATACGCGTTTTCCTCT
>lcl|CP016622.1_cds_ANZ28904.1_300 [locus_tag=BCV53_01510] [protein=integrase] [protein_id=ANZ28904.1] [location=304652..305518] [gbkey=CDS]
GCTTTTCTTGAAAACGACTGTGATTGTAAAAATCAATA
CTTGTCTGCGGTTTTAGATTTATATAACAACGAAATTG
TCGGAAAGAAACGATCTTGAATTGGTATTAAATACTCT
>lcl|CP016622.1_cds_ANZ28905.1_301 [locus_tag=BCV53_01515] [protein=hypothetical protein] [protein_id=ANZ28905.1] [location=complement(305669..308719)] [gbkey=CDS]
AAGTTTAATAATGTTAATGAATATGTTTTGTTAGCACT
AAGTAGTTCGTGATAATCTAATTGAAGTTACTTTTGAT
AAAGTTAAAGTAGTTGGTAATACTACTGTAAAAGATAC
>lcl|CP016622.1_cds_ANZ28906.1_302 [locus_tag=BCV53_01520] [protein=hydrolase Nlp/P60] [protein_id=ANZ28906.1] [location=309159..310145] [gbkey=CDS]
TTCATTCTTCTTCTTCCAAAGGTGTGACGATTTCATCA
AAGTAGCTGTCTTCATATCCGATGACAAGCTCTTGTTC
TGAACGGAAGCAATGGAAAATTTCATCCGGAAGACACG
>lcl|CP016622.1_cds_ANZ28907.1_303 [locus_tag=BCV53_01525] [protein=S-layer protein] [protein_id=ANZ28907.1] [location=complement(310178..311785)] [gbkey=CDS]
AATAATAATAGGTAAAATGATGTCCGTATTCATGAGCA
CCTATTATTATTTAATCAACAAAGAGCAGCTGAAGCCG
AAAATAAAGCAAACTGCCCTCTTGTTATCATCTCGTTC
>lcl|CP016622.1_cds_ANZ28908.1_304 [locus_tag=BCV53_01530] [protein=serine protease] [protein_id=ANZ28908.1] [location=complement(311890..315369)] [gbkey=CDS]
TTATAATAATATCTTTCTTTTCTTTCGCTTTTTTGTTT
TCTTCTATTATTATAATAATATCTTTCTTTTCTTTCGC
TAATAATATCTTTCTTTTCTTTCGCTTTTTTGTTTAGC
>lcl|CP016622.1_cds_ANZ28909.1_305 [locus_tag=BCV53_01535] [protein=accessory Sec system translocase SecA2] [protein_id=ANZ28909.1] [location=315757..318132] [gbkey=CDS]
TTTAAAATTTCTCCGTTTTCGTCTGTCTTTGCTTTTTT
TTTTAAAAATGAACTCGCCAATGGAAAAACGGTATTTG
GTGATCGATATGCTTCATTCATATGTTCCATATGAAAT
>lcl|CP016622.1_cds_ANZ28910.1_306 [locus_tag=BCV53_01540] [protein=accessory Sec system S-layer assembly protein] [protein_id=ANZ28910.1] [location=318153..319055] [gbkey=CDS]
TTCGCAATGGAAGTGACAAAAACATTCATATTGAACAA
AATCAATGCCGGATAAAGAAATTTGGTTTTTTTTCAGC
TGCAAAAATTGATAATAGTAGCGTTCTTCTATGCTTAC
>lcl|CP016622.1_cds_ANZ28911.1_307 [locus_tag=BCV53_01545] [protein=hypothetical protein] [protein_id=ANZ28911.1] [location=complement(319316..320587)] [gbkey=CDS]
AAATAAAAGGAAAGAAAAAATATGGTGAAAATGAATCA
TTTTAATTCTTTACTTTTTTGTCAGCTTGTTTGACTTT
AAAAGTGGAACAATAAGATTGATTCATTTTCACCATAT
>lcl|CP016622.1_cds_ANZ28912.1_308 [locus_tag=BCV53_01550] [protein=murein biosynthesis protein MurJ] [protein_id=ANZ28912.1] [location=complement(320605..322122)] [gbkey=CDS]
AAGAAATTTTAACAAAAAAGAGGAGGAAAGAAGTTTCT
TTGCTAACATTATTTTTAATGCGATTTTTTCCAGCATG
TAAGTATTCTCAGCTAGGAAAAGGCTTTTCTCATTTAA
>lcl|CP016622.1_cds_ANZ28913.1_309 [locus_tag=BCV53_01555] [protein=N-acetylmannosaminyltransferase] [protein_id=ANZ28913.1] [location=complement(322133..322840)] [gbkey=CDS]
ATGGAAGACATTGATAATAACCGTAAATCATTTATCGT
ATCGCAACGATAAATGATTTACGGTTATTATCAATGTC
CGGTTATTATCAATGTCTTCCATTAACTTTGCCACAAG
>lcl|CP016622.1_cds_ANZ28914.1_310 [locus_tag=BCV53_01560] [protein=UDP-N-acetyl-D-mannosamine dehydrogenase] [protein_id=ANZ28914.1] [location=complement(322883..324163)] [gbkey=CDS]
TATAAAACGTTTGTCAAAGGGAAAATTCACATTACCGA
TTTTCTTTGATATGCGGATCGTAAGCAGTATAATCAAT
ACGAAAAAGCAGTTAAGATGATTCAGCAAAAACAGTTG
>lcl|CP016622.1_cds_ANZ28915.1_311 [locus_tag=BCV53_01565] [protein=hypothetical protein] [protein_id=ANZ28915.1] [location=complement(324426..324833)] [gbkey=CDS]
TCAATAACGGAATTAATTTTGTCGGCCAATTCCTGATG
ATTTTGTCGGCCAATTCCTGATGAAACACTGTATTTGC
AAGTCGGGATAACGCGTTCCATTACTCGGACATTTGAA
>lcl|CP016622.1_cds_ANZ28916.1_312 [locus_tag=BCV53_01570] [protein=UDP-N-acetylglucosamine 2-epimerase] [protein_id=ANZ28916.1] [location=complement(324965..326110)] [gbkey=CDS]
ATCCGTGAAAATAAAAAGCCTGATTCGATTTTTATTAC
AATATTATGAAAGACCGCCAAACGTTATCAGAAATTAC
AAAACAACGGTGACAGACAACTATAAGCATGATATTTT
>lcl|CP016622.1_cds_ANZ28917.1_313 [locus_tag=BCV53_01575] [protein=peptidase P60] [protein_id=ANZ28917.1] [location=complement(326464..327822)] [gbkey=CDS]
TTTTCGGATAAGTAAAATAGCCGAGCTGCTTTAAATTT
CCGTGCCATAATATCCTGTTATTTTCGGATAAGTAAAA
CAGCAAAATTTAAAGCAGCTCGGCTATTTTACTTATCC
>lcl|CP016622.1_cds_ANZ28918.1_314 [locus_tag=BCV53_01580] [protein=hypothetical protein] [protein_id=ANZ28918.1] [location=327968..328282] [gbkey=CDS]
TTTTAGTATACTAAAACTTGCCTTCCGGCAAAAAGAGT
GTATACTAAAACTTGCCTTCCGGCAAAAAGAGTATTTT
TTTTTTTCCTACTTACAATGGTTTCAAAAAGCAGCACC
>lcl|CP016622.1_cds_ANZ28919.1_315 [locus_tag=BCV53_01585] [protein=hypothetical protein] [protein_id=ANZ28919.1] [location=complement(328310..328516)] [gbkey=CDS]
>lcl|CP016622.1_cds_ANZ28920.1_316 [locus_tag=BCV53_01590] [protein=hypothetical protein] [protein_id=ANZ28920.1] [location=complement(328522..329022)] [gbkey=CDS]
TTTATTATATTTTGCAGTCGTTTTATATTTTTGAAAAC
CGATAAACATATATAATTGATTGATAGATTTAAATACA
AATCTATCAATCAATTATATATGTTTATCGTAAAGCTT
>lcl|CP016622.1_cds_ANZ28921.1_317 [locus_tag=BCV53_01595] [protein=transcriptional regulator] [protein_id=ANZ28921.1] [location=329228..329638] [gbkey=CDS]
AAAAATCGATGCTCACTTCGTAAAGATTGCTTAATTTT
TGCTGCTTGCGCAAATATTTTAGTTTTTCTCCTAATTT
AGCAATCTTTACGAAGTGAGCATCGATTTTTTAATTGG
>lcl|CP016622.1_cds_318 [locus_tag=BCV53_01600] [protein=single-stranded DNA-binding protein] [pseudo=true] [location=complement(329788..330133)] [gbkey=CDS]
ACATCACATTAGCGGTGACAAGAAATTTTCGTAATGCG
CGAAAATTTCTTGTCACCGCTAATGTGATGTTAACGAC
GCGGTGACAAGAAATTTTCGTAATGCGGAAGGAGGAAT
>lcl|CP016622.1_cds_ANZ28922.1_319 [locus_tag=BCV53_01605] [protein=hypothetical protein] [protein_id=ANZ28922.1] [location=330442..330894] [gbkey=CDS]
TTATTAATAAAGAAGATGGACAAAACCACTGGCTAATT
TTGTTGAATTCGCGTTTTTTCTTCATTATTTTTGAAGC
GCCAGTGGTTTTGTCCATCTTCTTTATTAATAATAAGT
>lcl|CP016622.1_cds_ANZ28923.1_320 [locus_tag=BCV53_01610] [protein=class D sortase] [protein_id=ANZ28923.1] [location=complement(330913..331521)] [gbkey=CDS]
ATAACAGCGGTTTGGAATGGATATTCGTACTGGCTCGG
ACGGTGACGACATGTTATCCGTTCCGCTTTATTGGCAA
>lcl|CP016622.1_cds_ANZ28924.1_321 [locus_tag=BCV53_01615] [protein=processed acidic surface protein] [protein_id=ANZ28924.1] [location=complement(331527..332489)] [gbkey=CDS]
TTGATTGAACTGTACAACCAAAAAGGCGAATTGCTTTC
TTTGCGCCATAACGGACAAATGCAGCAAATTAACGATA
TTTGCTGGAAAACGGGAAAAAACAGGAAGTGTCTTACC
>lcl|CP016622.1_cds_ANZ28925.1_322 [locus_tag=BCV53_01620] [protein=aspartate kinase] [protein_id=ANZ28925.1] [location=complement(332701..334077)] [gbkey=CDS]
AAGATGACATAAAAATAACCGATATTCTTATCCAGTTG
ACATCAGCAAATATTTAATGAACAGGGAAATCGGCTTT
TTGCAAATTTTAGAGGATGAAGGCATTTCGTATGAACA
>lcl|CP016622.1_cds_ANZ28926.1_323 [locus_tag=BCV53_01625] [protein=histidine kinase] [protein_id=ANZ28926.1] [location=complement(334110..334268)] [gbkey=CDS]
TATTTGTCTATCATACCACACTTTTTCATAAATGGCGT
TTTTTGATGAATTCTGACAACAATATTGCTACGGTGCC
>lcl|CP016622.1_cds_ANZ28927.1_324 [locus_tag=BCV53_01630] [protein=[Fe-S]-binding protein] [protein_id=ANZ28927.1] [location=complement(334216..334671)] [gbkey=CDS]
GGAATTGAAGAAAACGGCGTTTATTTAAAATCGGAATT
AATAAACGCCGTTTTCTTCAATTCCTAAATGACGGATC
TTTAAAATCGGAATTAGTGCAGCGGACAGCGCAAAAAG
>lcl|CP016622.1_cds_ANZ28928.1_325 [locus_tag=BCV53_01635] [protein=hypothetical protein] [protein_id=ANZ28928.1] [location=334819..335388] [gbkey=CDS]
TCATGAATTTGTTCGAAATGCGTTTTATAGCGGGAAAT
ACCGCGCATTGGACGAAAGAAAAAATTCACTCGGATGT
TAGCGCGCTGTTGATCGTCAATCGCATCAAAACAGATT
>lcl|CP016622.1_cds_ANZ28929.1_326 [locus_tag=BCV53_01640] [protein=aldehyde dehydrogenase] [protein_id=ANZ28929.1] [location=335579..337099] [gbkey=CDS]
CTGGGATAATGTTTTGCGATGCGTATTGCATAATTAAA
ATTATGCAATACGCATCGCAAAACATTATCCCAGTAAC
TGCAATACGCATCGCAAAACATTATCCCAGTAACATTA
>lcl|CP016622.1_cds_ANZ28930.1_327 [locus_tag=BCV53_01645] [protein=acetaldehyde dehydrogenase] [protein_id=ANZ28930.1] [location=337166..337501] [gbkey=CDS]
CATTTCCAAAGCGCAATACGAATATTGGAAACATACGC
AGTTTTTCAATCAGCTCCAAAGCGGCTTCTGTCGCGAT
>lcl|CP016622.1_cds_ANZ28931.1_328 [locus_tag=BCV53_01650] [protein=MFS transporter] [protein_id=ANZ28931.1] [location=complement(337619..339262)] [gbkey=CDS]
TATTAATCTTCCGATCGGGATTTTAGCCACCATTTTTA
TAAAATCGGCGTAAAATCACAAATATTCATTGGCATGG
GCCACCATTTTTATTGCGATGGGATTGAGCAAATATAA
>lcl|CP016622.1_cds_ANZ28932.1_329 [locus_tag=BCV53_01655] [protein=TetR family transcriptional regulator] [protein_id=ANZ28932.1] [location=complement(339226..340167)] [gbkey=CDS]
TTTATTGAAGCAGCAAACGTACATCTTTTCATGGTATT
ACATTTCTTTATTTAAAATTGGCGCTTCTTCATGCGAA
AATAAAGAAATGTTAAAACCGTTGATGGAGCTGGAAGA
>lcl|CP016622.1_cds_ANZ28933.1_330 [locus_tag=BCV53_01660] [protein=fructokinase] [protein_id=ANZ28933.1] [location=complement(340481..341356)] [gbkey=CDS]
TTTGGCGCAGGCGATTGCCAACTACATTTTAATTTTAT
CGAGCACGCCGAAACAAAAATGGGTGAATTTCAATTTT
TCGCCAAGACCAGGAAGCACAATATATTGATCGATATC
>lcl|CP016622.1_cds_ANZ28934.1_331 [locus_tag=BCV53_01665] [protein=FMN reductase (NADPH)] [protein_id=ANZ28934.1] [location=341868..342404] [gbkey=CDS]
ATTAAAGCAAAATTCGATAGTGAAGCCATTTTGCACGC
GCGTGCAAAATGGCTTCACTATCGAATTTTGCTTTAAT
AAGCAAAATTCGATAGTGAAGCCATTTTGCACGCTAAC
>lcl|CP016622.1_cds_ANZ28935.1_332 [locus_tag=BCV53_01670] [protein=LysR family transcriptional regulator] [protein_id=ANZ28935.1] [location=342775..343677] [gbkey=CDS]
CAATAATAAATCCATTGAAAGATTGATGGATGTTCTTT
ATGCCTAATTCAATCATTTTCTTTTCCAAATTATTACG
GCCTCGTTCAGAAAAAAATATCCAAAAATTCAACTTAA
>lcl|CP016622.1_cds_ANZ28936.1_333 [locus_tag=BCV53_01675] [protein=hypothetical protein] [protein_id=ANZ28936.1] [location=343811..344179] [gbkey=CDS]
GTATTAGATCATGATGAAAATATTGTGCCCATCATTGA
TAAGAATTTTTCCATTGTTGAAGAGTTCCTGAAAAGCA
GATCATGATGAAAATATTGTGCCCATCATTGATGGAAC
>lcl|CP016622.1_cds_ANZ28937.1_334 [gene=ssuB] [locus_tag=BCV53_01680] [protein=aliphatic sulfonate ABC transporter ATP-binding protein] [protein_id=ANZ28937.1] [location=344217..344996] [gbkey=CDS]
AGATTCTCTGTTTCCTTTTTCAATGATGTTTTTTCCAA
TCGAATTAGAAGAAAAAGTTTTGGCACATGTATTGGAA
GAAGAAAAAGTTTTGGCACATGTATTGGAAAAAACATC
>lcl|CP016622.1_cds_ANZ28938.1_335 [locus_tag=BCV53_01685] [protein=alkanesulfonate monooxygenase] [protein_id=ANZ28938.1] [location=345107..346225] [gbkey=CDS]
ATCGCCTATACAAGCAAATTAAAATTCCTATTTGCAAT
AAAAAACTATTTACTGAAGAAAGCGTTGATTACGAAGG
CATTAAAAGGAGCCTCATTATTTCCAAAACCAGTAAAA
>lcl|CP016622.1_cds_ANZ28939.1_336 [locus_tag=BCV53_01690] [protein=sulfonate ABC transporter substrate-binding protein] [protein_id=ANZ28939.1] [location=346291..347259] [gbkey=CDS]
ATTTGTTTTCCTATATTAGATAAATGTTCCACAAATTT
TTGTTAAAACATAAACAAGAACTGCAAAAAGAGTTGGA
AAACATAAACAAGAACTGCAAAAAGAGTTGGAAAAAGA
>lcl|CP016622.1_cds_ANZ28940.1_337 [gene=ssuC] [locus_tag=BCV53_01695] [protein=alkanesulfonate transporter permease subunit] [protein_id=ANZ28940.1] [location=347288..348064] [gbkey=CDS]
ATATAAATTGGGAAAAATACACCAATGATTACGAGAAA
TTAAATGGAATCTATCCTGTAGCGGAAAAGTATTTAAA
AATACTTTTCCGCTACAGGATAGATTCCATTTAATAAT
>lcl|CP016622.1_cds_ANZ28941.1_338 [locus_tag=BCV53_01700] [protein=nitrilotriacetate monooxygenase] [protein_id=ANZ28941.1] [location=348095..349423] [gbkey=CDS]
AGTTTTCTCTTCTTGCAAGATCAATGATTAACTTTCTT
AAAACAGCATATCTAATTTTCCTTTTTCCGCTATTTTG
ACTTTCTTCTGCTTTTATTTCCATTGGTTTCTGGAATT
>lcl|CP016622.1_cds_ANZ28942.1_339 [locus_tag=BCV53_01705] [protein=acyl-CoA dehydrogenase] [protein_id=ANZ28942.1] [location=349521..350846] [gbkey=CDS]
GTGATTGGTAATTGCAATCCTTTAATTTTTGGAAATTT
TTTTGAACAACTTCATGGCAAAGCCATTTAAATTTTTC
ACCGCTCTTGCATAAGAAGAAATTCATAAAGTGAAATT
>lcl|CP016622.1_cds_ANZ28943.1_340 [locus_tag=BCV53_01710] [protein=methionine ABC transporter ATP-binding protein] [protein_id=ANZ28943.1] [location=350924..351937] [gbkey=CDS]
AGGTAAAAGGAAATATTTTGCACGGAAAAATTGAGTAT
ATTCTTCTTGCGGATTGGTGAAAATATCATATACAGTT
AAAATCGGCATGATTTTCCAGCATTTTTATCTCATCAG
>lcl|CP016622.1_cds_ANZ28944.1_341 [locus_tag=BCV53_01715] [protein=methionine ABC transporter permease] [protein_id=ANZ28944.1] [location=351927..352592] [gbkey=CDS]
TGACAACACGATTATGATCACAACGATCGTTATTTTAA
AAATAACGATCGTTGTGATCATAATCGTGTTGTCATAA
ATTCCGGAATTGAACAAAGCGTTTTTAGAGACGATTTA
>lcl|CP016622.1_cds_342 [locus_tag=BCV53_01720] [protein=hypothetical protein] [pseudo=true] [location=352637..353468] [gbkey=CDS]
TAAATCAAAGGAATTTAGAAAATTAATGAAAGAAGATG
AAACAATTTTTTTGTGATATTTTTCAATATCCCTTTCC
ATCAATGGAAATTTTGCTATCTCATCCGGATTAAAATT
>lcl|CP016622.1_cds_ANZ28945.1_343 [locus_tag=BCV53_01725] [protein=N5,N10-methylene tetrahydromethanopterin reductase] [protein_id=ANZ28945.1] [location=353516..354913] [gbkey=CDS]
AATTCAAAAGGGGCATTTAAATCTTTTGTTTCATATTC
ATCCAATATTCAATATCTTTATATCCTCTTTGTCTCTT
TTTTAAATGCATTTGAAATGGCAAGTGCTATGCATAAT
>lcl|CP016622.1_cds_ANZ28946.1_344 [locus_tag=BCV53_01730] [protein=ABC transporter permease] [protein_id=ANZ28946.1] [location=complement(356250..357071)] [gbkey=CDS]
TATGCCATTTGCATCTTCATGAGCCTGTTTTTCTTAAT
CGAATATATGGAATGAATTTTTATTTGCCGTCACGATC
AGAAAAACAGGCTCATGAAGATGCAAATGGCATATAAA
>lcl|CP016622.1_cds_ANZ28947.1_345 [locus_tag=BCV53_01735] [protein=sugar ABC transporter permease] [protein_id=ANZ28947.1] [location=complement(357071..358042)] [gbkey=CDS]
TTTTTAAAAAAGATTGGCTTTGATTCGAAGTGGTACAC
TCGTTTGCCGGGTTGAAAAACTATGTCTATTTATTTCA
TGGCCCACATTTCGCTGAAAATTTTTGATCTGATTTAC
>lcl|CP016622.1_cds_ANZ28948.1_346 [locus_tag=BCV53_01740] [protein=ABC transporter substrate-binding protein] [protein_id=ANZ28948.1] [location=complement(358106..359404)] [gbkey=CDS]
ATTTCAAATCATTGACAAAATAGCCTTTGACCCAATCT
AAAGCGTTGCTTAAGCTGTTTCAAGAAAAATATCCAGA
AGCTGTTTCAAGAAAAATATCCAGACATTCCTGTTGAA
>lcl|CP016622.1_cds_ANZ28949.1_347 [locus_tag=BCV53_01745] [protein=DNA-binding response regulator] [protein_id=ANZ28949.1] [location=complement(359549..361099)] [gbkey=CDS]
TAGCCGACAAGAAAACAAATTTCTTTTAAACTTTTATT
AAGAATATTTATTAAAACCGAGCCGGAAAGAAGAAGTG
AAAGAAATTTGTTTTCTTGTCGGCTATAATGACCCGAA
>lcl|CP016622.1_cds_ANZ32055.1_348 [locus_tag=BCV53_01750] [protein=histidine kinase] [protein_id=ANZ32055.1] [location=complement(361077..362549)] [gbkey=CDS]
ACAGTGGAAAAAAAGAAGGATCTTGTAGTTGTTGAAAT
TTTCAACAACTACAAGATCCTTCTTTTTTTCCACTGTT
GCAACACAATGAAAATGCCAAAATAGAATAATGCTTTC
>lcl|CP016622.1_cds_ANZ28950.1_349 [locus_tag=BCV53_01755] [protein=LacI family transcriptional regulator] [protein_id=ANZ28950.1] [location=complement(362545..363561)] [gbkey=CDS]
CTCCTGTCATCAATCATATAGTGGAAAAAAATATTCCG
TGACACAAGGATTGACAGAAAAAGAGTTTACTCCTGTC
AAGATGCAGTGAAGGAAGAAAAAGGAATTCACATCGTC
>lcl|CP016622.1_cds_ANZ28951.1_350 [locus_tag=BCV53_01760] [protein=RpiR family transcriptional regulator] [protein_id=ANZ28951.1] [location=363803..364537] [gbkey=CDS]
AAAAAGTTTTCCGTTTATATTAAAGATCCGTTTTTCCC
ATATAAACGGAAAACTTTTTTAACGCGGAAAAATAGCG
TATTAAAGATCCGTTTTTCCCGATTTACGGCCATTATT
>lcl|CP016622.1_cds_ANZ28952.1_351 [locus_tag=BCV53_01765] [protein=aryl-phospho-beta-D-glucosidase] [protein_id=ANZ28952.1] [location=complement(364562..365998)] [gbkey=CDS]
AAAAGAAAAGCTTTTATTGGTATAAACAGGTGATTGCT
CGACAATCTTATCAATGAGCTGTTAAAACACAATATTG
TCAATGAGCTGTTAAAACACAATATTGAACCGATTATC
>lcl|CP016622.1_cds_ANZ28953.1_352 [locus_tag=BCV53_01770] [protein=2-hydroxy-acid oxidase] [protein_id=ANZ28953.1] [location=complement(366190..367554)] [gbkey=CDS]
TAAGAAAATTTTTCCTGGATTCATAATGCCATTCGGGT
CGATGATGAATCATATTATTGATATCCGCCCCGATGAT
TGAAGACTTATTAGAACAGATTGGTGACCGTGAACGGG
>lcl|CP016622.1_cds_ANZ28954.1_353 [locus_tag=BCV53_01775] [protein=2-oxoisovalerate dehydrogenase] [protein_id=ANZ28954.1] [location=complement(367572..368549)] [gbkey=CDS]
ATTTCAGCGATTCGCGATGAAGATCCTGTTTTGTTTTT
TGCCATCCAACGCTTTTGACGCAAAAGGGCTGTTAATT
GAGCCGATGAAATTATACCGTGCTTTGCGCATGGAAGT
>lcl|CP016622.1_cds_ANZ28955.1_354 [locus_tag=BCV53_01780] [protein=pyruvate dehydrogenase (acetyl-transferring) E1 component subunit alpha] [protein_id=ANZ28955.1] [location=complement(368551..369633)] [gbkey=CDS]
AATATTTTTCCGATTCAAATTATTATCGGCGCGCAGAC
CCAAGTTCCAGTCATCTTTTTCTGCCAAAACAACCAAT
>lcl|CP016622.1_cds_ANZ28956.1_355 [locus_tag=BCV53_01785] [protein=dienelactone hydrolase] [protein_id=ANZ28956.1] [location=complement(369650..370837)] [gbkey=CDS]
TTATTCTTGAACAGCAAAAAGCCGCTATCGCAGAATCT
ACGAACATCTAATAACAGCTGTTCCGGATGCTCCAAAA
TTCTTGAACAGCAAAAAGCCGCTATCGCAGAATCTAGG
>lcl|CP016622.1_cds_ANZ28957.1_356 [locus_tag=BCV53_01790] [protein=oxidoreductase] [protein_id=ANZ28957.1] [location=371286..372269] [gbkey=CDS]
TGAGGATATGGACGCTGTTGTCATGTACTCAAAAATTA
CGAAGTGAAAGAGTTTATCGAGCTGATCAAAAATGGAA
TCTTTACTTATGAGGATATGGACGCTGTTGTCATGTAC
>lcl|CP016622.1_cds_ANZ28958.1_357 [locus_tag=BCV53_01795] [protein=teicoplanin resistance protein VanZ] [protein_id=ANZ28958.1] [location=complement(372515..372970)] [gbkey=CDS]
TGGTGTATCGTCATTTATTGCTTTAGTGAATTTCCGCT
ATTGGCGTTTTTCTCTATATGTGCTGGAAGAAAAAGGA
TTGCTTTAGTGAATTTCCGCTGTTTACCGGTGAAAACA
>lcl|CP016622.1_cds_ANZ28959.1_358 [locus_tag=BCV53_01800] [protein=D-ribose ABC transporter substrate-binding protein] [protein_id=ANZ28959.1] [location=complement(373068..374006)] [gbkey=CDS]
ATGATATTGAAGATTTGATTCAGCAAGATGTTGATTTG
AATGGAGAAAAAGTAGATAAGTTCATTCCTATTCCATT
TTGATTTTCTGTTACTAACTCTAATGGAATAGGAATGA
>lcl|CP016622.1_cds_ANZ28960.1_359 [gene=rbsC] [locus_tag=BCV53_01805] [protein=ribose ABC transporter permease] [protein_id=ANZ28960.1] [location=complement(374039..374980)] [gbkey=CDS]
ATGACTTGCTGATAAAATGAAGATACATTCAATAAGTT
ATACAAAATATAATGCGACATACACGACAATCATAAAT
TGATTGTCGTGTATGTCGCATTATATTTTGTATTAAAG
>lcl|CP016622.1_cds_ANZ28961.1_360 [locus_tag=BCV53_01810] [protein=D-xylose ABC transporter ATP-binding protein] [protein_id=ANZ28961.1] [location=complement(374980..376476)] [gbkey=CDS]
GTTTCGTCGTTAATTAAGAAACTAAACATTAAAACGGC
ATGTTTAGTTTCTTAATTAACGACGAAACTAACTCCTG
ATTAAGAAACTAAACATTAAAACGGCGTCTCCGGAATT
>lcl|CP016622.1_cds_ANZ28962.1_361 [locus_tag=BCV53_01815] [protein=D-ribose pyranase] [protein_id=ANZ28962.1] [location=complement(376504..376902)] [gbkey=CDS]
GCGGAAGAAATCAAAAAGGACAATCCCATTATGTATGA
GAAGTGGAAGCGCTAACATTAGCGGAAGAAATCAAAAA
GAAGAATTAGAAGTGGAAGCGCTAACATTAGCGGAAGA
>lcl|CP016622.1_cds_ANZ28963.1_362 [locus_tag=BCV53_01820] [protein=ribokinase] [protein_id=ANZ28963.1] [location=complement(376899..377795)] [gbkey=CDS]
TTTTTGAGCAAGTGGATGTGGATGTGTTTGCTGATAAA
TCAGCAAACACATCCACATCCACTTGCTCAAAAATAAT
AAATGACACGCACATGATGTTTTTTCGCTAAAAAGACG
>lcl|CP016622.1_cds_ANZ32056.1_363 [locus_tag=BCV53_01825] [protein=transcriptional regulator] [protein_id=ANZ32056.1] [location=complement(377798..378781)] [gbkey=CDS]
AATCAAAATGGTTATGTGAATGAAGAAACAGAAAAACG
TGATTATACTGTCATTTTATGCAATTCTGACGAGAAAA
TGCAATTCTGACGAGAAAACAGAAAAAGAGAAAAAATA
>lcl|CP016622.1_cds_ANZ28964.1_364 [locus_tag=BCV53_01830] [protein=hypothetical protein] [protein_id=ANZ28964.1] [location=379105..379452] [gbkey=CDS]
AAAACGCCAGCTTAAAATATCAAAATATCGTTTCATCG
AAATATCAAAATATCGTTTCATCGGCTGCTTCATCTGT
TTGACCACTAATCCGATGAAAAATGCTTTATATTGCTG
>lcl|CP016622.1_cds_ANZ28965.1_365 [locus_tag=BCV53_01835] [protein=hypothetical protein] [protein_id=ANZ28965.1] [location=379532..380695] [gbkey=CDS]
TTAATGCTAATTATCGCAAAAGTATGCAAACTTGATTT
ATGCTAATTATCGCAAAAGTATGCAAACTTGATTTATT
TCCTTTTGATTCACGCATTATTAATGCTAATTATCGCA
>lcl|CP016622.1_cds_ANZ28966.1_366 [locus_tag=BCV53_01840] [protein=dipeptide epimerase] [protein_id=ANZ28966.1] [location=380714..381790] [gbkey=CDS]
ATTTTTAAAATCGAAAAACCTTTCTCTGTGACTTTTTT
AAAATTAAAGTAGGAAAAGAAGCCGAAAAAGATATCGA
TCGTTTTTATTGATTTCTTCAATTTCTCTACCGATGAT
>lcl|CP016622.1_cds_ANZ28967.1_367 [locus_tag=BCV53_01845] [protein=peptidase P60] [protein_id=ANZ28967.1] [location=381812..382819] [gbkey=CDS]
CAAAGATCCAAAAGGAAACCATAAATTTATGGAAATCA
AAGCTGATTTCCATAAATTTATGGTTTCCTTTTGGATC
GTAAATACCGCAAAACAGTTTTTAGGCTTGCCTTATTT
>lcl|CP016622.1_cds_ANZ28968.1_368 [locus_tag=BCV53_01850] [protein=sodium:solute symporter] [protein_id=ANZ28968.1] [location=complement(382939..384411)] [gbkey=CDS]
TTTTCGCTTTTCTTTTGTTTTCCCTTTACTTAGGGGTG
TGTTCTTTCGCATATTTCCATACTTTCGGAAGCATCCA
TCAGTTAGTGCTGCTGTTTGTCTTTTTTGTCGGCTTTG
>lcl|CP016622.1_cds_ANZ28969.1_369 [locus_tag=BCV53_01855] [protein=hypothetical protein] [protein_id=ANZ28969.1] [location=complement(384408..384608)] [gbkey=CDS]
TTCTCTTTTGGCTTGTTGCTTGGGTGATTATGACTTCC
CTTTATTGGCAAATGGAATACCGCCAAGTATGCCAAGA
TGACTTCCATCATCATGGCGGTTGTCTACCGTTTTGAT
>lcl|CP016622.1_cds_ANZ28970.1_370 [locus_tag=BCV53_01860] [protein=N-acyl-L-amino acid amidohydrolase] [protein_id=ANZ28970.1] [location=complement(384660..385844)] [gbkey=CDS]
TGCCTTTAATAATCCGTTCCATTAATTTCGGCACACTT
ATAATCCGTTCCATTAATTTCGGCACACTTTTTCTCAG
TTGTTAATGACCGGACGGTAGCCGTATTCAAATTCAAA
>lcl|CP016622.1_cds_ANZ28971.1_371 [locus_tag=BCV53_01865] [protein=Zn-dependent hydrolase] [protein_id=ANZ28971.1] [location=complement(385869..387098)] [gbkey=CDS]
TGCTGTCATCGCCAAACTTAACACCGTATGATACAAAA
ATATCATTCCGGAGCGGGTCGAATTTTCCTTAGATTTG
TTGCAAAAGATGCCTCCAGTATTATGTTCCGAGCTTGT
>lcl|CP016622.1_cds_ANZ28972.1_372 [locus_tag=BCV53_01870] [protein=transcriptional regulator] [protein_id=ANZ28972.1] [location=complement(387241..388542)] [gbkey=CDS]
GCCATTATTCAAAATGTTACAAATGAATATAAAGAGCT
TTCAAAATGTTACAAATGAATATAAAGAGCTGCATTGC
CTTTCATTTCCATTTTATATATTTCATCTGTCGAGAAC
>lcl|CP016622.1_cds_ANZ28973.1_373 [locus_tag=BCV53_01875] [protein=hypothetical protein] [protein_id=ANZ28973.1] [location=complement(388518..388772)] [gbkey=CDS]
GATCATCACATCAATAGAAGCGGTGCGCGAGTTTTTGA
>lcl|CP016622.1_cds_ANZ28974.1_374 [locus_tag=BCV53_01880] [protein=sporulation protein SpoOM] [protein_id=ANZ28974.1] [location=complement(389168..390127)] [gbkey=CDS]
CTGAAGAATATTTCCCGTTTCAGTTCCGTTTCATGAAA
TTTTCCCTGAAGAAGGTTTTTCACGGAAGCCAATATTT
TAAAATATCATCTCCGCCATCGAACCAATCGCCTATAT
>lcl|CP016622.1_cds_ANZ28975.1_375 [locus_tag=BCV53_01885] [protein=sporulation membrane protein YtaF] [protein_id=ANZ28975.1] [location=complement(390237..390896)] [gbkey=CDS]
TTGGTATGCACATTAAATATCATTTTTATTGGTTTAGG
AATATCATTTTTATTGGTTTAGGGTTAAAAGCGGGAAA
ACCCTAAACCAATAAAAATGATATTTAATGTGCATACC
>lcl|CP016622.1_cds_ANZ28976.1_376 [locus_tag=BCV53_01890] [protein=amino acid permease] [protein_id=ANZ28976.1] [location=complement(391006..392841)] [gbkey=CDS]
AAGAAAATATGGAAAGAGAAAGAAAAGCGGAATATAAC
AGAGCAAAATGGGAAAAATTTTATCCTGATATTCCATT
TATTCCGCTTTTCTTTCTCTTTCCATATTTTCTTTAAC
>lcl|CP016622.1_cds_ANZ28977.1_377 [locus_tag=BCV53_01895] [protein=Trk family potassium uptake protein] [protein_id=ANZ28977.1] [location=complement(393272..394612)] [gbkey=CDS]
TAAATCGTATCATACATAATCCGTTTTTTAAAAAAGAC
CGGAACAGGGAAAAGATTTTTTAATGATTTTATTTGAA
AATATTTCTGATTTAACGCAACCGACATTGTTTTTGAT
>lcl|CP016622.1_cds_ANZ28978.1_378 [locus_tag=BCV53_01900] [protein=hypothetical protein] [protein_id=ANZ28978.1] [location=394847..395041] [gbkey=CDS]
AAAACATTCCATTTGACTTTATATAAAATAGATATTAT
TATAAAATAGATATTATGCTACTTGACGTAAAGATTTT
TATAAAGTCAAATGGAATGTTTTTAACATATTTCCAAT
>lcl|CP016622.1_cds_ANZ28979.1_379 [locus_tag=BCV53_01905] [protein=glycerol phosphate lipoteichoic acid synthase] [protein_id=ANZ28979.1] [location=395076..397037] [gbkey=CDS]
TTATCATTAATTTCGTTTTATCGTTTATTTTATACGCC
TATTGTGAAATATTTAGGCGTTTACAACTATTTGATTT
TCATTAATTTCGTTTTATCGTTTATTTTATACGCCAAC
>lcl|CP016622.1_cds_ANZ28980.1_380 [locus_tag=BCV53_01910] [protein=serine protease] [protein_id=ANZ28980.1] [location=complement(397051..398376)] [gbkey=CDS]
TGAATGATACACGGAGTATACAGAAAAGGTTTATATAT
AAGAAGTGGAAAAACAACATTTCCGCATGAAAATTCAT
TTCAACAGCGCGCTTACTTTTCGGTTTAAGTATACTTT
>lcl|CP016622.1_cds_ANZ28981.1_381 [locus_tag=BCV53_01915] [protein=disulfide bond formation protein DsbA] [protein_id=ANZ28981.1] [location=complement(398940..399650)] [gbkey=CDS]
TGATATGTCGATCCATGAAATCATTGCGAAAAAATACG
TGGTCGCTAATTTGTTGCGAATCGGTAAAATAGGCTTG
TGCAGGCGCTTGAAAAAGTATGGGAAGAGGAAAAGACA
>lcl|CP016622.1_cds_ANZ28982.1_382 [locus_tag=BCV53_01920] [protein=hypothetical protein] [protein_id=ANZ28982.1] [location=complement(399792..400484)] [gbkey=CDS]
ATAATGAAAAGCGTAAACAATTGAATGAACATAATCGG
TGTTCATTCAATTGTTTACGCTTTTCATTATTAAGCGC
TTATTATCCGAACAGCAAAGCGAAGAGTTATTGATGGA
>lcl|CP016622.1_cds_ANZ28983.1_383 [locus_tag=BCV53_01925] [protein=PadR family transcriptional regulator] [protein_id=ANZ28983.1] [location=complement(400481..400813)] [gbkey=CDS]
TTAAAAAGGAATCTGTGTACGGTTATGAACTGTCGGTA
CCGACAGTTCATAACCGTACACAGATTCCTTTTTAATA
AAAGGAGTGCTGGAAGGATGCATTTTGGCCATTATTAA
>lcl|CP016622.1_cds_ANZ28984.1_384 [locus_tag=BCV53_01930] [protein=threonine synthase] [protein_id=ANZ28984.1] [location=complement(401365..402591)] [gbkey=CDS]
TGTATCCCATTTGTACTGTCCGAAGTGTCAAAAAACAT
TTACCCGTAGAAAATCCTGAACATATCGTTTCTTTAGG
TTTGTGCCATATGTTTTTTGACACTTCGGACAGTACAA
>lcl|CP016622.1_cds_ANZ32057.1_385 [locus_tag=BCV53_01935] [protein=DUF4440 domain-containing protein] [protein_id=ANZ32057.1] [location=complement(403050..403499)] [gbkey=CDS]
CTTAAGCAACTGCCTTAATTCCTCGGTCATTTGCTCGG
>lcl|CP016622.1_cds_ANZ28985.1_386 [locus_tag=BCV53_01940] [protein=methionine gamma-lyase] [protein_id=ANZ28985.1] [location=complement(403621..404826)] [gbkey=CDS]
GGCGTCGATGTCGTTATTCACAGCGCAACAAAGTATTT
TTCACAGCGCAACAAAGTATTTAGGTGGGCACCATGAT
TGAAGAAACTCAGCGGTTTGTTTCCGCGTTAAAACTGC
>lcl|CP016622.1_cds_ANZ28986.1_387 [locus_tag=BCV53_01945] [protein=MerR family transcriptional regulator] [protein_id=ANZ28986.1] [location=complement(405116..405865)] [gbkey=CDS]
AAAAAAGTCAAAGAAATTATCAATAGTCCTTCGTTTGA
AAGAATGGTATGATTTTTTGAACAATAACTTTGGCAAT
TACAGATGATGACCTTGAGAAATTGCAACAAATCTTAT
>lcl|CP016622.1_cds_ANZ28987.1_388 [locus_tag=BCV53_01950] [protein=SAM-dependent methyltransferase] [protein_id=ANZ28987.1] [location=complement(406028..406903)] [gbkey=CDS]
TTTTTTTCCAATTAAAACATCTAGATCGATGGTTATTT
TTCTAATCAAAAGATAGTTCGAAGATTTAATGCTAACT
GCATTAAATCTTCGAACTATCTTTTGATTAGAATAAGA
>lcl|CP016622.1_cds_ANZ28988.1_389 [locus_tag=BCV53_01955] [protein=rRNA adenine methyltransferase] [protein_id=ANZ28988.1] [location=complement(406932..407786)] [gbkey=CDS]
TCCTAATATTAAAGTTATTCAACAAGATATTTTAAAGC
AAATATCTTGTTGAATAACTTTAATATTAGGATAAGCT
GAAGTCAAATTTGCTATTTGAATTAAGTCATTAATGAT
>lcl|CP016622.1_cds_ANZ28989.1_390 [locus_tag=BCV53_01960] [protein=thioredoxin reductase] [protein_id=ANZ28989.1] [location=complement(408579..409628)] [gbkey=CDS]
AAGAACAAAATAAAGAGTTCATTAAACAAATGATGAAA
TTTCATCATTTGTTTAATGAACTCTTTATTTTGTTCTT
ATGAACTCTTTATTTTGTTCTTTAAAGATTTCGTTATG
>lcl|CP016622.1_cds_ANZ28990.1_391 [locus_tag=BCV53_01965] [protein=iron-enterobactin transporter ATP-binding protein] [protein_id=ANZ28990.1] [location=409811..410602] [gbkey=CDS]
AATATTGGCTATCATGAACAGTTAATTGTGAAAAATTT
ATTGTGAAAAATTTGAACATCCAAATTCCTGATCAAAA
GATGGAAAACAAATTTTCCATGAAAATACAAAAATCCT
>lcl|CP016622.1_cds_ANZ28991.1_392 [locus_tag=BCV53_01970] [protein=ABC transporter substrate-binding protein] [protein_id=ANZ28991.1] [location=410607..411530] [gbkey=CDS]
ACACAATTTTTAGAAATCGGCAAACTGTTAAATAAAGA
GGCATTTTTAACTTCATTTCTTGATAAAGAATTTCAGT
TTTCCAAAAACATAAAGTTGTTTATCGAAGTTTTCGAT
>lcl|CP016622.1_cds_ANZ28992.1_393 [locus_tag=BCV53_01975] [protein=iron ABC transporter] [protein_id=ANZ28992.1] [location=411611..412621] [gbkey=CDS]
TACGCAATCTCAGAAGGAGTCGGCATTTACTTTAAAAT
TTGCAATCGGCATGCTTATTTCGCTTTTTTTCTCAAGA
GGCCAAAAAACGACGCAAATAAAAACGATCCTATTCTT
>lcl|CP016622.1_cds_ANZ28993.1_394 [locus_tag=BCV53_01980] [protein=iron ABC transporter permease] [protein_id=ANZ28993.1] [location=412618..413619] [gbkey=CDS]
TACAAAGCAAACCGGTTGAATATATTAGAATTAAATGA
ATTCTAATATATTCAACCGGTTTGCTTTGTATAATGTC
ATCGGCGCGCCATATTTTATTTATTTATTACTGAGAAA
>lcl|CP016622.1_cds_ANZ28994.1_395 [locus_tag=BCV53_01985] [protein=enterobactin esterase] [protein_id=ANZ28994.1] [location=complement(414017..414877)] [gbkey=CDS]
ACATTTATTGAAGAAGAATTAAAGCCGGAGATAGAAGG
GAGAAAAGCCATAAAAGCCGCATAAGTAATAACGCAAA
TTACTTATGCGGCTTTTATGGCTTTTCTCTAATTCTCC
>lcl|CP016622.1_cds_ANZ28995.1_396 [locus_tag=BCV53_01990] [protein=esterase] [protein_id=ANZ28995.1] [location=complement(414903..415703)] [gbkey=CDS]
TATTTTCTGTCAATATAAGGTTTTAATTTTTCTACAAG
TCTTTCGTTTCTTGTAGAAAAATTAAAACCTTATATTG
TTTGTACCCTAATGTGTTTGGAAAAATCGGTTCGATAT
>lcl|CP016622.1_cds_ANZ28996.1_397 [locus_tag=BCV53_01995] [protein=nitroreductase] [protein_id=ANZ28996.1] [location=complement(415728..416294)] [gbkey=CDS]
AAATCATCGGAATGGACATGATTTTATTGTAAAATTTT
TTGTAAAATTTTTGTCCAACTTCTTTCTTTTTGCTTGG
CAATAAAATCATGTCCATTCCGATGATTTTAACTGTCC
>lcl|CP016622.1_cds_ANZ28997.1_398 [locus_tag=BCV53_02000] [protein=iron ABC transporter permease] [protein_id=ANZ28997.1] [location=complement(416337..417359)] [gbkey=CDS]
TTTTAATTCCCATTATCATCAGAAAATCGTATATTCTT
ATTCCCATTATCATCAGAAAATCGTATATTCTTGATCT
TCATCAGAAAATCGTATATTCTTGATCTGCTTCAATTA
>lcl|CP016622.1_cds_ANZ28998.1_399 [locus_tag=BCV53_02005] [protein=ferrichrome ABC transporter permease] [protein_id=ANZ28998.1] [location=complement(417352..418359)] [gbkey=CDS]
CCATCATGGCATCTATTCTATATGGAGCGAAAAATATC
AGCATGTTTCCCTCCTCCTCTCTTGTAAATTAAATAGA
TTCCTCATATCACCCGGTTTTTAGTTGGGGTTGATTAT
>lcl|CP016622.1_cds_ANZ32058.1_400 [locus_tag=BCV53_02010] [protein=iron-uptake system-binding protein] [protein_id=ANZ32058.1] [location=complement(418379..419377)] [gbkey=CDS]
TTTTAGTCTTATTGCTTTACTCATTCTCATATTGACCG
AAACTAAAACCAGATGTGATTTTCGCAACGGCAAAATT
GTGAAATGAATCCAGATTATATCTTTGTGCAATTCTCG
>lcl|CP016622.1_cds_ANZ28999.1_401 [locus_tag=BCV53_02015] [protein=AraC family transcriptional regulator] [protein_id=ANZ28999.1] [location=complement(419480..421132)] [gbkey=CDS]
GCGAAAGAATATATGGAACGCTATTTTAACGAGAATTT
CAACGATGAATTTTATTTCAGCCGCAAATTCAAGAAAA
AACAAATCGACAAAATACTTAGGGCTTATATTCGCTAT
>lcl|CP016622.1_cds_ANZ29000.1_402 [locus_tag=BCV53_02020] [protein=4'-phosphopantetheinyl transferase] [protein_id=ANZ29000.1] [location=complement(421374..422165)] [gbkey=CDS]
AGACTTTTGTGAAATATAATAATCTTTCCAGCCGAAAC
TGCAGCAAGGTTTCGGCTGGAAAGATTATTATATTTCA
GGTTTCAACTATGTAGCTGCGCTTTCTATTTTCAGCAA
>lcl|CP016622.1_cds_ANZ29001.1_403 [locus_tag=BCV53_02025] [protein=protein mbtH] [protein_id=ANZ29001.1] [location=complement(422564..422803)] [gbkey=CDS]
ATACAAGGTAGGTGCCTTCTTTATTTTCAAAAGGATTG
CTCCTGAATAATCATTGTCACGCTTTGACAATGATCCA
ACGCTCATTGGATAGATATGAGGCCTAATAGCCTGAAA
>lcl|CP016622.1_cds_ANZ29002.1_404 [locus_tag=BCV53_02030] [protein=non-ribosomal peptide synthetase] [protein_id=ANZ29002.1] [location=complement(422800..429975)] [gbkey=CDS]
TTGTGATTAAATGGCTTTTTTCTTTTAATTTATTTGCA
AACTGCTCCCTTTTATAGCAATGATATTTTTATTCAAT
CAACGATTGCTTTTGATATTTCTGCATTAGAAATTTTC
>lcl|CP016622.1_cds_ANZ29003.1_405 [locus_tag=BCV53_02035] [protein=isochorismatase] [protein_id=ANZ29003.1] [location=complement(429990..430910)] [gbkey=CDS]
CAAAGTGGAGATACAGCGCATTTAAAAAAACTAATCTT
AAAAAACTAATCTTTTGGAAATATTGGAAGGACATGGG
AAAAAGGAATGCAAAGAAATGGGGATACCTGTCATTTA
>lcl|CP016622.1_cds_ANZ29004.1_406 [locus_tag=BCV53_02040] [protein=(2,3-dihydroxybenzoyl)adenylate synthase] [protein_id=ANZ29004.1] [location=complement(430932..432557)] [gbkey=CDS]
TAAATACTCAAGGAAAGCCAATGTCTTACTATGATGAA
TCTTCTTCATCTACTATGCGGATTTCATCATAGTAAGA
TAATCAATTCTTCAGGATCATCCAATCTCGTATAGTTG
>lcl|CP016622.1_cds_ANZ29005.1_407 [locus_tag=BCV53_02045] [protein=isochorismate synthase] [protein_id=ANZ29005.1] [location=complement(432574..433812)] [gbkey=CDS]
TCAAGATCTCTTCATCTTGCTTCATCAGAAAAGATAGA
AAAAGGTCTTACAAGATGCGAAACAGCAAGGAATTAAC
TTTAAGGATGTCGTTGTTTAACCCTATAGCTTGAAGCA
>lcl|CP016622.1_cds_ANZ29006.1_408 [locus_tag=BCV53_02050] [protein=2,3-dihydro-2,3-dihydroxybenzoate dehydrogenase] [protein_id=ANZ29006.1] [location=complement(433836..434621)] [gbkey=CDS]
ACCAAAATTTCAATAGGACCCATGTTGTCCTCAATTTG
CAGAGCAATGGTTATGATGTGCAGGCTTTTTGTGCAGA
TGATGTGCAGGCTTTTTGTGCAGATGTTGCCAATAGTG
>lcl|CP016622.1_cds_ANZ29007.1_409 [locus_tag=BCV53_02055] [protein=hypothetical protein] [protein_id=ANZ29007.1] [location=complement(435633..435905)] [gbkey=CDS]
AATACTAATAAAACATGCTTTATCTATAGCGGCTTCAT
TTTGAATCTTTATATCTAGTACAGCTCCAGCTTGAGGA
TATCTAGTACAGCTCCAGCTTGAGGATATCATGCATTT
>lcl|CP016622.1_cds_ANZ29008.1_410 [locus_tag=BCV53_02060] [protein=HAD family hydrolase] [protein_id=ANZ29008.1] [location=complement(435995..436648)] [gbkey=CDS]
CTTTATCAACATCATCTTGTGTGATCATAACTTCAAAA
TTTTTGATTTTGATGGTTTAATTGTTGACACTGAGACG
TTTAAATGAACTTGGACTGCTGCACTATTTTGAAGTTA
>lcl|CP016622.1_cds_411 [locus_tag=BCV53_02065] [protein=transposase] [pseudo=true] [location=complement(436855..436965)] [gbkey=CDS]
TAAAAACATTCGGTTGTGTTCGTTTTGTCTACAATAAA
TTGTAGACAAAACGAACACAACCGAATGTTTTTATAAG
TAAGAAGCTGTTCCTGCTCTTTCGTTGGATACAGACGG
>lcl|CP016622.1_cds_412 [locus_tag=BCV53_02070] [protein=hypothetical protein] [pseudo=true] [location=437043..437225] [gbkey=CDS]
CGATTTTGCATTTTGTCATTTCATATGTTTCCTCCTAA
GGAGGAAACATATGAAATGACAAAATGCAAAATCGTAA
AAGGAGACCGGCCTCATAAATATATCAATCCTTCTTCG
>lcl|CP016622.1_cds_ANZ29009.1_413 [locus_tag=BCV53_02075] [protein=hypothetical protein] [protein_id=ANZ29009.1] [location=complement(437829..438707)] [gbkey=CDS]
GTTTTAATTATCATACTTTACATTTAAAAAACGTCCAG
GTAAAAGCAGCATTAAAATATAATGAAGATTACTTTTC
ATTATCATACTTTACATTTAAAAAACGTCCAGCATATC
>lcl|CP016622.1_cds_ANZ29010.1_414 [locus_tag=BCV53_02080] [protein=hypothetical protein] [protein_id=ANZ29010.1] [location=complement(438908..439153)] [gbkey=CDS]
AAGTATTAGAAAATAAAACTCAGCCGGTGTTAAAAAAG
ACACCGGCTGAGTTTTATTTTCTAATACTTTAATATTC
AAAAAGAATCTTGCAGCAGCTAAAAACAATATCAGTGT
>lcl|CP016622.1_cds_ANZ29011.1_415 [locus_tag=BCV53_02085] [protein=integrase] [protein_id=ANZ29011.1] [location=439608..439775] [gbkey=CDS]
ATTTTCTGACATAACTATCTTTCCAATGCGTTGAAGCA
>lcl|CP016622.1_cds_ANZ29012.1_416 [locus_tag=BCV53_02090] [protein=transcriptional regulator] [protein_id=ANZ29012.1] [location=complement(439902..440795)] [gbkey=CDS]
ATTATATTGAGGATAACTTACACGAATCTCTTACATTA
TGAGTTCAATTATTAATAAAAATGGAGGGAAGAATATG
TATTGAGGATAACTTACACGAATCTCTTACATTAGAAA
>lcl|CP016622.1_cds_ANZ29013.1_417 [locus_tag=BCV53_02095] [protein=hypothetical protein] [protein_id=ANZ29013.1] [location=441409..441621] [gbkey=CDS]
>lcl|CP016622.1_cds_ANZ29014.1_418 [locus_tag=BCV53_02100] [protein=diguanylate cyclase] [protein_id=ANZ29014.1] [location=complement(441958..442437)] [gbkey=CDS]
CATACGGTTTATACATTGTCGGCACAAAAGATGAAAAT
CTTCGCCAACATAAATATAGTGATCGCCTTTTTCTACT
TTTCCTTCCGGTTCTAAAGATTTAAAGAAAGCAGTGAC
>lcl|CP016622.1_cds_ANZ29015.1_419 [locus_tag=BCV53_02105] [protein=hypothetical protein] [protein_id=ANZ29015.1] [location=complement(442869..443615)] [gbkey=CDS]
AAGTTGTTAATGGAGATACTACTAAAATTACATATTTC
ATGGAGATACTACTAAAATTACATATTTCTTCCCTGAT
TACAACAACATGCAAAAACAGAAAAGTAAGCTATCAAC
>lcl|CP016622.1_cds_ANZ29016.1_420 [locus_tag=BCV53_02110] [protein=hypothetical protein] [protein_id=ANZ29016.1] [location=444709..444981] [gbkey=CDS]
ACCTTCACATTTTTCTTCCAAATTCTTAAAATTATTGA
GGTGAAGGGATAGATTCATTCAATAATTTTAAGAATTT
AAATTATTGAATGAATCTATCCCTTCACCTAATTCTTT
>lcl|CP016622.1_cds_ANZ29017.1_421 [locus_tag=BCV53_02115] [protein=glutamine--fructose-6-phosphate aminotransferase] [protein_id=ANZ29017.1] [location=complement(445144..446946)] [gbkey=CDS]
AGGAAATTTTATTGCGCGGATTAGAAAAATTGGAGTAT
TTGAGAACTATGCGATTTTGCAACAGGAGTATTTACAA
TGTATGCCTTGAAGGGGCATTGAAATTAAAAGAGATTT
>lcl|CP016622.1_cds_ANZ29018.1_422 [locus_tag=BCV53_02120] [protein=phosphoglucosamine mutase] [protein_id=ANZ29018.1] [location=complement(447415..448761)] [gbkey=CDS]
TGTACATTTGTGCGAAATATTTAAAAGAAATTGGCCGT
ATATTATGAAAATCAAAGAAAAGCCGCTTTCTGAGCTT
CGGCTTTTACTTTTTCGTTTTCCATCACTTTATGTTTA
>lcl|CP016622.1_cds_ANZ32059.1_423 [locus_tag=BCV53_02125] [protein=YbbR-like domain-containing protein YbbR] [protein_id=ANZ32059.1] [location=complement(448791..450026)] [gbkey=CDS]
TCGTTCATTAATTTTAATTTTTACATTTTTTTTCGGCA
ATTTTAATTTTTACATTTTTTTTCGGCAATTCCCATTT
ATTTTTACATTTTTTTTCGGCAATTCCCATTTGATATT
>lcl|CP016622.1_cds_ANZ29019.1_424 [locus_tag=BCV53_02130] [protein=TIGR00159 family protein] [protein_id=ANZ29019.1] [location=complement(450019..450843)] [gbkey=CDS]
GGGATAAAAATATTAATTAACAGTTCAGAAGAAACACG
TTTTGAATGCCCGTGTTTCTTCTGAACTGTTAATTAAT
ATTAACAGTTCAGAAGAAACACGGGCATTCAAAATAAT
>lcl|CP016622.1_cds_ANZ29020.1_425 [locus_tag=BCV53_02135] [protein=anti-sigma factor] [protein_id=ANZ29020.1] [location=complement(450943..451554)] [gbkey=CDS]
ATATTATACCAAATCCATTCAAACACTTGATTAATTTC
ATCAAGTGTTTGAATGGATTTGGTATAATATTAAAGAG
TACCAAATCCATTCAAACACTTGATTAATTTCTTCCAA
>lcl|CP016622.1_cds_ANZ29021.1_426 [locus_tag=BCV53_02140] [protein=RNA polymerase sigma factor SigW] [protein_id=ANZ29021.1] [location=complement(451569..452132)] [gbkey=CDS]
TGTTAATATTCATACGTATAATCCAAACATGAAGTTTT
ATATTCATACGTATAATCCAAACATGAAGTTTTCTTCA
TTCGCGCTTATGTTAATATTCATACGTATAATCCAAAC
>lcl|CP016622.1_cds_ANZ29022.1_427 [locus_tag=BCV53_02145] [protein=arginase] [protein_id=ANZ29022.1] [location=complement(452291..453211)] [gbkey=CDS]
TGAGATTGAAGATTTGGGCGATGTTTCAATTGGAAAAA
ATTTGCGCAATTTGAAAGCGGTTGCAAAAACAAATGAA
CATCAGCAGAATTTGTAGAAGTGAATCCGATTTTAGAT
>lcl|CP016622.1_cds_ANZ29023.1_428 [locus_tag=BCV53_02215] [protein=polysaccharide deacetylase family sporulation protein PdaB] [protein_id=ANZ29023.1] [location=460158..460919] [gbkey=CDS]
CATATTCTTGATGTATTAAAACAAAACGGCATAAAAAA
ACGATATCTCTTCTTTGCTTTTTTTCACTTTATAAATT
TAAAGTGAAAAAAAGCAAAGAAGAGATATCGTTAACTT
>lcl|CP016622.1_cds_ANZ29024.1_429 [locus_tag=BCV53_02220] [protein=KinB-signaling pathway activation protein] [protein_id=ANZ29024.1] [location=complement(461031..461636)] [gbkey=CDS]
ACGATAAAGATTGGCTTTATTTAATGTTATTTCCATTA
TTTAATGTTATTTCCATTATTAATTTGCAACGCTTATC
ATAATGGAAATAACATTAAATAAAGCCAATCTTTATCG
>lcl|CP016622.1_cds_ANZ32060.1_430 [locus_tag=BCV53_02225] [protein=spore gernimation protein GerD] [protein_id=ANZ32060.1] [location=461793..462389] [gbkey=CDS]
TGACCAAACGAAAAAAATGGTCGTCGATATTTTAAAAA
AAATATCGACGACCATTTTTTTCGTTTGGTCATAATCT
ATGAAAGACCCTGAATATCAAGGGATGATGATAGATAT
>lcl|CP016622.1_cds_ANZ29025.1_431 [locus_tag=BCV53_02230] [protein=chromosome partitioning protein ParA] [protein_id=ANZ29025.1] [location=complement(462445..463461)] [gbkey=CDS]
AAGGATTGCTGGAAAATATTAAAGATCCGTTTTTAAAC
AAAACGGATCTTTAATATTTTCCAGCAATCCTTTAACA
AAGATCCGTTTTTAAACAAAACGTTCAAAGAAACGAAC
>lcl|CP016622.1_cds_ANZ29026.1_432 [locus_tag=BCV53_02235] [protein=N-acetylmuramoyl-L-alanine amidase CwlD] [protein_id=ANZ29026.1] [location=complement(463555..464262)] [gbkey=CDS]
TTGTTCTTTTCCAATATATCTTTGCGAATACGACTTCA
ATGAATCGGAGGCGGATTTATTTATTAGCATCCATCTT
AGATGGATGCTAATAAATAAATCCGCCTCCGATTCATT
>lcl|CP016622.1_cds_ANZ29027.1_433 [locus_tag=BCV53_02240] [protein=hypothetical protein] [protein_id=ANZ29027.1] [location=complement(464329..464769)] [gbkey=CDS]
CTTCATTTAAAAAAAAGAAACAGGAAAAACAAATGTTA
AAAAAAAGAAACAGGAAAAACAAATGTTATATGAACGA
TATGAACGAAAAATGTTGCGTGAGTTGTCTCTCGAAAG
>lcl|CP016622.1_cds_ANZ29028.1_434 [locus_tag=BCV53_02245] [protein=30S ribosomal protein S9] [protein_id=ANZ29028.1] [location=complement(464881..465273)] [gbkey=CDS]
TATTCCGTCAGAAGCATTGATCGAGATTGTAAAACAAC
ACGGAAACGTTGGGAAATTATGATGTATTAGTGAACGT
TTGCAAGTAGATCCAGATTATCGCCCAATATTAAAACG
>lcl|CP016622.1_cds_ANZ29029.1_435 [locus_tag=BCV53_02250] [protein=50S ribosomal protein L13] [protein_id=ANZ29029.1] [location=complement(465296..465733)] [gbkey=CDS]
AAAGTGAGAACAGCATTAGAAATGCGCACAAATTATCC
TCAATGCGGAAAAAATCGAACTGACCGGAAAAAAACTG
CATGGCAAAGCCGAATGAAGTAGAACGTAAATGGTATG
>lcl|CP016622.1_cds_ANZ29030.1_436 [locus_tag=BCV53_02255] [protein=tRNA pseudouridine(38,39,40) synthase TruA] [protein_id=ANZ29030.1] [location=complement(465888..466634)] [gbkey=CDS]
GTTGTCATAATATACTTTCCACAAATACAATCCTTGAG
TTGGCAATGGGTTTTTATACAATATGGTGCGGATTATC
ACGCTTTTTTCCATTGCTCCGGAGAAAGTGATAAAAAC
>lcl|CP016622.1_cds_ANZ29031.1_437 [locus_tag=BCV53_02260] [protein=cobalt ABC transporter permease] [protein_id=ANZ29031.1] [location=complement(466649..467446)] [gbkey=CDS]
TTTGCCAAAAAAACGATAAATACGTATAAAAAGATGAC
TACGTATTTATCGTTTTTTTGGCAAATAATAGCATCAC
TGAACGCAGTATAAATAAAACAACCGCTAAAACTAATA
>lcl|CP016622.1_cds_ANZ29032.1_438 [locus_tag=BCV53_02265] [protein=energy-coupling factor ABC transporter ATP-binding protein] [protein_id=ANZ29032.1] [location=complement(467436..468311)] [gbkey=CDS]
TATTTGAAAAGGTAGAACATGTATATAATGCCAACTCA
AAGCCGCTTCGCAAAAAAGTTGGCATTGTCTTTCAATT
AGTTCCGTTGCCGCTTTTTGTTTGTGATCGTTTGATTT
>lcl|CP016622.1_cds_ANZ29033.1_439 [locus_tag=BCV53_02270] [protein=energy-coupling factor transporter ATPase] [protein_id=ANZ29033.1] [location=complement(468287..469126)] [gbkey=CDS]
TCAGTAGAAAAACTATATTTCCGTTATCCCAATCAATC
GATACGGTTCGCAATTTAAACAAAAAACAACGCATCAC
CTTTTACCGCAAACGGCAAATCTAAACCAATTCGTTCT
>lcl|CP016622.1_cds_ANZ29034.1_440 [locus_tag=BCV53_02275] [protein=50S ribosomal protein L17] [protein_id=ANZ29034.1] [location=complement(469252..469614)] [gbkey=CDS]
GCAACTGATTTAATCATTAATGAGCGTATTGAAACAAC
ATGATTAAATCAGTTGCTAAATCACGAAGCAATGCCTT
ATCATTAATGAGCGTATTGAAACAACAGAGGCTCGTGC
>lcl|CP016622.1_cds_ANZ29035.1_441 [locus_tag=BCV53_02280] [protein=DNA-directed RNA polymerase subunit alpha] [protein_id=ANZ29035.1] [location=complement(469723..470667)] [gbkey=CDS]
AATATAAAAAAATTAGCATTGAAAATTTATTCGGACGA
GCATTGAAAATTTATTCGGACGAAGAAAAAACGCTGGA
CGCAAAAAACGGAAGAAGATATGATGAAAGTGCGTAAC
>lcl|CP016622.1_cds_ANZ29036.1_442 [locus_tag=BCV53_02285] [protein=30S ribosomal protein S11] [protein_id=ANZ29036.1] [location=complement(470837..471226)] [gbkey=CDS]
TGCGGGATAGGAGTTACGTCTTTAATTGCTGTTATTTC
CCATGAACGTCGGTAATCGTTACGATCGTATTGTTGAA
CGTCTTTAATTGCTGTTATTTCCAACCCAGCTGCTTGC
>lcl|CP016622.1_cds_ANZ29037.1_443 [locus_tag=BCV53_02290] [protein=30S ribosomal protein S13] [protein_id=ANZ29037.1] [location=complement(471252..471617)] [gbkey=CDS]
AGCGTTTAATATTCAGTGATACTTCGCGGCGAAGATCT
GCGAAATGACTACACGTTTGTCACGAGGAATATCCACA
AACGCTTAATCGAAATAGGATGCTACCGTGGTCTTCGC
>lcl|CP016622.1_cds_ANZ29038.1_444 [locus_tag=BCV53_02295] [protein=50S ribosomal protein L36] [protein_id=ANZ29038.1] [location=complement(471641..471754)] [gbkey=CDS]
TGGTAATTTGCGAAAATCCAAAACATAAACAAAGACAA
CCCTTGTCTTTGTTTATGTTTTGGATTTTCGCAAATTA
CATTTTTCGCATATTGGTTTTACAGATGGTCTTACTTT
>lcl|CP016622.1_cds_ANZ29039.1_445 [locus_tag=BCV53_02300] [protein=translation initiation factor IF-1] [protein_id=ANZ29039.1] [location=complement(471789..472007)] [gbkey=CDS]
AATCGTACGGAGATAATTCTACCGTAACTTTGTCTCCA
TTTATAGCGATACGTGATTCGACCGCGAGTTAAATCGT
GAAAACGGCCATACGGTATTGGCACATGTTTCTGGTAA
>lcl|CP016622.1_cds_ANZ29040.1_446 [locus_tag=BCV53_02305] [protein=type I methionyl aminopeptidase] [protein_id=ANZ29040.1] [location=complement(472106..472852)] [gbkey=CDS]
GAAAAACATATTCGTCCGGGAATTACGACAAAAGAATT
GAGGGTGGTTAAAATTTCATAGCCGTTTTCTGTAATAG
AAATTTCATAGCCGTTTTCTGTAATAGCGATCGTATGC
>lcl|CP016622.1_cds_ANZ29041.1_447 [locus_tag=BCV53_02310] [protein=adenylate kinase] [protein_id=ANZ29041.1] [location=complement(472852..473502)] [gbkey=CDS]
AAATGTCTTTGTCGACTTGAATATGAATGACATAGTCG
AAGAAGGGACGCCGTTAGGTTTGCAAGCAAAAGAATAT
ACCCGTTCGATCGACTATGTCATTCATATTCAAGTCGA
>lcl|CP016622.1_cds_ANZ29042.1_448 [locus_tag=BCV53_02315] [protein=preprotein translocase subunit SecY] [protein_id=ANZ29042.1] [location=complement(473555..474847)] [gbkey=CDS]
TGCGCGTCGGTGATATAAGAAAAAAAATTATCTTTACT
TCTTTACTCTTCTTATGCTTATTGTGTTTCGTATTGGA
CTCTTCTTATGCTTATTGTGTTTCGTATTGGAACATTT
>lcl|CP016622.1_cds_ANZ29043.1_449 [locus_tag=BCV53_02320] [protein=50S ribosomal protein L15] [protein_id=ANZ29043.1] [location=complement(474847..475287)] [gbkey=CDS]
TCAGCAAACTAAAATCGGGTGTGAAAATTTTAGGTAAA
CCTAAAATTTTCACACCCGATTTTAGTTTGCTGATAAC
CCGTCAGCTTTTTCTCAATTTGGCCTTTACCTAAAATT
>lcl|CP016622.1_cds_ANZ29044.1_450 [locus_tag=BCV53_02325] [protein=50S ribosomal protein L30] [protein_id=ANZ29044.1] [location=complement(475310..475498)] [gbkey=CDS]
ACAAAGTCGCTCATCTTGTGAAAGTGCAAGAAATCGAA
TTCTTCGATTTCTTGCACTTTCACAAGATGAGCGACTT
ATCATGCCGCGGATAGCAGGATTATCATGATGAACAAC
>lcl|CP016622.1_cds_ANZ29045.1_451 [locus_tag=BCV53_02330] [protein=30S ribosomal protein S5] [protein_id=ANZ29045.1] [location=complement(475512..476012)] [gbkey=CDS]
AATTTTTCTTCGCATCTTCAATCGCTTTGCGAATTGCA
ACCGTGTTGCGAAAGTAGTAAAAGGTGGACGTCGTTTA
ATTGGCGTGTTCGAACCAATCGATTTGGAAAGGATGTC
>lcl|CP016622.1_cds_ANZ29046.1_452 [locus_tag=BCV53_02335] [protein=50S ribosomal protein L18] [protein_id=ANZ29046.1] [location=complement(476032..476394)] [gbkey=CDS]
CTGCTTTCATATCATCAATAATTTGCGCATAAATGTGT
GATAAAGAATTTGACTTAGCATCGACTGGAAATATCGA
AATGTGTTCCGTTCCAACAAACACATTTATGCGCAAAT
>lcl|CP016622.1_cds_ANZ29047.1_453 [locus_tag=BCV53_02340] [protein=50S ribosomal protein L6] [protein_id=ANZ29047.1] [location=complement(476427..476963)] [gbkey=CDS]
GACATTGAAGTTCCTTCGCAAACAAAAATCATTGTTAA
ACAATGATTTTTGTTTGCGAAGGAACTTCAATGTCTAA
TAACGTTATCTTCCACTTTGATTGTCATATCTGGATGA
>lcl|CP016622.1_cds_ANZ29048.1_454 [locus_tag=BCV53_02345] [protein=30S ribosomal protein S8] [protein_id=ANZ29048.1] [location=complement(476995..477393)] [gbkey=CDS]
AGAAAATACGGAGAATGCCTTGTTTATTATCTTCGATG
TTATCTTCGATGTATTCAACATCACGAATGAAACCTTC
AACGGGAAATTGCGGAAATTTTAAAACGCGAAGGTTTC
>lcl|CP016622.1_cds_ANZ29049.1_455 [gene=rpsN] [locus_tag=BCV53_02350] [protein=30S ribosomal protein S14] [protein_id=ANZ29049.1] [location=complement(477426..477611)] [gbkey=CDS]
AACTTTGCCGTATTTGTTTCCGTGAATTAGCATATAAA
TATGCTAATTCACGGAAACAAATACGGCAAAGTTTAAA
TCGCAAATTTAAACTTTGCCGTATTTGTTTCCGTGAAT
>lcl|CP016622.1_cds_ANZ29050.1_456 [locus_tag=BCV53_02355] [protein=50S ribosomal protein L5] [protein_id=ANZ29050.1] [location=complement(477646..478185)] [gbkey=CDS]
AAGAACAATTAATTTTCCCTGAAATTGATTACGATAAA
TCGTAATCAATTTCAGGGAAAATTAATTGTTCTTTAAT
GGCATTAAAGAACAATTAATTTTCCCTGAAATTGATTA
>lcl|CP016622.1_cds_ANZ29051.1_457 [locus_tag=BCV53_02360] [protein=50S ribosomal protein L24] [protein_id=ANZ29051.1] [location=complement(478216..478524)] [gbkey=CDS]
TCACAAAAGAAGCACCAATTCACGTATCAAAAGTAATG
CAAGATTGTAGATGGTAAAAAAGTGCGTTACGCAAAAA
CTTTTGATACGTGAATTGGTGCTTCTTTTGTGATAATG
>lcl|CP016622.1_cds_ANZ29052.1_458 [locus_tag=BCV53_02365] [protein=50S ribosomal protein L14] [protein_id=ANZ29052.1] [location=complement(478562..478930)] [gbkey=CDS]
AATTACTTCTGGAGCTAAAGAAATGATTTTCATAAAAT
CTTCTGGAGCTAAAGAAATGATTTTCATAAAATCTTTG
TATCCGTTTTGACGAAAATGCTTGCGTCATTATTCGTG
>lcl|CP016622.1_cds_ANZ29053.1_459 [locus_tag=BCV53_02370] [protein=30S ribosomal protein S17] [protein_id=ANZ29053.1] [location=complement(478979..479242)] [gbkey=CDS]
TTTTCGTCATGCGCTTTATATTTTTTTGAATATTTCAC
CCGTTCTTGTTGAAACATACAAAAAACATCCGCTTTAC
CGGCAAACGCGTGAAATATTCAAAAAAATATAAAGCGC
>lcl|CP016622.1_cds_ANZ29054.1_460 [locus_tag=BCV53_02375] [protein=50S ribosomal protein L29] [protein_id=ANZ29054.1] [location=complement(479266..479472)] [gbkey=CDS]
CCACTGCCGAAATCGAACAAAAAATTAAAGCGTTGAAA
AAGCGTTGAAAGAAGAATTATTCAACCTTCGCTTCCAA
ATTTTTTGTTCGATTTCGGCAGTGGTAAGTTCACGAAT
>lcl|CP016622.1_cds_ANZ29055.1_461 [locus_tag=BCV53_02380] [protein=50S ribosomal protein L16] [protein_id=ANZ29055.1] [location=complement(479462..479896)] [gbkey=CDS]
TATGAAACGTGGCGGTAAAGTTTGGATTAAAATTTTCC
AAATTTTCCCTTCGAAACCATACACTGCAAAACCATTG
CAAACTTACATTTGATCGGAAGTTTGTGAGAAGCAAGA
>lcl|CP016622.1_cds_ANZ29056.1_462 [locus_tag=BCV53_02385] [protein=30S ribosomal protein S3] [protein_id=ANZ29056.1] [location=complement(479899..480555)] [gbkey=CDS]
ACATCGTTGAAATCAAAAAACCAGATTTAGATGCGAAA
TTAATATACTCACGGATTTTGAGATCCTCATGTAAAAG
CATGAGGATCTCAAAATCCGTGAGTATATTAATAAACG
>lcl|CP016622.1_cds_ANZ29057.1_463 [locus_tag=BCV53_02390] [protein=50S ribosomal protein L22] [protein_id=ANZ29057.1] [location=complement(480559..480900)] [gbkey=CDS]
TGATATGGATGTGAACAATTTAGTTATTACGAAAGCGT
ATAAACGCACAAGCCATATCACCATCGTTGTTTCAGAA
GTGATTGACTTAATTCGAGGAAAAGAAGTTGGTGAGGC
>lcl|CP016622.1_cds_ANZ29058.1_464 [locus_tag=BCV53_02395] [protein=30S ribosomal protein S19] [protein_id=ANZ29058.1] [location=complement(480919..481197)] [gbkey=CDS]
ATGAAAAAAATCGAAAAATTAAATGAAACAGGTCAAAA
ATCACTTGTTTTTGACCTGTTTCATTTAATTTTTCGAT
ATTTTTCGATTTTTTTCATTAAATGTTCGTCACAGAAC
>lcl|CP016622.1_cds_ANZ29059.1_465 [locus_tag=BCV53_02400] [protein=50S ribosomal protein L2] [protein_id=ANZ29059.1] [location=complement(481255..482085)] [gbkey=CDS]
AAACACGCAAAAAGAATAACAAATCGGATAAATTCATT
TTTTTTACGACGACGTATAATGAATTTATCCGATTTGT
ATTCACTATGCAGATGGTGAAAAACGTTATATTATTGC
>lcl|CP016622.1_cds_ANZ29060.1_466 [locus_tag=BCV53_02405] [protein=50S ribosomal protein L23] [protein_id=ANZ29060.1] [location=complement(482113..482400)] [gbkey=CDS]
ATTTCGCAAAAAAAATATACATTTGAAGTCGACGTTAA
ACGTCGACTTCAAATGTATATTTTTTTTGCGAAATTAA
TCACGGAAAACACGATGAATTTAATTTCGCAAAAAAAA
>lcl|CP016622.1_cds_ANZ29061.1_467 [locus_tag=BCV53_02410] [protein=50S ribosomal protein L4] [protein_id=ANZ29061.1] [location=complement(482400..483023)] [gbkey=CDS]
AATTGTCTAAAACAACAATGTTGTTTTCAAGAACTTTA
TCTTCTAAAGTTCTTGAAAACAACATTGTTGTTTTAGA
AGTCAGCGTTATCTTCTAAAGTTCTTGAAAACAACATT
>lcl|CP016622.1_cds_ANZ29062.1_468 [locus_tag=BCV53_02415] [protein=50S ribosomal protein L3] [protein_id=ANZ29062.1] [location=complement(483053..483688)] [gbkey=CDS]
GTGATCGTTAAAAGCGCAGTAAAAGCAAAAGCAAAATA
TTTTGCTTTTGCTTTTACTGCGCTTTTAACGATCACTA
CATCGACAATATCGCCTTCAGAAAAAATATCTACTTTG
>lcl|CP016622.1_cds_ANZ29063.1_469 [locus_tag=BCV53_02420] [protein=30S ribosomal protein S10] [protein_id=ANZ29063.1] [location=complement(483709..484017)] [gbkey=CDS]
AAAGCTTATGATCATCGAATTCTTGATCAATCTGCGGA
TGATCATCGAATTCTTGATCAATCTGCGGAAAAAATCG
AAGTTTAATTTCAATATCGACACCAGACGGCAAGTCAA
>lcl|CP016622.1_cds_ANZ29064.1_470 [locus_tag=BCV53_02425] [protein=translation elongation factor Tu] [protein_id=ANZ29064.1] [location=complement(484313..485500)] [gbkey=CDS]
CACCACATACAAAATTTAAAGCTCAAGTTTACGTCCTA
GGACGTAAACTTGAGCTTTAAATTTTGTATGTGGTGTA
AATTTTGTATGTGGTGTAATTGTTCCTGGTTTTGCAAG
>lcl|CP016622.1_cds_ANZ29065.1_471 [locus_tag=BCV53_02430] [protein=translation elongation factor G] [protein_id=ANZ29065.1] [location=complement(485637..487715)] [gbkey=CDS]
TGATGAAATATTTAGAAGGGGAAGAAATTACAGTAGAA
TTCACCCTTATTTTTTTTGATGATTTCATCTGCAATGT
TTTTTTTTGATGATTTCATCTGCAATGTTTTTCGGAAC
>lcl|CP016622.1_cds_ANZ29066.1_472 [locus_tag=BCV53_02435] [protein=30S ribosomal protein S7] [protein_id=ANZ29066.1] [location=complement(487858..488328)] [gbkey=CDS]
CAACTCAAAACTAGTAACTCGTCTTATCAATAAAATTA
TCAATAAAATTATGATTGACGGCAAAAAAGGAAAAGCG
TGATTGACGGCAAAAAAGGAAAAGCGCAAAAAATTCTT
>lcl|CP016622.1_cds_ANZ29067.1_473 [locus_tag=BCV53_02440] [protein=30S ribosomal protein S12] [protein_id=ANZ29067.1] [location=complement(488366..488788)] [gbkey=CDS]
AATAAAGGGTACAACAGCTTCAAAAAAGTGCAAACAAA
TTTAACGCAGGAGATTTTGATTTTACCACTTTTTTCTC
TTTTTTCGATTCTTTTGGTTTTTTCGCGCCGTATTTCG
>lcl|CP016622.1_cds_ANZ29068.1_474 [locus_tag=BCV53_02445] [protein=ribosomal protein L7Ae-like protein] [protein_id=ANZ29068.1] [location=complement(488891..489139)] [gbkey=CDS]
TGAAAAAGTATTACAGGCTGGAAAAATTGTTGTAGGAA
CAGGCTGGAAAAATTGTTGTAGGAACAAAGCAAACGAT
TCGTTTGCTTTGTTCCTACAACAATTTTTCCAGCCTGT
>lcl|CP016622.1_cds_ANZ29069.1_475 [locus_tag=BCV53_02450] [protein=DNA-directed RNA polymerase subunit beta'] [protein_id=ANZ29069.1] [location=complement(489273..492872)] [gbkey=CDS]
AAAAGCTTCTTCAAGATATTGATTTAGAAAAAGAAGTG
TTACAACAGTTGGAAAACTCATTTTCAATGAAATTTTG
ATATATGGGAACGAGTTTGGCAAAATTTCATTGAAAAT
>lcl|CP016622.1_cds_ANZ29070.1_476 [locus_tag=BCV53_02455] [protein=DNA-directed RNA polymerase subunit beta] [protein_id=ANZ29070.1] [location=complement(493004..496576)] [gbkey=CDS]
TAAAATTAATAAAAAGCTCCATATTAAAAACCGTCTGT
AACAGACGGTTTTTAATATGGAGCTTTTTATTAATTTT
ATAAAAAGCTCCATATTAAAAACCGTCTGTTTAACCAA
>lcl|CP016622.1_cds_ANZ29071.1_477 [locus_tag=BCV53_02460] [protein=16S rRNA methyltransferase] [protein_id=ANZ29071.1] [location=complement(496798..497400)] [gbkey=CDS]
TGAAAGTGATTTATTTGAACAAGTAGGAGATAAAAAAT
TCTCCTACTTGTTCAAATAAATCACTTTCATAAATGGA
TTTGAACAAGTAGGAGATAAAAAATTTGCCGCGATTTT
>lcl|CP016622.1_cds_ANZ29072.1_478 [locus_tag=BCV53_02465] [protein=50S ribosomal protein L7/L12] [protein_id=ANZ29072.1] [location=complement(497503..497871)] [gbkey=CDS]
AAAATATGACAGTATTAGAATTAAACGAATTAGTAAAA
CTAATTCGTTTAATTCTAATACTGTCATATTTTTAATC
ATTCTAATACTGTCATATTTTTAATCGCTTCAATGATT
>lcl|CP016622.1_cds_ANZ29073.1_479 [locus_tag=BCV53_02470] [protein=50S ribosomal protein L10] [protein_id=ANZ29073.1] [location=complement(497925..498425)] [gbkey=CDS]
ATTTCTTCAATCGTCGCAATGTTGCCTTCAATCACACC
ATGTGTTTTTATACACTTTGAACTCAACGCCCGCTTCG
AGCGAATTTGCGAAAGAACACGAAGCGCTTGAGATCAA
>lcl|CP016622.1_cds_ANZ29074.1_480 [locus_tag=BCV53_02475] [protein=50S ribosomal protein L1] [protein_id=ANZ29074.1] [location=complement(498675..499376)] [gbkey=CDS]
TCCACACGATATTCCACTTTACCAGCTTTAATTTCTTG
AGAAAACAAACATTGCGAAATTTGACGCGACAGTGGAA
ATCCTTTCGGACCTAAAATGCGTCCTAATTTACCTACT
>lcl|CP016622.1_cds_ANZ29075.1_481 [locus_tag=BCV53_02480] [protein=50S ribosomal protein L11] [protein_id=ANZ29075.1] [location=complement(499484..499918)] [gbkey=CDS]
CGGTATATGAAGACCGTTCATTTACATTTATTACAAAA
ATATTATGGCATTTTGCAAAGAGTTCAATGCTCGCACA
ATTATTCCGGTTGAAATTACGGTATATGAAGACCGTTC
>lcl|CP016622.1_cds_ANZ29076.1_482 [locus_tag=BCV53_02485] [protein=transcription termination/antitermination protein NusG] [protein_id=ANZ29076.1] [location=complement(500155..500688)] [gbkey=CDS]
TGAATTAAAAGAAACGGTAAGAGTGAAAGAAGGTCCTT
CGGGTACAATTGAAGAAATCGATGTGGATAAAAGAAAA
CTTTTCTTTTATCCACATCGATTTCTTCAATTGTACCC
>lcl|CP016622.1_cds_ANZ29077.1_483 [locus_tag=BCV53_02490] [protein=preprotein translocase subunit SecE] [protein_id=ANZ29077.1] [location=complement(500818..501000)] [gbkey=CDS]
ATTTTTTTAAAGATGTAGCACGGGAAATGAAAAAGGTA
CCTTTTTCATTTCCCGTGCTACATCTTTAAAAAAATTA
TTCAAAAACAAGACGAATTAATTCGGAAATCCCTAGAT
>lcl|CP016622.1_cds_ANZ29078.1_484 [locus_tag=BCV53_02495] [protein=50S ribosomal protein L33] [protein_id=ANZ29078.1] [location=complement(501043..501192)] [gbkey=CDS]
TGTTACAATGAAAAATGTCAACCATGTTCAACAGCGTT
CAATGAAAAATGTCAACCATGTTCAACAGCGTTTTGAA
TTTTAGCTTGCAGTCAATGCAATAGCCGCAATTATGTT
>lcl|CP016622.1_cds_ANZ29079.1_485 [locus_tag=BCV53_02500] [protein=RNA polymerase factor sigma-70] [protein_id=ANZ29079.1] [location=complement(501284..501934)] [gbkey=CDS]
ATTCCTACGTATCTTTAGACAAACCAATTTATGATGAT
GCACGAACGAAGTTTTGATACTTATGGATCAAAAAATC
AAAGGAAGCTGGAAAAATATTTGGAGTGCCGTGAAATT
>lcl|CP016622.1_cds_ANZ29080.1_486 [locus_tag=BCV53_02505] [protein=hypothetical protein] [protein_id=ANZ29080.1] [location=complement(502004..502516)] [gbkey=CDS]
ATGGAGATGGAGTCGATCGAAAAAGCTATTTCAAAAAA
TTTTTACAAAGGAAAATGAGACCGCGGATGAGCGGATT
ATGTGCGAACAAAGGTGTATGTCGCTACTTCCGATTAT
>lcl|CP016622.1_cds_ANZ29081.1_487 [locus_tag=BCV53_02510] [protein=23S rRNA (guanosine(2251)-2'-O)-methyltransferase RlmB] [protein_id=ANZ29081.1] [location=complement(502521..503258)] [gbkey=CDS]
TTTTAGAAAAATGCGATTTTCTCATTCGTTTGCCGATG
TTATGAAATCGATGATTTATTTGCACGAGCGTCCGAAA
TGAAATCGATGATTTATTTGCACGAGCGTCCGAAAAAA
>lcl|CP016622.1_cds_ANZ29082.1_488 [locus_tag=BCV53_02515] [protein=ribonuclease III] [protein_id=ANZ29082.1] [location=complement(503261..503680)] [gbkey=CDS]
ACCTTGTTGGAAAATGGAATATTAACAGAAGAAGAGCA
TTCGCAATTCTTTTGTGATTATTGAAAGTGAGGAAAGG
TTACCTAAAAAATGGTATCCAATCAGTGCCTCAAATGC
>lcl|CP016622.1_cds_ANZ29083.1_489 [locus_tag=BCV53_02520] [protein=cysteine--tRNA ligase] [protein_id=ANZ29083.1] [location=complement(503686..505086)] [gbkey=CDS]
AAAACGGCTTATTTTAATTTAAAACATCGATTGCAAAG
TTAATATTCAAATAGCCGTTATGAAGCCAATATTTTGC
ATATTCAAATAGCCGTTATGAAGCCAATATTTTGCAAA
>lcl|CP016622.1_cds_ANZ29084.1_490 [locus_tag=BCV53_02525] [protein=serine O-acetyltransferase] [protein_id=ANZ29084.1] [location=complement(505064..505732)] [gbkey=CDS]
AAACATTAAAAGAAGACATTGAAGTGATTTTTGAGCAA
TTTCACAAATCAGCCGCTTTTTTACAGGGATTGAAATT
TATAAGCGGAAATTTTACTTTCTCGCCCGTCTTATTTC
>lcl|CP016622.1_cds_ANZ29085.1_491 [locus_tag=BCV53_02530] [protein=glutamate--tRNA ligase] [protein_id=ANZ29085.1] [location=complement(506084..507544)] [gbkey=CDS]
ATATATTGGTTATTCATCCATGTCAACTTTTTCGTATC
TTTAACTATTTGTTCGCTCGCCATCATAATGGAAAATT
ACTATTTGTTCGCTCGCCATCATAATGGAAAATTTATT
>lcl|CP016622.1_cds_ANZ29086.1_492 [locus_tag=BCV53_02535] [protein=2-C-methyl-D-erythritol 2,4-cyclodiphosphate synthase] [protein_id=ANZ29086.1] [location=complement(507652..508128)] [gbkey=CDS]
TTAAAACAAGTATGGGAATTAGTCAAGCGCCAAGGGTA
AAACAAGTATGGGAATTAGTCAAGCGCCAAGGGTACAA
ATATTGACTTGCGATGATTCTCCTTCCAGCAATTTCGC
>lcl|CP016622.1_cds_ANZ29087.1_493 [locus_tag=BCV53_02540] [protein=2-C-methyl-D-erythritol 4-phosphate cytidylyltransferase] [protein_id=ANZ29087.1] [location=complement(508146..508832)] [gbkey=CDS]
TTAATGAAGCGGAAAGAACGCAATTTGAACAACTATTT
TCGTTGTTATTAATGAAGCGGAAAGAACGCAATTTGAA
ATGAAGCGGAAAGAACGCAATTTGAACAACTATTTTCC
>lcl|CP016622.1_cds_ANZ29088.1_494 [locus_tag=BCV53_02545] [protein=hypothetical protein] [protein_id=ANZ29088.1] [location=complement(508856..509950)] [gbkey=CDS]
AAAAACGGCATGAATTAATGAATTTATTTTCTCTTTCC
TATTCATTAGCTGCAATAAATTTGGTAAAAAAACGACA
AATAATTCATATACATTGGCGATATTAGGAGCACTTAT
>lcl|CP016622.1_cds_ANZ29089.1_495 [locus_tag=BCV53_02550] [protein=DNA repair protein RadA] [protein_id=ANZ29089.1] [location=complement(510062..511435)] [gbkey=CDS]
GGATTTTCCCGCATGATTATTCCTAAAAACAATTTAGC
TATATATCCGGCGAGGAATCGGTAAAACAAACGAAATT
GCGGAGACAGATTTGGAATATATTGTAGAAGCAATAGA
>lcl|CP016622.1_cds_ANZ32061.1_496 [locus_tag=BCV53_02555] [protein=ATP-dependent Clp protease ATP-binding subunit ClpC] [protein_id=ANZ32061.1] [location=complement(511524..513959)] [gbkey=CDS]
ACGTCCAAGATGAAGATCAAAAGTACAAAGATATGAAA
TCGTCTTCCATTCGCTTGAAAAACAACATTTAAAACAA
AATGTTGTTTTTCAAGCGAATGGAAGACGATAATTTCA
>lcl|CP016622.1_cds_ANZ29090.1_497 [locus_tag=BCV53_02560] [protein=protein arginine kinase] [protein_id=ANZ29090.1] [location=complement(513966..515048)] [gbkey=CDS]
GGATATATTAAAAATATTTCGCGCAATATTTTAAATGA
AAATATTGCGCGAAATATTTTTAATATATCCTAAATCA
GTTAAAACTTTAAACATACAATTAGAAGACAGAGTTTT
>lcl|CP016622.1_cds_ANZ29091.1_498 [locus_tag=BCV53_02565] [protein=hypothetical protein] [protein_id=ANZ29091.1] [location=complement(515053..515601)] [gbkey=CDS]
AAACAAAAATTGCAAGAATTTGTGGCAAGAGAAGAATT
CGAAAATTATCAACGGTGAAAAAACGGAATTTCATCTT
CATTTTTCGCATTGCAAAATATCTGGATTATGGAAAGA
>lcl|CP016622.1_cds_ANZ29092.1_499 [locus_tag=BCV53_02570] [protein=CtsR family transcriptional regulator] [protein_id=ANZ29092.1] [location=complement(515616..516077)] [gbkey=CDS]
TCTGCAATTTCACTTCGTTTAATTTCCACAATATCTTT
TCGCTCATGTTTAACACTTGTTTTAAATATTGCTCAAT
ACACTTGTTTTAAATATTGCTCAATGATATCGGAAATG
>lcl|CP016622.1_cds_ANZ29093.1_500 [locus_tag=BCV53_02645] [protein=lysine--tRNA ligase] [protein_id=ANZ29093.1] [location=complement(527636..529120)] [gbkey=CDS]
TCAAAAGAAGAACTGGAAGAAAAACAAATAAAAGTTGC
GATTTAATTATGAATCCGGACAGCAAAAATACGTTTAT
TACGGTGATTTATCAAAAGAAGAACTGGAAGAAAAACA
>lcl|CP016622.1_cds_ANZ29094.1_501 [locus_tag=BCV53_02650] [protein=tRNA dihydrouridine synthase DusB] [protein_id=ANZ29094.1] [location=complement(529209..530210)] [gbkey=CDS]
TATATTGATGAGCGTGAAAAACCGCTAAGTTTGCAAAT
TTAAACAAGTTAAAGAAGCCGTCAATATCCCTGTCATT
ATTCCAGAACCGACAGTAAGAGAAAAAATTGAAGTATG
>lcl|CP016622.1_cds_ANZ29095.1_502 [locus_tag=BCV53_02655] [protein=transcriptional regulator] [protein_id=ANZ29095.1] [location=complement(530227..530445)] [gbkey=CDS]
GGAGAAATTGAACGAGGAAATCGTTTACCGACAGAGGA
GCTTTCGAAAAGCGCGAATACGTCTTCCCCATTTTTCT
GTGCAGCAAATTGCCGAGCGGTTGAATATATCTGTCGA
>lcl|CP016622.1_cds_ANZ29096.1_503 [locus_tag=BCV53_02660] [protein=2-amino-4-hydroxy-6-hydroxymethyldihydropteridine diphosphokinase] [protein_id=ANZ29096.1] [location=complement(530397..530924)] [gbkey=CDS]
TTATATAATCACGAAAATATTGAAACAGAACAACTTAT
TATAATCACGAAAATATTGAAACAGAACAACTTATCAT
AATATGGTCGTCAAAATTTATACTTCTCTTTCTCCTTT
>lcl|CP016622.1_cds_ANZ32062.1_504 [locus_tag=BCV53_02665] [protein=dihydroneopterin aldolase] [protein_id=ANZ32062.1] [location=complement(530925..531305)] [gbkey=CDS]
AATGATACGATTAATTATGCAGAAGTGTACGATATTTG
TCGTGCAACGAGCAACAGTTGGAAAAGAAGATAAAATT
ATCGTATCATTTAACTGATCGCTTTTTCCAGCCTTTTG
>lcl|CP016622.1_cds_ANZ29097.1_505 [locus_tag=BCV53_02670] [protein=dihydropteroate synthase] [protein_id=ANZ29097.1] [location=complement(531277..532131)] [gbkey=CDS]
AATCAGAAATCATATCGGAAATTAAATCACGGTACTGA
TGATGTTCCGATTATTTTAATGCATAATCGCCATGATC
ATTTCCGATATGATTTCTGATTTAATGGAAAGTGTCGC
>lcl|CP016622.1_cds_ANZ29098.1_506 [locus_tag=BCV53_02675] [protein=4-amino-4-deoxychorismate lyase] [protein_id=ANZ29098.1] [location=complement(532135..533004)] [gbkey=CDS]
AGTCTCATCATTATTTGAACAATATAATAGGCAAAAGG
TATTGTTCAAATAATGATGAGACTTAAGCCGTTCTTTT
TTGCAGAAGCATTACAAGCATTTCACATCGTTTTTATG
>lcl|CP016622.1_cds_ANZ29099.1_507 [locus_tag=BCV53_02680] [protein=aminodeoxychorismate/anthranilate synthase component II] [protein_id=ANZ29099.1] [location=complement(533009..533587)] [gbkey=CDS]
CGATTCGTTTACATACAATTTAGTTCAATATTTAGGGG
CATACAATTTAGTTCAATATTTAGGGGTATTAGGCGAA
GGCGAAGAATTAGTTGTAAAACGAAATGATGAAATTAC
>lcl|CP016622.1_cds_ANZ32063.1_508 [locus_tag=BCV53_02685] [protein=aminodeoxychorismate synthase component I] [protein_id=ANZ32063.1] [location=complement(533599..535047)] [gbkey=CDS]
GTTTTGATGGAGATATGGAATTTAACATTGCGATTCGC
AATTCCATATCTCCATCAAAACTAATCCATCCGATGGA
[truncated: 13,065 more rows]
