# Supplementary material for: A highly efficient method for genomic deletion across diverse lengths in thermophilic Parageobacillus thermoglucosidasius
Source: Synth Syst Biotechnol. 2024 May 17;9(4):658–66. doi: 10.1016/j.synbio.2024.05.009 (PMC11137367; doi:10.1016/j.synbio.2024.05.009)
Supplement: Multimedia component 4 [file mmc4.xlsx]

## Sheet: Sheet1
The non-essential genes in P. thermoglucosidasius
gRNA targeting sfgfp gene	gRNA targeting BCV53_13685 gene	gRNA targeting BCV53_01835 gene	gRNA targeting BCV53_05520 gene	gRNA targeting BCV53_05775 gene	gRNA targeting BCV53_07020 gene	gRNA targeting BCV53_15045 gene
BCV53_04000	BCV53_12820	BCV53_01640	BCV53_05495	BCV53_05770	BCV53_06990	BCV53_15045
BCV53_04005	BCV53_12825	BCV53_01645	BCV53_05500	BCV53_05775	BCV53_06995	BCV53_15050
BCV53_04010	BCV53_12830	BCV53_01650	BCV53_05501	BCV53_05780	BCV53_07000	BCV53_15055
BCV53_04015	BCV53_12835	BCV53_01655	BCV53_05502	BCV53_05785	BCV53_07005	BCV53_15060
BCV53_04020	BCV53_12840	BCV53_01660	BCV53_05503	BCV53_05790	BCV53_07010	BCV53_15065
BCV53_04025	BCV53_12845	BCV53_01665	BCV53_05504	BCV53_05795	BCV53_07015	BCV53_15070
BCV53_04030	BCV53_12850	BCV53_01670	BCV53_05505	BCV53_05800	BCV53_07020	BCV53_15075
BCV53_04035	BCV53_12855	BCV53_01675	BCV53_05506	BCV53_05805
BCV53_04040	BCV53_12860	BCV53_01680	BCV53_05507	BCV53_05810
BCV53_04045	BCV53_12865	BCV53_01685	BCV53_05508	BCV53_05815
BCV53_04050	BCV53_12870	BCV53_01690	BCV53_05509	BCV53_05820
BCV53_04055	BCV53_12875	BCV53_01695	BCV53_05510	BCV53_05825
BCV53_04060	BCV53_12880	BCV53_01700	BCV53_05511	BCV53_05830
BCV53_04065	BCV53_12885	BCV53_01705	BCV53_05512	BCV53_05835
BCV53_04070	BCV53_12890	BCV53_01710	BCV53_05513	BCV53_05840
BCV53_04075	BCV53_12895	BCV53_01715	BCV53_05514	BCV53_05845
BCV53_04080	BCV53_12900	BCV53_01720	BCV53_05515	BCV53_05850
BCV53_04085	BCV53_12905	BCV53_01725	BCV53_05516	BCV53_05855
BCV53_04090	BCV53_12910	BCV53_01730	BCV53_05517	BCV53_05860
BCV53_04095	BCV53_12915	BCV53_01735	BCV53_05518	BCV53_05865
BCV53_04100	BCV53_12920	BCV53_01740	BCV53_05519	BCV53_05870
BCV53_04105	BCV53_12925	BCV53_01745	BCV53_05520	BCV53_05875
BCV53_04110	BCV53_12930	BCV53_01750	BCV53_05521	BCV53_05880
BCV53_04115	BCV53_12935	BCV53_01755	BCV53_05522	BCV53_05885
BCV53_04120	BCV53_12940	BCV53_01760	BCV53_05523	BCV53_05890
BCV53_04125	BCV53_12945	BCV53_01765	BCV53_05524	BCV53_05895
BCV53_04130	BCV53_12950	BCV53_01770	BCV53_05525	BCV53_05900
BCV53_04135	BCV53_12955	BCV53_01775		BCV53_05905
BCV53_04140	BCV53_12960	BCV53_01780		BCV53_05910
BCV53_04145	BCV53_12965	BCV53_01785		BCV53_05915
BCV53_04150	BCV53_12970	BCV53_01790		BCV53_05920
BCV53_04155	BCV53_12975	BCV53_01795		BCV53_05925
BCV53_04160	BCV53_12980	BCV53_01800		BCV53_05930
BCV53_04165	BCV53_12985	BCV53_01805		BCV53_05935
BCV53_04170	BCV53_12990	BCV53_01810		BCV53_05940
BCV53_04175	BCV53_12995	BCV53_01815		BCV53_05945
BCV53_04180	BCV53_13000	BCV53_01820		BCV53_05950
	BCV53_13005	BCV53_01825		BCV53_05955
	BCV53_13010	BCV53_01830		BCV53_05960
	BCV53_13015	BCV53_01835		BCV53_05965
	BCV53_13020	BCV53_01840		BCV53_05970
	BCV53_13025	BCV53_01845		BCV53_05975
	BCV53_13030	BCV53_01850		BCV53_05980
	BCV53_13035	BCV53_01855		BCV53_05985
	BCV53_13040	BCV53_01860
	BCV53_13045
	BCV53_13050
	BCV53_13055
	BCV53_13060
	BCV53_13065
	BCV53_13070
	BCV53_13075
	BCV53_13080
	BCV53_13085
	BCV53_13090
	BCV53_13095
	BCV53_13100
	BCV53_13105
	BCV53_13110
	BCV53_13115
	BCV53_13120
	BCV53_13125
	BCV53_13130
	BCV53_13135
	BCV53_13140
	BCV53_13145
	BCV53_13150
	BCV53_13155
	BCV53_13160
	BCV53_13165
	BCV53_13170
	BCV53_13175
	BCV53_13180
	BCV53_13185
	BCV53_13190
	BCV53_13195
	BCV53_13200
	BCV53_13205
	BCV53_13210
	BCV53_13215
	BCV53_13220
	BCV53_13225
	BCV53_13230
	BCV53_13235
	BCV53_13240
	BCV53_13245
	BCV53_13250
	BCV53_13255
	BCV53_13260
	BCV53_13265
	BCV53_13270
	BCV53_13275
	BCV53_13280
	BCV53_13285
	BCV53_13290
	BCV53_13295
	BCV53_13300
	BCV53_13305
	BCV53_13310
	BCV53_13315
	BCV53_13320
	BCV53_13325
	BCV53_13330
	BCV53_13335
	BCV53_13340
	BCV53_13345
	BCV53_13350
	BCV53_13355
	BCV53_13360
	BCV53_13365
	BCV53_13370
	BCV53_13375
	BCV53_13380
	BCV53_13385
	BCV53_13390
	BCV53_13395
	BCV53_13400
	BCV53_13405
	BCV53_13410
	BCV53_13415
	BCV53_13420
	BCV53_13425
	BCV53_13430
	BCV53_13435
	BCV53_13440
	BCV53_13445
	BCV53_13450
	BCV53_13455
	BCV53_13460
	BCV53_13465
	BCV53_13470
	BCV53_13475
	BCV53_13480
	BCV53_13485
	BCV53_13490
	BCV53_13495
	BCV53_13500
	BCV53_13505
	BCV53_13510
	BCV53_13515
	BCV53_13520
	BCV53_13525
	BCV53_13530
	BCV53_13535
	BCV53_13540
	BCV53_13545
	BCV53_13550
	BCV53_13555
	BCV53_13560
	BCV53_13565
	BCV53_13570
	BCV53_13575
	BCV53_13580
	BCV53_13585
	BCV53_13590
	BCV53_13595
	BCV53_13600
	BCV53_13605
	BCV53_13610
	BCV53_13615
	BCV53_13620
	BCV53_13625
	BCV53_13630
	BCV53_13635
	BCV53_13640
	BCV53_13645
	BCV53_13650
	BCV53_13655
	BCV53_13660
	BCV53_13665
	BCV53_13670
	BCV53_13675
	BCV53_13680
	BCV53_13685
	BCV53_13690
	BCV53_13695
	BCV53_13700
	BCV53_13705
	BCV53_13710
	BCV53_13715
	BCV53_13720
	BCV53_13725
	BCV53_13730
	BCV53_13735
	BCV53_13740
	BCV53_13745
	BCV53_13750
	BCV53_13755
	BCV53_13760
	BCV53_13765
	BCV53_13770
	BCV53_13775
	BCV53_13780
	BCV53_13785
	BCV53_13790
	BCV53_13795
	BCV53_13800
	BCV53_13805
	BCV53_13810
	BCV53_13815
	BCV53_13820
	BCV53_13825
	BCV53_13830
	BCV53_13835
	BCV53_13840
	BCV53_13845
	BCV53_13850
	BCV53_13855
	BCV53_13860
	BCV53_13865
	BCV53_13870
	BCV53_13875
	BCV53_13880
